# Supplementary material for: Lipidomics random forest algorithm of seminal plasma is a promising method for enhancing the diagnosis of necrozoospermia
Source: Metabolomics. 2024 May 21;20(3):57. doi: 10.1007/s11306-024-02118-x (PMC11108888; doi:10.1007/s11306-024-02118-x)
Supplement: Supplementary file 1 — Supplementary file1 (XLSX 2511 KB) Supplementary Datasheet 1: List of Sample Identification and Quantification [file 11306_2024_2118_MOESM1_ESM.xlsx]

## Sheet: raw
Supplementary Datasheet 1 List of Sample Identification and Quantification (raw)
name	Class	MainIon	mz	rtmin	IonFormula	A1	A2	A3	A4	A5	A6	A7	A8	A9	A10	A11	A12	A13	A14	A15	A16	A17	A18	A19	A20	A21	A22	A23	A24	A25	A26	A27	A28	B1	B2	B3	B4	B5	B6	B7	B8	B9	B10	B11	B12	B13	B14	B15	B16
AcCa(10:0)	AcCa	M+H	316.248	1.1618	C17 H34 O4 N1	4.65826e+06	4.22844e+06	6.07084e+06	4.29849e+06	4.43275e+06	3.24627e+06	4.27139e+06	4.25061e+06	5.06934e+06	3.14939e+06	3.4366e+06	8.09681e+06	1.25819e+07	4.19738e+06	7.3659e+06	1.22447e+06	858781	5.84477e+06	1.69801e+06	5.22626e+06	7.03259e+06	4.23361e+06	3.05207e+06	1.14105e+06	6.58077e+06	3.99855e+06	7.9917e+06	4.12594e+06	3.0565e+06	2.59696e+06	4.5376e+06	3.31064e+06	3.04433e+06	5.71955e+06	6.93982e+06	6.57792e+06	3.76359e+06	6.13592e+06	1.87831e+06	1.50009e+06	4.83938e+06	7.93969e+06	6.89553e+06	3.67571e+06
AcCa(10:3)	AcCa	M+H	310.201	1.01361	C17 H28 O4 N1	1.77101e+07	3.3536e+07	2.65001e+07	1.25674e+07	4.30132e+07	1.80894e+07	1.56174e+07	2.00101e+07	3.06719e+07	4.5256e+07	1.98283e+07	6.55969e+07	2.97837e+07	2.92666e+07	2.20564e+07	6.97531e+06	8.7748e+06	3.55625e+07	6.43681e+06	1.61636e+07	2.65643e+07	1.83364e+07	2.64596e+07	4.05067e+06	3.61336e+07	5.41687e+07	4.86186e+07	1.14994e+07	3.72803e+07	3.77325e+07	5.99869e+07	1.64189e+07	4.65252e+07	2.01232e+07	4.29942e+07	9.93874e+06	4.48444e+07	4.55307e+07	4.63108e+06	2.50652e+07	6.62034e+07	8.03353e+07	1.00998e+07	2.75564e+06
AcCa(10:4)	AcCa	M+H	308.186	1.01499	C17 H26 O4 N1	417009	298132	0	0	0	1727.87	0	0	0	0	0	1.47418e+07	207589	0	303659	251013	0	81801.1	1358.25	838088	0	970493	954194	0	291350	9.28205e+06	0	0	326595	1.12236e+06	1.32071e+06	0	104.917	0	155277	0	0	1.87024e+06	0	199088	2.16282e+06	9.06138e+06	0	0
AcCa(11:0)	AcCa	M+H	330.264	1.194	C18 H36 O4 N1	4.87539e+06	4.91619e+06	5.75699e+06	5.41285e+06	4.83968e+06	3.5302e+06	2.71762e+06	3.04953e+06	2.13402e+06	2.26984e+06	1.88934e+06	4.82894e+06	7.55214e+06	5.3151e+06	5.09923e+06	799569	1.01425e+06	4.32189e+06	1.58232e+06	2.97559e+06	4.10829e+06	3.6084e+06	3.24142e+06	2.02765e+06	4.25381e+06	4.2682e+06	3.95362e+06	8.26178e+06	219976	7.12392e+06	3.37529e+06	345860	6.69052e+06	992986	4.78886e+06	415716	306128	528351	356859	5.5269e+06	354690	1.36054e+06	6.50349e+06	289680
AcCa(11:1)	AcCa	M+H	328.248	1.15334	C18 H34 O4 N1	1.83235e+06	2.71922e+06	4.10353e+06	2.9501e+06	9.52723e+06	1.90329e+06	2.52833e+06	3.15788e+06	6.29103e+06	2.52976e+06	1.68279e+06	4.27766e+06	5.36067e+06	2.68658e+06	4.6348e+06	846973	1.19295e+06	2.98993e+06	1.24811e+06	1.08446e+06	2.0724e+06	3.03884e+06	773708	591278	2.49338e+06	3.99059e+06	2.7745e+06	5.63224e+06	3.30362e+06	3.16088e+06	6.91782e+06	444302	3.84686e+06	1.88129e+06	7.53804e+06	1.30916e+06	1.69655e+06	4.86865e+06	748650	2.94041e+06	2.39177e+06	3.66023e+06	4.84382e+06	3.27639e+06
AcCa(12:0)	AcCa	M+H	344.28	1.403	C19 H38 O4 N1	5.73671e+06	5.10653e+06	7.62607e+06	4.29049e+06	2.33115e+06	4.01058e+06	3.20993e+06	6.82527e+06	2.87265e+06	604393	1.41333e+06	4.29544e+06	1.30131e+07	5.35206e+06	3.75873e+06	454035	479434	1.85787e+06	2.04855e+06	2.93056e+06	1.07487e+07	4.16594e+06	2.95978e+06	1.35434e+06	6.13397e+06	5.82136e+06	5.66154e+06	1.97552e+06	3727085	1.91276e+06	3.93595e+06	4.36565e+06	2.89826e+06	8.48748e+06	4.05369e+06	8.84534e+06	3.28725e+06	3.16289e+06	1.20613e+06	727441	3.90268e+06	6.24558e+06	9.98191e+06	2.88801e+06
AcCa(12:1)	AcCa	M+H	342.264	1.26169	C19 H36 O4 N1	1.81056e+06	2.03597e+06	2.12569e+06	1.01267e+06	955471	1.34396e+06	934625	2.05097e+06	1.1099e+06	571488	349230	2.19626e+06	5.59917e+06	1.56919e+06	1.48384e+06	523159	248938	1.11075e+06	749132	1.49086e+06	2.56786e+06	1.28413e+06	1.22376e+06	522878	2.72043e+06	1.72019e+06	2.02458e+06	1.22359e+06	1.29876e+06	1.1509e+06	3.13522e+06	1.46656e+06	960950	2.00918e+06	1.79249e+06	1.87972e+06	1.53289e+06	1.1539e+06	438980	237012	2.27615e+06	3.13709e+06	2.50901e+06	1.07023e+06
AcCa(12:2)	AcCa	M+H	340.248	1.15	C19 H34 O4 N1	3.4631e+06	7.6241e+06	2.82552e+06	5.68007e+06	6.01597e+06	2.29406e+06	2.54965e+06	5.63452e+06	3.85509e+06	3.04012e+06	5.5259e+06	5.42839e+06	1.63556e+06	5.25245e+06	1.36758e+06	6.62177e+06	3.50841e+06	1.62131e+06	73328.5	696171	408282	4.71967e+06	637991	2.82388e+06	1.04209e+06	316843	476114	3.17213e+06	4.33741e+06	694315	2.507e+06	3.42552e+06	3.934e+06	3.39548e+06	2.78495e+06	1.49735e+06	7.36223e+06	665529	3.58136e+06	4.32244e+06	1.75289e+06	4.44343e+06	1.35916e+06	665998
AcCa(13:0)	AcCa	M+H	358.295	1.51377	C20 H40 O4 N1	3.07409e+06	1.49251e+06	1.94527e+06	3.8628e+06	2.62104e+06	2.61536e+06	1.52827e+06	2.42624e+06	4.0941e+06	651521	3.24357e+06	2.8596e+06	7.31833e+06	2.51011e+06	5.1166e+06	621371	395922	4.21106e+06	1.79493e+06	1.89592e+06	9.37619e+06	2.85517e+06	2.86961e+06	597464	2.52607e+06	3.0577e+06	2.20164e+06	4.30468e+06	2.75941e+06	1.44069e+06	3.66597e+06	3.98835e+06	763670	2.76901e+06	5.98216e+06	3.58104e+06	754709	2.42969e+06	727823	1.4217e+06	2.36509e+06	4.74537e+06	2.32466e+06	3.26181e+06
AcCa(14:0)	AcCa	M+H	372.311	1.88605	C21 H42 O4 N1	7.99355e+06	7.64337e+06	1.13444e+07	5.99623e+06	5.82763e+06	8.62651e+06	3.45148e+06	7.97888e+06	2.72403e+06	1.3542e+06	1.8304e+06	4.53259e+06	7.28412e+06	7.2297e+06	3.50778e+06	539638	737594	2.38417e+06	3.64739e+06	2.97942e+06	1.21386e+07	6.76094e+06	4.58632e+06	2.53745e+06	6.01808e+06	1.04106e+07	1.1933e+07	3.54131e+06	7.68667e+06	2.72608e+06	6.85565e+06	7.4626e+06	6.27778e+06	7.77102e+06	7.50618e+06	2.1756e+07	5.57958e+06	5.35478e+06	2.38708e+06	602538	3.1667e+06	7.04404e+06	1.28197e+07	4.46152e+06
AcCa(15:0)	AcCa	M+H	386.326	2.06109	C22 H44 O4 N1	7.2965e+06	2.47985e+06	3.54085e+06	2.54867e+06	2.40017e+06	1.64842e+06	1.44957e+06	1.52537e+06	1.93186e+06	1.51732e+06	1.72079e+06	3.10756e+06	4.92189e+06	4.4097e+06	5.4254e+06	336504	571646	3.10417e+06	1.24985e+06	1.6661e+06	4.72382e+06	3.06916e+06	2.44166e+06	582242	2.08791e+06	2.21504e+06	7.53853e+06	2.27893e+06	931827	603304	3.03239e+06	1.18074e+06	999670	1.86724e+06	2.91966e+06	2.77017e+06	497292	1.02118e+06	365556	312139	1.09469e+06	1.36846e+06	2.48229e+06	987163
AcCa(16:0)	AcCa	M+H	400.342	2.758	C23 H46 O4 N1	3.89389e+07	3.77501e+07	7.40258e+07	3.82393e+07	2.48325e+07	4.45575e+07	2.24016e+07	4.04875e+07	1.6469e+07	8.80528e+06	1.68939e+07	2.91108e+07	5.22361e+07	3.06669e+07	2.98312e+07	3.03695e+06	4.60255e+06	1.1895e+07	1.80233e+07	1.28797e+07	6.59995e+07	3.30334e+07	3.8141e+07	1.3381e+07	3.20434e+07	4.89043e+07	8.29314e+07	2.73176e+07	3.58047e+07	1.15409e+07	3.50277e+07	4.66799e+07	4.09957e+07	4.68216e+07	3.79715e+07	1.34543e+08	3.26534e+07	3.04726e+07	1.28168e+07	5.31492e+06	2.64389e+07	4.66205e+07	6.08287e+07	2.32896e+07
AcCa(18:1)	AcCa	M+H	426.358	2.968	C25 H48 O4 N1	2.14244e+07	1.68897e+07	2.61766e+07	1.96624e+07	1.32002e+07	1.71345e+07	5.09958e+06	1.29475e+07	3.87543e+06	3.08731e+06	3.46038e+06	8.50096e+06	1.37541e+07	2.32076e+07	8.14097e+06	809252	1.49277e+06	3.51224e+06	6.44197e+06	4.84266e+06	2.5443e+07	2.33987e+07	1.07392e+07	4.05524e+06	1.9441e+07	1.73525e+07	5.00463e+07	6.16518e+06	1.32405e+07	4.38278e+06	1.0353e+07	2.40406e+07	2.07603e+07	1.01128e+07	9.61092e+06	4.40037e+07	7.55173e+06	9.6738e+06	3.74799e+06	1.74142e+06	4.18737e+06	1.16993e+07	1.89797e+07	7.38265e+06
AcCa(18:2)	AcCa	M+H	424.342	2.21923	C25 H46 O4 N1	2.12536e+06	3.07548e+06	6.64619e+06	2.69093e+06	1.56016e+06	1.96571e+06	360437	1.41558e+06	529726	439289	343973	1.30335e+06	1.2356e+06	3.32706e+06	890046	14416.7	155195	576610	775023	334659	4.26125e+06	4.24816e+06	1.42595e+06	392460	3.31074e+06	1.63127e+06	6.08676e+06	528174	1.79492e+06	151658	1.30336e+06	3.49272e+06	2.59383e+06	890419	817915	5.23587e+06	1.06365e+06	1.5044e+06	444854	18570.8	652422	1.80027e+06	2.16269e+06	784166
AcCa(20:4)	AcCa	M+H	448.342	2.12937	C27 H46 O4 N1	1.24239e+06	1.86478e+06	3.45876e+06	1.44547e+06	813637	1.16143e+06	259428	556079	481431	375486	603669	919245	1.6411e+06	3.07145e+06	1.68959e+06	48675.2	128619	441091	622172	510706	3.72677e+06	2.57423e+06	1.23583e+06	170538	1.45525e+06	1.18542e+06	3.44625e+06	2.34741e+06	821103	234344	527982	1.17967e+06	1.0876e+06	412381	544502	1.99083e+06	595302	197349	384979	46999.7	3.64133e+06	1.36854e+06	459531	364190
AcCa(22:6)	AcCa	M+H	472.342	1.981	C29 H46 O4 N1	3.90197e+06	2.8661e+06	6.89005e+06	4.19758e+06	1.27481e+06	1.25437e+06	2.54213e+06	1.168e+06	5.03242e+06	1.84221e+06	1.88999e+06	4.34421e+06	4.97699e+06	5.71775e+06	8.96417e+06	371616	779588	2.84312e+06	2.1772e+06	1.1666e+06	1.47785e+07	6.06689e+06	4.77431e+06	231329	4.61895e+06	1.00057e+06	7.08703e+06	1.81018e+06	1.25835e+06	10815.9	540724	528504	2.38298e+06	271512	650852	927719	3.51449e+06	1.65881e+06	2.0889e+06	10197.7	2.88619e+07	1.41322e+07	1.8151e+06	471709
AcCa(24:1)	AcCa	M+H	510.452	8.008	C31 H60 O4 N1	3.52565e+06	2.02418e+06	6.61331e+06	4.20534e+06	1.20988e+06	3.73284e+06	2.92239e+06	4.45747e+06	1.93007e+06	717477	2.02631e+06	2.61369e+06	5.64008e+06	2.85572e+06	2.42717e+06	293679	449962	830636	2.03215e+06	1.38625e+06	3.77992e+06	2.54201e+06	3.08263e+06	862288	2.75156e+06	7.37343e+06	7.03071e+06	2.73033e+06	3.48529e+06	1.14833e+06	4.03066e+06	4.28028e+06	4.14077e+06	3.68828e+06	4.21531e+06	9.56828e+06	3.61266e+06	3.22328e+06	1.39424e+06	453066	2.60233e+06	4.25666e+06	5.79845e+06	2.87731e+06
AcCa(6:0)	AcCa	M+H	260.186	0.999264	C13 H26 O4 N1	1.83358e+07	3.95859e+06	9.83558e+06	2.08705e+07	3.25694e+07	3.09478e+07	2.01277e+07	1.97803e+07	4.50729e+07	4.06885e+07	3.0539e+07	9.81727e+07	3.26489e+07	3.18741e+07	1.00716e+08	1.23377e+07	4.11685e+06	3.62051e+07	1.31983e+07	4.6137e+07	4.14959e+07	3.13324e+07	3.82546e+07	5.56759e+06	4.22566e+07	4.37529e+07	6.58986e+07	3.27487e+07	5.2238e+07	3.43047e+07	2.81679e+07	6.81908e+07	2.59847e+07	3.21898e+07	1.08934e+08	6.06495e+07	2.7206e+07	1.19674e+07	7.9463e+06	3.7867e+07	1.16934e+08	8.42908e+07	1.05946e+07	1.77775e+07
AcCa(8:0)	AcCa	M+H	288.217	1.04246	C15 H30 O4 N1	1.44768e+07	4.23722e+06	9.43574e+06	1.37727e+07	1.54677e+07	1.27117e+07	2.22628e+07	1.26353e+07	2.38564e+07	1.41297e+07	1.83698e+07	5.12606e+07	4.21989e+07	1.95743e+07	4.93628e+07	4.74732e+06	3.33589e+06	2.66203e+07	6.4738e+06	2.61273e+07	1.66241e+07	2.25899e+07	1.49001e+07	3.07456e+06	2.24514e+07	1.50381e+07	4.55285e+07	2.35179e+07	1.40446e+07	6.76536e+06	1.76424e+07	1.09554e+07	5.45311e+06	1.57524e+07	4.7128e+07	1.77725e+07	1.14106e+07	1.10286e+07	3.02286e+06	1.0707e+07	1.92669e+07	2.33133e+07	5.43838e+06	1.70534e+07
AcCa(9:0)	AcCa	M+H	302.233	1.05563	C16 H32 O4 N1	1.2884e+06	9.95473e+06	1.62857e+06	1.26047e+06	5.14208e+06	3.74583e+06	1.34442e+06	1.01451e+06	1.73034e+06	5.63984e+06	1.2565e+06	3.18028e+06	5.91673e+06	1.02971e+06	2.18719e+06	223957	1.34484e+06	2.72779e+06	1.27278e+06	899695	2.36841e+06	1.84023e+06	4.55313e+06	125334	2.90149e+06	1.13489e+06	5.3928e+06	8.44949e+06	7.04561e+06	2.85766e+07	3.39886e+06	918443	416161	1.30117e+06	5.08262e+06	1.08562e+06	5.98572e+06	1.04966e+07	609731	2.66925e+06	1.05471e+07	1.01307e+07	2.29782e+06	2.22073e+06
AcHexSiE(18:0)	AcHexSiE	M+NH4	860.734	19.23	C53 H98 O7 N1	2.54466e+06	3.791e+06	2.8329e+07	3.21967e+06	3.39827e+06	8.09215e+06	1.66694e+07	2.20369e+07	1.04794e+07	3.72022e+06	2.04552e+07	2.13519e+06	1.63514e+07	2.57838e+07	3.59731e+06	5.45011e+06	1.24557e+06	1.45973e+06	6.19935e+06	1.30741e+06	2.68501e+06	786530	1.84981e+06	4.07338e+06	1.80774e+07	7.26608e+06	1.33023e+07	1.54073e+06	5.85565e+06	2.10602e+07	1.09295e+06	5.01818e+06	2.78836e+06	7.99784e+06	857036	1.80276e+06	2.57538e+06	7.50289e+06	9.03989e+06	1.59335e+07	2.43825e+06	5.32938e+06	1.21883e+06	3.49345e+06
AEA(15:1)	AEA	M+NH4	301.285	1.41866	C17 H37 O2 N2	1.4494e+06	761120	302780	1.79312e+06	642854	821428	203562	385397	173845	167545	29951.8	1.25992e+06	576218	2.08267e+06	456220	134308	1.0015e+06	1.08272e+06	779543	271253	319299	1.0623e+06	1.90756e+06	320882	767207	234481	311274	735897	927426	220201	1.27004e+06	453651	830203	904739	800569	266118	1.16875e+06	406555	1.18734e+06	120495	151765	220624	2.12522e+06	1.07583e+06
BiotinylPE(27:0)	BiotinylPE	M-H	846.507	14.005	C42 H77 O10 N3 S1 P1	2.21028e+06	2.83873e+06	3.22288e+06	2.92683e+06	3.66578e+06	3.18394e+06	3.14884e+06	3.30596e+06	3.9258e+06	2.15703e+06	4.81767e+06	2.94857e+06	3.07779e+06	3.78608e+06	3.26876e+06	1.0121e+06	436318	2.90283e+06	1.06018e+06	3.23545e+06	2.91438e+06	3.57671e+06	3.03529e+06	3.139e+06	3.81152e+06	3.4967e+06	3.04902e+06	2.7784e+06	2.16024e+06	2.95379e+06	1.66914e+06	3.82539e+06	3.51098e+06	2.3081e+06	3.36316e+06	2.47403e+06	3.36796e+06	2.24537e+06	2.91894e+06	1.14636e+06	3.60918e+06	3.85544e+06	1.6952e+06	13960.7
BiotinylPE(29:2)	BiotinylPE	M-H	870.507	13.2088	C44 H77 O10 N3 S1 P1	1.07543e+06	2.05311e+06	1.23042e+06	1.50266e+06	1.4737e+06	1.14344e+06	596014	1.09018e+06	842195	270496	1.13949e+06	1.86969e+06	974888	1.3213e+06	1.71552e+06	62238.7	174515	1.03475e+06	351895	592579	656587	1.88845e+06	1.0998e+06	582289	1.4619e+06	1.75789e+06	1.314e+06	1.04075e+06	1.48445e+06	650923	524443	1.79823e+06	1.07958e+06	1.61125e+06	1.10282e+06	771057	820836	495653	497953	307952	970126	1.06763e+06	244231	11977.1
BiotinylPE(29:3)	BiotinylPE	M-H	868.492	14.0552	C44 H75 O10 N3 S1 P1	1.96742e+06	1.16656e+06	1.69916e+06	1.55407e+06	1.65871e+06	1.97251e+06	1.48698e+06	1.22131e+06	1.97866e+06	1.20081e+06	1.53645e+06	2.06475e+06	1.63505e+06	1.26245e+06	1.30263e+06	1.20337e+06	1.2758e+06	2.34703e+06	2.0508e+06	1.97153e+06	1.0653e+06	1.77923e+06	1.86024e+06	1.64816e+06	2.45899e+06	1.20899e+06	820086	2.16147e+06	1.38672e+06	1.56618e+06	1.7136e+06	1.58748e+06	893359	1.07516e+06	1.94322e+06	796137	977258	2.03011e+06	2.61704e+06	1.4505e+06	1.32893e+06	2.04908e+06	1.71016e+06	1.46431e+06
BiotinylPE(33:0)	BiotinylPE	M+H	932.616	12.4233	C48 H91 O10 N3 S1 P1	2.06714e+06	2.69871e+06	3.30707e+06	3.6571e+06	2.46594e+06	1.85489e+06	805464	3.12729e+06	2.80327e+06	974127	2.86889e+06	4.16269e+06	2.65637e+06	4.01035e+06	2.9879e+06	207835	355130	1.3231e+06	942674	1.21771e+06	3.52812e+06	3.2725e+06	2.53074e+06	1.21616e+06	2.65236e+06	4.29791e+06	5.56224e+06	1.29232e+06	3.79134e+06	998327	1.73611e+06	6.4236e+06	4.49346e+06	2.60252e+06	5.12714e+06	2.69824e+06	3.85829e+06	1.52183e+06	2.16186e+06	496715	3.38436e+06	3.20415e+06	404225	131698
BiotinylPE(34:0)	BiotinylPE	M+H	946.631	12.4205	C49 H93 O10 N3 S1 P1	2.92001e+06	4.43832e+06	4.38783e+06	4.78155e+06	2.21602e+06	2.36527e+06	978440	3.59431e+06	3.08612e+06	1.33174e+06	3.27611e+06	4.74275e+06	2.73806e+06	4.76894e+06	3.7114e+06	358977	364047	1.54357e+06	752469	1.63429e+06	3.43326e+06	2.95667e+06	2.79211e+06	1.36751e+06	3.583e+06	4.11232e+06	4.37436e+06	2.11842e+06	3.54322e+06	1.45218e+06	1.88681e+06	6.39017e+06	4.60134e+06	3.74877e+06	5.40491e+06	2.1773e+06	4.21892e+06	1.60062e+06	2.39062e+06	540314	3.50717e+06	3.11269e+06	419165	364389
BiotinylPE(36:10)	BiotinylPE	M-H	952.492	12.8924	C51 H75 O10 N3 S1 P1	548170	307338	290687	226707	273652	177174	228151	144021	1.01366e+06	767908	654608	240815	394768	306087	487309	0	107598	789381	477748	210961	857949	366467	615847	15737.1	243296	0	160669	708152	13187.7	88620.2	22354.5	20492.7	586365	40013.5	69397.2	216713	143802	940680	273807	2912.65	795711	836116	193171	107927
BisMePA(16:0_16:0)	BisMePA	M+NH4	694.538	11.4435	C37 H77 O8 N1 P1	1.24986e+07	7.81174e+06	1.08432e+07	1.21938e+07	5.20668e+06	6.8989e+06	3.03401e+06	4.65052e+06	2.89795e+06	6.687e+06	4.7936e+06	8.14708e+06	3.44199e+06	5.89947e+06	6.53627e+06	0	0	2.6977e+06	3.69178e+06	2.21272e+06	1.37759e+07	3.09141e+06	5.04568e+06	3.13046e+06	3.91561e+06	5.70789e+06	6.21344e+06	4.47058e+06	1.33214e+07	4.69809e+06	1.34456e+07	9.94531e+06	5.14686e+06	1.51349e+07	2.36923e+07	1.30352e+07	4.66596e+06	9.47614e+06	8.69908e+06	761133	7.78585e+06	1.23276e+07	7.99955e+06	4.58346e+06
BisMePA(16:0_20:5)	BisMePA	M+NH4	740.522	12.4647	C41 H75 O8 N1 P1	5.81288e+07	5.88424e+07	7.75393e+07	7.21705e+07	3.39493e+07	3.63121e+07	2.56499e+07	4.77417e+07	3.25004e+07	2.17046e+07	3.23898e+07	4.28541e+07	6.0357e+07	5.98785e+07	4.65814e+07	5.8322e+06	4.87811e+06	2.03357e+07	2.28301e+07	2.53291e+07	6.61451e+07	4.30314e+07	3.9286e+07	1.72702e+07	2.99522e+07	4.40055e+07	6.33561e+07	3.69756e+07	4.11176e+07	2.63684e+07	4.0689e+07	6.83094e+07	6.43193e+07	5.08323e+07	3.49799e+07	9.64487e+07	6.26964e+07	2.92159e+07	2.84419e+07	3.90242e+06	3.3831e+07	4.48788e+07	4.00961e+07	2.24669e+07
BisMePA(16:0_22:6)	BisMePA	M+NH4	766.538	12.9958	C43 H77 O8 N1 P1	1.40675e+07	2.10112e+07	3.24366e+07	1.86491e+07	1.12379e+07	1.23389e+07	6.66917e+06	1.70771e+07	7.01426e+06	3.44994e+06	8.31282e+06	7.52345e+06	1.80048e+07	2.15948e+07	1.55773e+07	2.02452e+06	1.38792e+06	5.02199e+06	6.08468e+06	9.2477e+06	1.61074e+07	1.13636e+07	1.43149e+07	4.29604e+06	1.21453e+07	1.58482e+07	2.21189e+07	1.2353e+07	7.75942e+06	5.6948e+06	1.14389e+07	2.04883e+07	2.08681e+07	1.77556e+07	9.80166e+06	3.75761e+07	1.72865e+07	6.16532e+06	8.17599e+06	152429	8.95795e+06	1.27548e+07	1.63966e+07	4.7068e+06
BisMePA(16:1_18:1)	BisMePA	M+NH4	718.538	18.712	C39 H77 O8 N1 P1	1.26969e+06	809440	2.18724e+06	2.75092e+06	1.07682e+06	1.37479e+06	885826	1.38949e+06	1.90096e+06	758835	1.14585e+06	1.52609e+06	4.04649e+06	1.62069e+06	3.85013e+06	0	0	734585	954297	1.01858e+06	2.69768e+06	1.44876e+06	1.9915e+06	1.10805e+06	2.05475e+06	2.00619e+06	3.88597e+06	2.38792e+06	2.70261e+06	1.33828e+06	1.33057e+06	3.54988e+06	1.61046e+06	2.1205e+06	2.09024e+06	3.70065e+06	4.96557e+06	1.40656e+06	821648	723236	3.53145e+06	4.16906e+06	2.16379e+06	703018
BisMePA(16:2e_14:0)	BisMePA	M+NH4	648.496	13.1255	C35 H71 O7 N1 P1	1.65113e+06	1.65377e+06	2.45759e+06	2.09082e+06	793350	2.07537e+06	694269	2.52369e+06	1.25478e+06	674765	1.09076e+06	1.92418e+06	1.62501e+06	1.82643e+06	2.16803e+06	0	0	898833	1.52614e+06	771363	2.68965e+06	841139	1.37832e+06	232227	1.14544e+06	4.3476e+06	3.83563e+06	1.20659e+06	1.64279e+06	1.00885e+06	1.56562e+06	3.72699e+06	2.9173e+06	1.69116e+06	1.73665e+06	3.479e+06	1.96812e+06	780341	888280	149780	1.59263e+06	2.14654e+06	1.87151e+06	914424
BisMePA(16:2e_16:0)	BisMePA	M+NH4	676.528	14.5526	C37 H75 O7 N1 P1	3.55327e+07	4.1864e+07	6.49936e+07	6.30535e+07	2.1141e+07	4.35808e+07	2.20075e+07	5.50779e+07	3.37356e+07	1.84271e+07	31422976	4.44186e+07	4.63433e+07	5.59803e+07	4.6882e+07	3.0209e+06	4.97055e+06	1.8322e+07	2.95942e+07	2.96156e+07	4.27679e+07	2.67515e+07	3.62166e+07	1.0696e+07	3.13647e+07	9.18793e+07	8.63874e+07	3.84893e+07	4.12992e+07	2.42306e+07	3.45932e+07	6.45002e+07	5.51377e+07	4.98726e+07	3.85171e+07	7.82416e+07	5.8741e+07	1.73032e+07	2.32904e+07	4.50342e+06	4.27598e+07	7.22899e+07	4.11353e+07	1.37606e+07
BisMePA(16:2e_17:0)	BisMePA	M+NH4	690.543	14.8651	C38 H77 O7 N1 P1	2.86698e+06	3.68786e+06	4.89883e+06	3.03816e+06	2.90073e+06	1.99241e+06	2.70853e+06	3.88964e+06	1.38465e+06	884780	3.15756e+06	2.68965e+06	2.69494e+06	2.30954e+06	1.78219e+06	62772.6	360501	949583	3.07605e+06	1.07827e+06	4.19445e+06	2.04624e+06	2.03473e+06	1.00794e+06	1.69964e+06	2.27841e+06	5.82961e+06	2.95042e+06	1.83945e+06	2.20315e+06	4.22026e+06	4.49764e+06	3.90134e+06	2.21508e+06	2.59631e+06	5.86154e+06	1.98521e+06	1.37229e+06	1.4924e+06	184539	3.76433e+06	6.13114e+06	5.98837e+06	1.08919e+06
BisMePA(16:2e_18:1)	BisMePA	M+NH4	702.543	14.575	C39 H77 O7 N1 P1	1.0894e+09	9.15471e+08	1.45369e+09	1.70219e+09	7.5282e+08	9.54615e+08	6.9517e+08	1.06092e+09	6.34606e+08	3.42785e+08	7.00692e+08	9.70833e+08	1.27678e+09	1.17624e+09	1.14181e+09	1.14959e+08	1.40764e+08	4.83292e+08	7.3068e+08	7.248e+08	1.57273e+09	1.04775e+09	8.38978e+08	4.9719e+08	9.74246e+08	1.59814e+09	2.02313e+09	1.11676e+09	1.2849e+09	8.44949e+08	9.2263e+08	1.68826e+09	1.44518e+09	1.01058e+09	1.18795e+09	2.25717e+09	1.28987e+09	6.04771e+08	5.8719e+08	8.68399e+07	1.22469e+09	1.86761e+09	1.23891e+09	4.48323e+08
BisMePA(16:2e_18:2)	BisMePA	M+NH4	700.528	13.4345	C39 H75 O7 N1 P1	1.25509e+08	1.07063e+08	2.11627e+08	1.78725e+08	6.043e+07	8.93283e+07	7.30348e+07	1.25739e+08	9.04128e+07	3.72405e+07	5.66411e+07	1.19164e+08	9.01779e+07	1.32243e+08	1.19388e+08	1.37087e+07	1.72416e+07	5.73301e+07	7.84161e+07	4.69827e+07	1.2598e+08	1.3628e+08	1.17365e+08	5.83962e+07	1.14219e+08	1.98626e+08	1.51657e+08	1.22671e+08	1.23453e+08	4.83394e+07	1.11716e+08	1.17588e+08	1.17296e+08	1.17491e+08	1.1167e+08	2.60322e+08	1.13525e+08	6.78232e+07	5.66214e+07	9.61828e+06	9.49805e+07	1.31189e+08	1.88261e+08	4.49123e+07
BisMePA(16:2e_20:1)	BisMePA	M+NH4	730.575	15.8713	C41 H81 O7 N1 P1	2.49273e+08	2.47308e+08	4.06253e+08	3.85473e+08	1.83492e+08	2.12979e+08	1.47384e+08	2.43384e+08	1.52732e+08	8.19423e+07	1.96933e+08	2.12075e+08	2.60962e+08	2.57383e+08	2.6096e+08	2.8902e+07	3.88008e+07	1.18477e+08	1.48257e+08	1.37576e+08	2.84556e+08	2.201e+08	1.89856e+08	1.24456e+08	2.11788e+08	3.30806e+08	3.44908e+08	2.12439e+08	2.42525e+08	1.70197e+08	2.04101e+08	3.79895e+08	2.84173e+08	2.5833e+08	2.73474e+08	6.2305e+08	3.26223e+08	1.36077e+08	1.27487e+08	2.08904e+07	2.48127e+08	3.64892e+08	3.0722e+08	9.62137e+07
BisMePA(16:2e_20:3)	BisMePA	M+NH4	726.543	13.7372	C41 H77 O7 N1 P1	3.03672e+08	3.05377e+08	2.49074e+08	3.36464e+08	1.34781e+08	1.3684e+08	1.66363e+08	2.40309e+08	9.70626e+07	5.71647e+07	1.31283e+08	2.25301e+08	2.23426e+08	2.19096e+08	2.50004e+08	1.976e+07	4.70183e+07	1.39515e+08	9.79328e+07	1.26398e+08	1.94682e+08	2.47664e+08	1.83484e+08	7.75882e+07	1.62944e+08	3.5576e+08	2.63297e+08	2.91857e+08	1.73958e+08	1.27686e+08	1.63272e+08	1.32938e+08	1.51549e+08	3.93749e+08	1.59418e+08	3.70535e+08	1.42174e+08	9.35783e+07	8.87345e+07	3.75306e+07	1.1421e+08	1.50517e+08	2.49371e+08	8.4354e+07
BisMePA(16:2e_20:4)	BisMePA	M+NH4	724.528	13.108	C41 H75 O7 N1 P1	8.5913e+08	9.03697e+08	1.26535e+09	1.02682e+09	4.13897e+08	4.77833e+08	3.56398e+08	6.43802e+08	4.44132e+08	2.47122e+08	4.54226e+08	5.67184e+08	7.30624e+08	8.67582e+08	6.11965e+08	9.06704e+07	9.66881e+07	2.55821e+08	3.76983e+08	3.59716e+08	1.08419e+09	5.84693e+08	5.46249e+08	2.94533e+08	4.20343e+08	6.6358e+08	9.3813e+08	5.62721e+08	5.26721e+08	3.38167e+08	5.42423e+08	8.309e+08	1.15441e+09	6.54944e+08	5.58654e+08	1.69735e+09	1.12457e+09	3.59472e+08	4.41204e+08	2.57479e+08	5.69176e+08	8.4578e+08	7.60154e+08	3.33387e+08
BisMePA(16:2e_22:4)	BisMePA	M+NH4	752.559	14.0947	C43 H79 O7 N1 P1	7.54707e+07	6.62138e+07	7.40696e+07	4.6335e+07	2.40327e+07	3.45645e+07	4.16948e+07	4.6128e+07	3.13557e+07	1.52241e+07	4.1164e+07	5.34228e+07	6.38727e+07	4.51875e+07	8.35414e+07	5.53689e+06	7.63915e+06	2.45097e+07	3.07737e+07	2.73298e+07	6.1696e+07	4.81222e+07	3.88014e+07	1.78938e+07	3.63604e+07	5.06786e+07	6.87981e+07	5.21489e+07	2.98337e+07	3.82663e+07	4.46682e+07	4.77172e+07	5.35169e+07	4.11217e+07	3.1173e+07	8.97487e+07	4.17054e+07	2.28042e+07	2.76905e+07	3.70455e+06	3.59033e+07	5.32622e+07	4.79767e+07	1.95751e+07
BisMePA(16:2e_22:6)	BisMePA	M+NH4	748.528	12.6362	C43 H75 O7 N1 P1	2.80304e+08	3.4978e+08	4.7585e+08	4.77415e+08	2.48858e+08	2.82127e+08	1.94552e+08	2.51608e+08	2.92834e+08	1.61664e+08	2.21893e+08	3.66334e+08	3.6516e+08	3.67552e+08	4.4357e+08	3.70727e+07	4.42577e+07	2.58657e+08	1.82036e+08	1.80264e+08	5.96929e+08	3.79788e+08	3.27638e+08	1.32802e+08	2.51083e+08	2.36473e+08	3.98326e+08	3.51309e+08	3.07469e+08	1.49653e+08	2.25918e+08	4.04566e+08	2.89138e+08	2.71961e+08	3.24902e+08	4.80025e+08	2.77597e+08	2.40991e+08	1.50518e+08	2.5012e+07	3.8581e+08	5.08202e+08	2.78718e+08	1.38736e+08
BisMePA(18:0_20:4)	BisMePA	M+NH4	770.569	14.594	C43 H81 O8 N1 P1	6.48291e+06	7.16223e+06	1.88982e+07	1.2765e+07	4.88959e+06	6.70055e+06	2.75493e+06	8.52434e+06	6.31915e+06	2.87576e+06	4.68478e+06	9.93805e+06	1.2365e+07	1.92901e+07	9.64091e+06	1.19324e+06	1.73623e+06	1.02471e+07	8.12897e+06	1.33282e+07	1.96074e+07	3.39003e+07	2.95008e+07	9.06953e+06	3.16141e+07	5.0924e+07	3.405e+07	4.6464e+07	5.09524e+07	1.30557e+07	4.4248e+07	4.60704e+07	4.10998e+07	6.17503e+07	3.59401e+07	2.15733e+07	1.07739e+07	3.02601e+07	2.18432e+07	5.69317e+06	4.65249e+07	6.35929e+07	7.0192e+07	2.31694e+07
BisMePA(18:0_20:5)	BisMePA	M+NH4	768.554	13.8545	C43 H79 O8 N1 P1	1.3312e+08	1.5634e+08	2.53406e+08	2.20928e+08	9.19035e+07	9.28163e+07	5.11348e+07	1.05775e+08	8.12713e+07	4.68444e+07	9.23999e+07	1.1497e+08	1.31306e+08	1.59235e+08	1.29157e+08	1.46472e+07	1.42243e+07	5.90653e+07	5.69978e+07	6.347e+07	1.56364e+08	1.11386e+08	1.02828e+08	4.45558e+07	7.39779e+07	9.65677e+07	1.58853e+08	9.14271e+07	1.11158e+08	5.96148e+07	1.14362e+08	1.74641e+08	1.7292e+08	1.23037e+08	9.75895e+07	2.6849e+08	1.75882e+08	7.03162e+07	7.58169e+07	7.78205e+06	1.00057e+08	1.49806e+08	1.08726e+08	5.21059e+07
BisMePA(18:0_22:5)	BisMePA	M+NH4	796.585	14.7804	C45 H83 O8 N1 P1	1.3177e+07	2.58725e+07	2.33952e+07	1.44222e+07	7.8764e+06	6.78632e+06	7.61158e+06	8.69827e+06	6.97942e+06	2.90425e+06	9.96809e+06	1.26467e+07	1.30714e+07	1.53503e+07	1.94768e+07	1.00221e+06	1.12237e+06	6.99882e+06	5.85377e+06	7.75754e+06	1.45096e+07	1.65176e+07	7.98405e+06	4.02979e+06	9.82291e+06	8.16066e+06	1.2604e+07	1.08654e+07	9.19103e+06	8.98132e+06	1.18187e+07	1.4713e+07	1.61359e+07	1.10275e+07	1.09537e+07	2.42031e+07	1.99077e+07	7.67806e+06	9.26075e+06	605242	8.44392e+06	1.21204e+07	1.0325e+07	5.08566e+06
BisMePA(18:0_22:6)	BisMePA	M+NH4	794.569	14.353	C45 H81 O8 N1 P1	1.05344e+07	1.4608e+07	2.54175e+07	1.99924e+07	1.27119e+07	8.79676e+06	4.8284e+06	1.14594e+07	5.61184e+06	3.16047e+06	7.04175e+06	8.19882e+06	1.39222e+07	2.1557e+07	1.23971e+07	1.95715e+06	1.59244e+06	5.58129e+06	5.44954e+06	8.79865e+06	1.20561e+07	8.99736e+06	1.1089e+07	3.98677e+06	1.00478e+07	1.28602e+07	1.52231e+07	9.23361e+06	6.59619e+06	5.33255e+06	8.39312e+06	1.46282e+07	1.79615e+07	1.44456e+07	8.53349e+06	3.00591e+07	1.30083e+07	5.82218e+06	7.36462e+06	1.10322e+06	8.82034e+06	1.23119e+07	1.1806e+07	4.11067e+06
BisMePA(18:1_18:1)	BisMePA	M+NH4	746.569	15.208	C41 H81 O8 N1 P1	5.68476e+08	5.27559e+08	9.68224e+08	9.4126e+08	4.62477e+08	4.68497e+08	2.58972e+08	4.70134e+08	2.64979e+08	1.71973e+08	3.8924e+08	5.03899e+08	5.16848e+08	6.99524e+08	5.15143e+08	6.62433e+07	7.46899e+07	2.83111e+08	2.91457e+08	3.32779e+08	6.73529e+08	5.80451e+08	3.7105e+08	2.19652e+08	4.10074e+08	5.62002e+08	8.04462e+08	3.69757e+08	5.57115e+08	3.56132e+08	5.57471e+08	7.91434e+08	7.7235e+08	5.29616e+08	5.08653e+08	1.16016e+09	7.35047e+08	2.70704e+08	2.84268e+08	3.29123e+07	4.05242e+08	5.68522e+08	3.9744e+08	1.85407e+08
BisMePA(18:1_20:4)	BisMePA	M+NH4	768.554	13.3398	C43 H79 O8 N1 P1	1.91786e+06	449128	7.83451e+06	2.51659e+06	430580	3.45741e+06	653168	1.5233e+06	206676	41011.9	156104	2.02674e+06	2.16465e+06	2.82838e+06	2.13421e+06	77782.5	70641.4	1.55838e+06	622858	643521	9366.03	846966	924242	543809	1.89384e+06	581983	267952	808714	947815	1.02848e+06	3.36571e+06	1.31112e+06	6.78112e+06	7.68887e+06	3.93096e+06	3.27468e+07	5.26083e+06	6.21613e+06	4.01019e+06	1.06511e+06	1.48889e+07	1.25145e+07	1.58055e+07	5.22248e+06
BisMePA(18:1_20:5)	BisMePA	M+NH4	766.538	12.5185	C43 H77 O8 N1 P1	5.60986e+07	5.91664e+07	8.89335e+07	7.95695e+07	4.38157e+07	4.32993e+07	2.62486e+07	5.30161e+07	3.34151e+07	2.49e+07	3.1921e+07	5.4654e+07	6.68804e+07	6.99741e+07	4.50995e+07	5.9352e+06	5.14046e+06	2.40092e+07	2.69609e+07	3.37972e+07	6.994e+07	4.34408e+07	3.92905e+07	1.47341e+07	2.82175e+07	4.64005e+07	8.52967e+07	3.44229e+07	4.64583e+07	3.4146e+07	4.49204e+07	7.82519e+07	9.12194e+07	4.30687e+07	2.8771e+07	1.29987e+08	6.70441e+07	2.48874e+07	3.2998e+07	2.57761e+06	3.69774e+07	5.70213e+07	3.53503e+07	2.31412e+07
BisMePA(18:1_22:6)	BisMePA	M+NH4	792.554	13.04	C45 H79 O8 N1 P1	3.78081e+06	6.47719e+06	1.13695e+07	8.26948e+06	6.26457e+06	4.45141e+06	1.46564e+06	5.41284e+06	1.27813e+06	797010	2.67026e+06	2.53691e+06	5.77647e+06	8.53821e+06	4.14053e+06	433443	446268	1.18389e+06	2.16734e+06	4.04102e+06	6.58688e+06	3.5194e+06	4.37366e+06	1.29273e+06	3.58138e+06	6.56896e+06	8.51231e+06	4.17033e+06	3.56356e+06	3.03016e+06	4.55397e+06	8.7052e+06	7.05698e+06	5.82092e+06	2.96847e+06	1.43549e+07	6.09829e+06	1.32685e+06	3.14983e+06	262927	2.70401e+06	4.65688e+06	4.8824e+06	1.95034e+06
BisMePA(18:2_18:2)	BisMePA	M+NH4	742.538	12.813	C41 H77 O8 N1 P1	5.36969e+07	4.61217e+07	1.17434e+08	8.62347e+07	3.79004e+07	6.25116e+07	2.18795e+07	5.75573e+07	3.4514e+07	1.98201e+07	2.49951e+07	6.78373e+07	5.41661e+07	8.35372e+07	4.87176e+07	7.88578e+06	1.03108e+07	3.21926e+07	4.14644e+07	3.4005e+07	6.15183e+07	6.48086e+07	5.0994e+07	2.61141e+07	4.52811e+07	9.04933e+07	9.33961e+07	3.73294e+07	7.58338e+07	4.80388e+07	5.77644e+07	8.56729e+07	9.4095e+07	5.59739e+07	3.97784e+07	1.61712e+08	6.0557e+07	2.25391e+07	2.18899e+07	2.99421e+06	4.69397e+07	6.86153e+07	5.64991e+07	2.51214e+07
BisMePA(18:2e_16:0)	BisMePA	M+NH4	704.559	15.8617	C39 H79 O7 N1 P1	1.51269e+07	2.28048e+07	3.11902e+07	2.73015e+07	1.14973e+07	1.84742e+07	8.51816e+06	2.20302e+07	1.41451e+07	7.13226e+06	1.58374e+07	2.03145e+07	2.00077e+07	2.31418e+07	1.92273e+07	1.44156e+06	2.36578e+06	8.47084e+06	1.0222e+07	1.12261e+07	1.67386e+07	1.16756e+07	1.60397e+07	5.03181e+06	1.30788e+07	3.38107e+07	2.82272e+07	1.35174e+07	1.75503e+07	9.17934e+06	1.40787e+07	2.95782e+07	1.94066e+07	2.1907e+07	1.74698e+07	3.77454e+07	2.57328e+07	8.45701e+06	1.01303e+07	1.70208e+06	1.69826e+07	2.65603e+07	1.67109e+07	5.12588e+06
BisMePA(18:2e_17:0)	BisMePA	M+NH4	718.575	16.1429	C40 H81 O7 N1 P1	1.21379e+06	1.9432e+06	3.0158e+06	1.54456e+06	923644	221511	947761	938898	337665	181248	598690	1.83463e+06	1.46225e+06	782906	785166	0	0	162248	272532	272611	889265	815249	1.07706e+06	131187	129534	268090	1.2842e+06	824404	0	368945	908747	1.28386e+06	1.33683e+06	261177	782686	2.70524e+06	0	0	3274.2	0	818297	2.7587e+06	2.02793e+06	0
BisMePA(18:2e_20:1)	BisMePA	M+NH4	758.606	16.9718	C43 H85 O7 N1 P1	2.09346e+07	2.70934e+07	4.06342e+07	3.14738e+07	2.01784e+07	2.1095e+07	1.41667e+07	2.50411e+07	1.9138e+07	7.74943e+06	2.49669e+07	2.84107e+07	2.98583e+07	2.87914e+07	2.89217e+07	1.39261e+06	2.22373e+06	1.38878e+07	1.41312e+07	1.33415e+07	2.9889e+07	2.11387e+07	2.26485e+07	1.01599e+07	2.20411e+07	3.81801e+07	3.31077e+07	2.2309e+07	2.71473e+07	1.22063e+07	2.11672e+07	3.08436e+07	2.62455e+07	2.7948e+07	3.01808e+07	4.80121e+07	2.96632e+07	1.81678e+07	9.74008e+06	1.57326e+06	2.1574e+07	3.07448e+07	2.95538e+07	8.56742e+06
BisMePA(18:2e_20:3)	BisMePA	M+NH4	754.575	15.0768	C43 H81 O7 N1 P1	1.84197e+08	1.97351e+08	1.43154e+08	2.17445e+08	1.15624e+08	6.88704e+07	9.58093e+07	1.35105e+08	5.73447e+07	3.66873e+07	9.07155e+07	1.62181e+08	1.32499e+08	1.14399e+08	1.65804e+08	1.03918e+07	2.78947e+07	8.69257e+07	5.44737e+07	8.13241e+07	9.73839e+07	1.84965e+08	1.02919e+08	4.19598e+07	9.33771e+07	2.05871e+08	1.31866e+08	1.43423e+08	8.2933e+07	8.77499e+07	1.01668e+08	7.19916e+07	9.06083e+07	2.07581e+08	8.21866e+07	2.05483e+08	8.55468e+07	6.66375e+07	4.49938e+07	1.46796e+07	6.87337e+07	8.11926e+07	1.09778e+08	3.88092e+07
BisMePA(18:2e_20:4)	BisMePA	M+NH4	752.559	14.4874	C43 H79 O7 N1 P1	4.43135e+08	5.08126e+08	7.78786e+08	6.39331e+08	2.74688e+08	2.76922e+08	1.79089e+08	3.40461e+08	2.72671e+08	1.40025e+08	3.24051e+08	3.70916e+08	5.09199e+08	4.49123e+08	4.17536e+08	4.59126e+07	5.35089e+07	1.78575e+08	1.93628e+08	1.88766e+08	4.60685e+08	3.55507e+08	3.44807e+08	1.65851e+08	2.66123e+08	3.19022e+08	5.08898e+08	3.22495e+08	3.21585e+08	1.61814e+08	3.17559e+08	4.85434e+08	4.41499e+08	4.17886e+08	3.15413e+08	1.05905e+09	5.69704e+08	2.36174e+08	2.31191e+08	2.90834e+07	3.80339e+08	5.01587e+08	3.99209e+08	1.50208e+08
BisMePA(18:2e_22:4)	BisMePA	M+NH4	780.59	15.4014	C45 H83 O7 N1 P1	3.05001e+07	4.28159e+07	4.90431e+07	3.12375e+07	1.55474e+07	1.4231e+07	1.93777e+07	1.70479e+07	2.0837e+07	8.18952e+06	2.43744e+07	3.04021e+07	4.84118e+07	2.6071e+07	5.01062e+07	2.25342e+06	4.56112e+06	1.42901e+07	1.56867e+07	1.57068e+07	2.83674e+07	2.24108e+07	3.67155e+07	1.06997e+07	1.94287e+07	2.06241e+07	4.27145e+07	3.28112e+07	1.15139e+07	1.12226e+07	1.98687e+07	2.13559e+07	2.23717e+07	1.89919e+07	1.64453e+07	3.22958e+07	1.97239e+07	1.22682e+07	9.58122e+06	2.51222e+06	2.42837e+07	2.9731e+07	2.11885e+07	8.70136e+06
BisMePA(18:2e_22:5)	BisMePA	M+NH4	778.575	14.9645	C45 H81 O7 N1 P1	3.34876e+07	5.63567e+07	7.82013e+07	4.83679e+07	3.09811e+07	2.58666e+07	1.23453e+07	2.79631e+07	1.59663e+07	1.61936e+07	1.9948e+07	1.76224e+07	4.43255e+07	5.24385e+07	4.01345e+07	8.42095e+06	7.74991e+06	8.92529e+06	1.37855e+07	1.6094e+07	3.25779e+07	2.43842e+07	3.17968e+07	1.31746e+07	3.33614e+07	3.59866e+07	6.22405e+07	2.70947e+07	1.05704e+07	9.73482e+06	1.77688e+07	3.65218e+07	4.22665e+07	4.04386e+07	2.29105e+07	9.83329e+07	3.35724e+07	1.25239e+07	1.55587e+07	694081	2.81773e+07	4.36859e+07	4.63525e+07	6.24959e+06
BisMePA(18:3e_14:0)	BisMePA	M+NH4	674.512	13.1951	C37 H73 O7 N1 P1	2.17784e+07	9.7793e+06	1.32008e+07	1.20507e+07	7.49563e+06	1.15771e+07	1.00982e+07	9.36873e+06	5.17187e+06	2.91794e+06	6.87991e+06	1.08207e+07	1.85016e+07	1.27343e+07	1.30288e+07	596568	1.11347e+06	5.69802e+06	8.26102e+06	6.73714e+06	2.51553e+07	8.97548e+06	7.59632e+06	3.88493e+06	1.18084e+07	1.88738e+07	2.22119e+07	1.14148e+07	8.787e+06	1.35839e+07	9.11376e+06	1.61575e+07	1.71074e+07	1.03643e+07	8.15781e+06	2.26491e+07	1.09497e+07	3.80632e+06	3.69389e+06	650572	1.13579e+07	1.9069e+07	1.43594e+07	6.93194e+06
BisMePA(18:3e_17:0)	BisMePA	M+NH4	716.559	14.978	C40 H79 O7 N1 P1	1.29938e+07	1.27667e+07	1.86047e+07	1.27423e+07	1.21084e+07	1.13435e+07	1.1688e+07	1.35256e+07	6.88331e+06	3.66659e+06	8.56054e+06	1.31056e+07	1.0933e+07	1.11526e+07	1.14358e+07	1.09451e+06	1.78604e+06	4.71903e+06	1.16425e+07	5.46866e+06	2.42104e+07	1.18062e+07	9.51486e+06	5.52023e+06	7.56147e+06	1.53738e+07	2.07718e+07	1.76143e+07	1.56007e+07	1.2762e+07	1.48157e+07	2.24085e+07	1.66263e+07	8.37696e+06	1.82099e+07	3.13065e+07	1.30765e+07	7.34529e+06	9.20735e+06	1.04933e+06	1.79131e+07	2.75817e+07	2.15814e+07	5.74729e+06
BisMePA(18:3e_18:1)	BisMePA	M+NH4	728.559	14.8046	C41 H79 O7 N1 P1	8.18435e+07	8.75863e+07	1.81785e+08	1.47678e+08	5.01207e+07	6.29876e+07	4.72538e+07	8.37338e+07	6.26703e+07	3.11856e+07	5.51004e+07	8.67664e+07	8.87209e+07	9.63048e+07	7.66401e+07	9.85382e+06	1.40251e+07	5.38016e+07	4.54843e+07	3.82437e+07	8.65222e+07	1.00275e+08	7.89614e+07	4.07944e+07	8.55589e+07	1.10784e+08	9.6314e+07	8.12136e+07	8.63711e+07	3.69466e+07	7.88348e+07	7.0436e+07	7.84471e+07	9.5054e+07	8.23426e+07	1.84435e+08	1.00906e+08	5.07625e+07	3.66749e+07	6.63192e+06	7.49493e+07	9.21444e+07	1.13897e+08	2.6149e+07
BisMePA(18:3e_18:2)	BisMePA	M+NH4	726.543	13.4421	C41 H77 O7 N1 P1	3.89597e+07	3.4987e+07	6.29387e+07	6.04799e+07	1.95511e+07	2.47301e+07	1.63871e+07	4.00846e+07	2.46727e+07	1.29949e+07	2.01491e+07	4.84126e+07	2.44992e+07	5.45801e+07	3.93201e+07	4.74852e+06	4.97531e+06	1.65415e+07	2.32373e+07	2.356e+07	4.67302e+07	5.01687e+07	3.84189e+07	1.71441e+07	3.28996e+07	8.09911e+07	5.08239e+07	3.91295e+07	3.65962e+07	2.03005e+07	3.35209e+07	3.69918e+07	6.461e+07	2.819e+07	3.36467e+07	8.21854e+07	3.69257e+07	1.70051e+07	1.79721e+07	6.11276e+06	3.04578e+07	4.301e+07	5.8638e+07	1.69563e+07
BisMePA(18:3e_20:1)	BisMePA	M+NH4	756.59	15.7779	C43 H83 O7 N1 P1	2.82254e+07	2.4423e+07	4.69562e+07	3.52977e+07	2.83013e+07	2.72608e+07	2.17285e+07	3.82996e+07	1.53663e+07	8.61923e+06	2.81108e+07	3.72082e+07	3.39357e+07	3.74305e+07	3.6959e+07	2.43488e+06	3.39637e+06	1.56468e+07	2.59489e+07	2.17643e+07	5.21427e+07	3.09256e+07	2.84892e+07	1.10658e+07	2.84876e+07	6.69051e+07	6.49946e+07	3.01623e+07	4.19296e+07	3.31248e+07	3.34799e+07	4.49975e+07	6.51507e+07	2.59643e+07	3.65035e+07	7.06061e+07	3.27247e+07	1.43166e+07	1.42905e+07	2.1776e+06	2.72295e+07	4.34356e+07	4.24295e+07	1.67629e+07
BisMePA(18:3e_20:3)	BisMePA	M+NH4	752.559	13.7332	C43 H79 O7 N1 P1	5.57546e+07	7.53451e+07	6.94472e+07	7.18975e+07	4.13593e+07	3.60294e+07	3.16504e+07	4.56601e+07	1.76127e+07	1.30329e+07	3.01086e+07	8.16667e+07	4.06544e+07	6.49567e+07	8.41676e+07	4.09641e+06	1.22279e+07	3.70549e+07	3.05307e+07	2.96771e+07	4.70773e+07	8.14637e+07	4.64212e+07	1.49455e+07	4.62931e+07	1.38332e+08	6.17064e+07	8.24739e+07	4.92593e+07	2.78506e+07	3.14922e+07	4.02451e+07	4.85816e+07	8.23028e+07	3.0873e+07	1.13585e+08	3.87999e+07	2.564e+07	2.51869e+07	3.47694e+06	2.31082e+07	3.79006e+07	5.31131e+07	1.94452e+07
BisMePA(18:3e_20:4)	BisMePA	M+NH4	750.543	13.1092	C43 H77 O7 N1 P1	3.42289e+08	3.88214e+08	5.01173e+08	3.88301e+08	2.15199e+08	2.17771e+08	1.50889e+08	2.65255e+08	1.93124e+08	1.41727e+08	2.11039e+08	3.0574e+08	3.01609e+08	3.86503e+08	2.66687e+08	2.006e+07	2.33318e+07	1.29671e+08	1.97314e+08	1.90768e+08	4.5418e+08	2.85426e+08	2.33057e+08	1.24872e+08	1.94178e+08	3.08604e+08	4.19962e+08	2.49266e+08	2.63708e+08	2.10017e+08	2.33352e+08	3.50316e+08	4.27106e+08	2.2475e+08	2.33581e+08	6.71229e+08	3.51551e+08	1.35816e+08	1.95097e+08	1.31937e+07	2.46906e+08	3.6848e+08	2.69423e+08	1.59376e+08
BisMePA(20:1_20:5)	BisMePA	M+NH4	794.569	13.8144	C45 H81 O8 N1 P1	1.80167e+07	2.42144e+07	3.33224e+07	2.94491e+07	1.46633e+07	1.3557e+07	9.30609e+06	1.44345e+07	1.07832e+07	7.0248e+06	1.53066e+07	1.91205e+07	1.92949e+07	2.0017e+07	1.8541e+07	1.49679e+06	1.73183e+06	1.10748e+07	9.25729e+06	1.0663e+07	2.52e+07	1.91614e+07	1.62022e+07	5.727e+06	9.96554e+06	1.70234e+07	2.50088e+07	1.07147e+07	2.36976e+07	9.77803e+06	1.98546e+07	2.47795e+07	3.46188e+07	1.41439e+07	1.65476e+07	4.55495e+07	2.81529e+07	1.0041e+07	1.09505e+07	1.55675e+06	1.31743e+07	2.3852e+07	1.21433e+07	9.53025e+06
BisMePA(20:2e_16:0)	BisMePA	M+NH4	732.59	17.0413	C41 H83 O7 N1 P1	876575	2.05872e+06	2.59087e+06	2.54263e+06	1.10939e+06	1.48048e+06	819208	1.95572e+06	1.4746e+06	726146	1.22869e+06	2.29298e+06	2.0096e+06	2.07428e+06	2.23908e+06	119593	144405	926979	480769	1.01562e+06	1.53908e+06	1.01615e+06	1.60668e+06	392999	1.14681e+06	2.61127e+06	2.23096e+06	1.24222e+06	2.50377e+06	504206	1.45436e+06	2.02665e+06	1.59837e+06	1.56142e+06	1.91624e+06	1.92919e+06	2.10829e+06	1.05912e+06	952250	96354.1	1.25793e+06	2.04923e+06	1.47849e+06	341402
BisMePA(20:2e_20:4)	BisMePA	M+NH4	780.59	15.7602	C45 H83 O7 N1 P1	8.57546e+06	1.16198e+07	2.18024e+07	1.02331e+07	6.80893e+06	3.68544e+06	7.83308e+06	7.3211e+06	7.0976e+06	3.98291e+06	9.56377e+06	1.0208e+07	1.28537e+07	7.85161e+06	1.0203e+07	625465	1.58577e+06	4.61312e+06	3.95972e+06	1.91854e+06	1.49559e+07	6.79498e+06	9.13093e+06	2.09549e+06	3.77417e+06	970334	6.80978e+06	1.06303e+07	8.89785e+06	1.74763e+06	8.80263e+06	7.30059e+06	7.40277e+06	3.15489e+06	4.13676e+06	6.67556e+06	4.09317e+06	6.26306e+06	5.18107e+06	775012	6.24664e+06	9.04117e+06	1.0819e+07	3.20955e+06
BisMePA(20:4e_18:1)	BisMePA	M+NH4	754.575	14.7119	C43 H81 O7 N1 P1	1.21601e+07	1.87696e+07	3.49318e+07	3.22919e+07	1.33657e+07	1.43532e+07	9.60056e+06	1.95188e+07	1.06984e+07	7.10038e+06	1.50511e+07	2.7199e+07	1.76296e+07	3.04165e+07	2.28126e+07	1.92763e+06	2.84437e+06	1.20373e+07	1.12245e+07	1.17352e+07	2.61772e+07	2.20394e+07	2.13687e+07	7.42747e+06	1.88583e+07	4.38702e+07	3.16609e+07	1.7588e+07	2.87812e+07	1.24937e+07	1.7277e+07	2.60701e+07	3.70482e+07	2.08416e+07	2.33984e+07	4.60238e+07	2.58842e+07	1.24591e+07	1.02541e+07	1.02175e+06	1.73013e+07	2.33783e+07	2.2922e+07	8.53725e+06
BisMePA(20:4e_20:1)	BisMePA	M+NH4	782.606	15.926	C45 H85 O7 N1 P1	3.1675e+06	2.6963e+06	5.66836e+06	3.66151e+06	1.7272e+06	1.89192e+06	2.01711e+06	2.41068e+06	2.86004e+06	1.14312e+06	3.08556e+06	4.38656e+06	3.67053e+06	4.82891e+06	4.21209e+06	0	0	2.25571e+06	1.4191e+06	1.11411e+06	5.33176e+06	2.58918e+06	3.28491e+06	637539	2.75803e+06	4.74438e+06	4.34272e+06	3.26343e+06	4.74689e+06	1.15757e+06	3.00643e+06	2.96143e+06	5.20065e+06	2.53449e+06	2.98187e+06	4.12211e+06	3.92031e+06	1.95252e+06	1.25462e+06	0	2.37769e+06	4.03794e+06	4.38002e+06	315424
BisMePA(20:5_18:2)	BisMePA	M+NH4	764.522	11.3651	C43 H75 O8 N1 P1	4.53371e+06	2.92811e+06	3.67598e+06	2.45537e+06	1.91138e+06	4.07737e+06	629984	2.68253e+06	558297	486472	1.24128e+06	1.83967e+06	1.81937e+06	3.89155e+06	605582	0	0	442559	941213	682516	2.52387e+06	1.31938e+06	1.51162e+06	412465	946324	921167	2.13757e+06	1.8696e+06	1.87813e+06	1.08065e+06	1.5526e+06	2.17079e+06	1.73901e+06	641100	958431	6.5191e+06	1.38777e+06	368387	923888	10903.1	1.23902e+06	2.63671e+06	686646	971269
BisMePA(26:1_18:1)	BisMePA	M+Na	863.65	14.5874	C49 H93 O8 N0 P1 Na1	2.2472e+06	1.44345e+06	2.65796e+06	2.71551e+06	1.00409e+06	1.86142e+06	1.18706e+06	1.73707e+06	638369	155844	1.19217e+06	2.15084e+06	2.51552e+06	3.12905e+06	1.93831e+06	0	0	839855	1.20728e+06	1.07729e+06	3.33153e+06	2.37677e+06	1.77976e+06	537572	2.29095e+06	3.42028e+06	4.11289e+06	2.28551e+06	2.50512e+06	1.9902e+06	1.97038e+06	2.83278e+06	3.45165e+06	2.31215e+06	2.86231e+06	4.01046e+06	2.38063e+06	805216	881409	0	2.26288e+06	3.4987e+06	2.50525e+06	328260
BisMePA(32:1)	BisMePA	M+Na	697.478	9.50629	C37 H71 O8 N0 P1 Na1	398651	681919	972722	964789	721313	1.01235e+06	1.49757e+06	1.10375e+06	1.42522e+06	539985	1.02099e+06	759914	1.28474e+06	594412	496568	1.36143e+06	602676	670886	1.41846e+06	969806	576967	739200	613653	1.19571e+06	1.00188e+06	739678	1.76311e+06	584075	700744	1.00924e+06	835397	530940	771786	889839	1.12768e+06	783546	836854	1.38435e+06	811157	811705	376371	735887	684555	606657
BisMePA(33:3e)	BisMePA	M+NH4	688.528	13.885	C38 H75 O7 N1 P1	7.30786e+06	4.8165e+06	7.92852e+06	7.55198e+06	3.96391e+06	5.78617e+06	3.98137e+06	5.85304e+06	3.39925e+06	2.27972e+06	3.95165e+06	6.18122e+06	4.93602e+06	4.34612e+06	5.89448e+06	525284	619920	3.00847e+06	4.03593e+06	3.23057e+06	1.05903e+07	5.29062e+06	4.41048e+06	2.53129e+06	3.91947e+06	6.91368e+06	9.61124e+06	5.97241e+06	8.04243e+06	4.29349e+06	7.01999e+06	1.09929e+07	6.94997e+06	4.44165e+06	9.25542e+06	1.31584e+07	4.51706e+06	3.2686e+06	3.3355e+06	570266	5.88358e+06	9.85743e+06	6.94869e+06	3.27515e+06
BisMePA(34:1)	BisMePA	M+Na	725.509	10.933	C39 H75 O8 N0 P1 Na1	191361	226408	426578	140495	426828	593060	802161	393242	559780	192364	208510	156258	445382	69625.7	81490.5	839067	425210	260297	619654	323850	47253.4	167513	159323	550676	450779	258356	513533	119889	414273	477740	364321	8525.53	242994	463559	365345	221016	425957	617768	356921	424075	66880	158328	158550	213328
BisMePA(34:5e)	BisMePA	M+NH4	698.512	12.83	C39 H73 O7 N1 P1	1.04152e+06	421058	1.11091e+06	1.2843e+06	281005	822729	263279	1.14064e+06	239691	0	432747	691573	1.82682e+06	1.36076e+06	1.00931e+06	0	0	454642	336069	519259	827599	838484	652690	315364	345117	1.34367e+06	1.12737e+06	1.16979e+06	919597	698725	964176	885625	859464	1.17101e+06	891161	2.67482e+06	815677	461927	691415	0	267423	594770	1.63507e+06	727962
BisMePA(35:1)	BisMePA	M+Na	739.525	10.921	C40 H77 O8 N0 P1 Na1	561405	944947	1.04961e+06	777370	977585	1.05027e+06	1.74876e+06	1.43625e+06	1.40415e+06	603523	1.13887e+06	809016	1.1753e+06	546418	794314	1.67476e+06	912771	864259	1.53309e+06	862991	745436	652927	677867	1.3139e+06	1.08766e+06	644018	1.94492e+06	629955	994779	1.14843e+06	917363	378462	775559	999582	1.21456e+06	751869	889917	1.48475e+06	773705	1.24906e+06	416332	556049	787859	801673
BisMePA(36:5)	BisMePA	M+NH4	740.522	11.3951	C41 H75 O8 N1 P1	7.57466e+06	2.54197e+06	5.18264e+06	6.45893e+06	983600	5.99592e+06	4.45159e+06	5.4037e+06	3.51542e+06	1.3581e+06	4.38742e+06	4.81755e+06	8.51249e+06	1.08466e+07	8.08843e+06	0	388680	1.21669e+06	5.79274e+06	2.18155e+06	1.58358e+07	5.30027e+06	3.65727e+06	749672	2.36393e+06	1.32386e+07	1.80904e+07	3.63768e+06	9.21933e+06	4.20883e+06	3.13561e+06	1.35019e+07	8.47184e+06	1.22389e+07	8.0234e+06	3.25771e+07	8.5908e+06	4.03758e+06	2.85868e+06	1.74985e+06	5.46668e+06	6.772e+06	8.04788e+06	3.76422e+06
BisMePA(36:7e)	BisMePA	M+NH4	722.512	9.40151	C41 H73 O7 N1 P1	2.23608e+06	1.45184e+06	5.10467e+06	2.21238e+06	1.15397e+06	1.52468e+06	1.55627e+06	2.52066e+06	1.37831e+06	613682	817524	2.28593e+06	2.53066e+06	2.36761e+06	1.89778e+06	209112	121107	767118	982090	1.18707e+06	3.1778e+06	2.41622e+06	1.85923e+06	304365	1.18156e+06	2.21074e+06	4.01598e+06	1.08772e+06	846634	1.96564e+06	1.29358e+06	2.02958e+06	5.3502e+06	1.94341e+06	2.16904e+06	4.45641e+06	962416	1.57951e+06	1.5285e+06	15168.3	687296	915725	2.37813e+06	1.12053e+06
BisMePA(38:7e)	BisMePA	M+NH4	750.543	13.6229	C43 H77 O7 N1 P1	1.05968e+08	1.16235e+08	1.78772e+08	1.24357e+08	7.84546e+07	9.63169e+07	4.64704e+07	1.1106e+08	3.76943e+07	2.69066e+07	5.37441e+07	5.66452e+07	1.16413e+08	1.4253e+08	1.14795e+08	1.17497e+07	1.34236e+07	3.75687e+07	5.52285e+07	6.08266e+07	1.16034e+08	6.80097e+07	9.33134e+07	3.10421e+07	8.50354e+07	1.17123e+08	1.90304e+08	8.88487e+07	4.80198e+07	3.73156e+07	5.59834e+07	1.16693e+08	1.30192e+08	1.20241e+08	6.08626e+07	2.23616e+08	8.79797e+07	3.60856e+07	5.57422e+07	3.27746e+06	8.7048e+07	1.20711e+08	1.47712e+08	3.65928e+07
BisMePA(40:7e)	BisMePA	M+NH4	778.575	14.462	C45 H81 O7 N1 P1	5.78855e+07	6.62287e+07	9.8555e+07	6.83426e+07	3.58681e+07	2.60806e+07	3.25531e+07	3.30308e+07	4.11364e+07	2.63728e+07	5.01969e+07	6.78479e+07	8.90474e+07	4.39839e+07	6.85494e+07	2.06098e+06	7.76686e+06	3.88698e+07	3.15822e+07	2.77735e+07	8.17291e+07	4.36093e+07	5.61986e+07	2.22248e+07	3.29805e+07	4.25987e+07	7.48875e+07	5.46667e+07	4.90127e+07	2.4865e+07	4.31911e+07	5.22793e+07	5.10753e+07	3.45018e+07	3.33825e+07	6.80461e+07	4.42367e+07	3.08997e+07	2.68866e+07	1.01445e+07	4.86655e+07	6.51722e+07	3.83009e+07	2.019e+07
BisMePA(40:8e)	BisMePA	M+NH4	776.559	13.6162	C45 H79 O7 N1 P1	2.21335e+07	2.18464e+07	3.64929e+07	3.27065e+07	2.10102e+07	2.08158e+07	1.1228e+07	2.31285e+07	9.70062e+06	6.80215e+06	1.49581e+07	1.46877e+07	2.81139e+07	3.86964e+07	2.72989e+07	3.18912e+06	3.13379e+06	9.25984e+06	1.45409e+07	1.70889e+07	2.99517e+07	1.72915e+07	2.21617e+07	6.02154e+06	1.98055e+07	3.33048e+07	4.63205e+07	2.29339e+07	1.20423e+07	1.22532e+07	1.40426e+07	2.42277e+07	3.6042e+07	2.64967e+07	1.53567e+07	5.95117e+07	2.12623e+07	7.53614e+06	1.3791e+07	1.03003e+06	1.92931e+07	2.85707e+07	2.75629e+07	8.52512e+06
BisMePA(40:9e)	BisMePA	M+NH4	774.543	12.641	C45 H77 O7 N1 P1	5.79162e+07	7.33143e+07	1.08126e+08	1.12956e+08	7.0612e+07	6.17186e+07	3.66616e+07	5.97252e+07	4.91314e+07	3.43221e+07	5.43308e+07	8.48427e+07	8.64205e+07	9.15285e+07	9.11388e+07	7.19196e+06	8.63058e+06	4.62354e+07	4.17183e+07	4.76248e+07	1.2353e+08	1.05468e+08	6.87147e+07	2.65345e+07	5.49657e+07	7.6814e+07	1.04181e+08	6.80514e+07	8.40023e+07	5.25396e+07	5.4676e+07	9.52777e+07	8.53081e+07	5.86539e+07	7.65164e+07	1.4233e+08	7.8481e+07	3.81991e+07	3.85129e+07	4.15063e+06	7.20917e+07	1.01633e+08	5.75904e+07	3.36818e+07
BisMePA(42:8e)	BisMePA	M+NH4	804.59	15.3192	C47 H83 O7 N1 P1	7.02369e+06	4.21813e+06	7.98033e+06	1.24765e+07	4.32549e+06	2.92727e+06	6.04574e+06	4.92767e+06	9.72192e+06	4.98366e+06	5.82248e+06	1.34303e+07	1.31609e+07	5.36787e+06	1.54401e+07	215810	971523	8.03498e+06	4.94772e+06	2.06499e+06	1.46586e+07	4.56612e+06	1.13707e+07	2.68927e+06	4.46004e+06	2.8883e+06	8.83625e+06	1.21262e+07	3.64581e+06	2.18321e+06	2.67634e+06	5.12062e+06	4.4648e+06	5.95073e+06	4.58717e+06	4.57894e+06	2.57116e+06	3.33208e+06	1.16087e+06	1.42975e+06	8.38848e+06	7.97588e+06	3.02054e+06	1.18728e+06
BisMePA(42:9e)	BisMePA	M+NH4	802.575	13.974	C47 H81 O7 N1 P1	6.84946e+06	6.02898e+06	1.22641e+07	8.75912e+06	5.91985e+06	4.08125e+06	4.03123e+06	4.61761e+06	5.43697e+06	3.08481e+06	7.23161e+06	8.76865e+06	7.62791e+06	7.78161e+06	7.77428e+06	206342	255638	4.0011e+06	3.05259e+06	3.16838e+06	1.14022e+07	7.09599e+06	5.25201e+06	1.32907e+06	4.82729e+06	7.77377e+06	8.45542e+06	7.74461e+06	8.17782e+06	3.23549e+06	4.47425e+06	9.63571e+06	6.56543e+06	4.36555e+06	6.12698e+06	9.23115e+06	6.39887e+06	3.81563e+06	3.01773e+06	535231	6.72891e+06	8.04417e+06	4.16738e+06	2.28307e+06
CarE(14:1)	CarE	M+H	370.295	1.562	C21 H40 O4 N1	6.72699e+06	6.24288e+06	6.36222e+06	5.36587e+06	3.93688e+06	3.39274e+06	1.89745e+06	1.6426e+06	1.83471e+06	2.55611e+06	821538	4.81905e+06	7.23225e+06	1.14012e+07	3.88586e+06	2.59983e+06	2.36737e+06	1.14167e+06	3.74438e+06	2.10741e+06	9.13213e+06	5.92961e+06	3.95552e+06	794272	7.63219e+06	4.66123e+06	9.12329e+06	1.29137e+06	3.87409e+06	2.22385e+06	2.79098e+06	4.25213e+06	3.59033e+06	3.28604e+06	3.99291e+06	5.54067e+06	3.19061e+06	3.91231e+06	784843	1.89988e+06	2.32317e+06	2.65974e+06	3.93186e+06	2.19746e+06
CarE(16:0+O)	CarE	M+H	416.337	2.052	C23 H46 O5 N1	1.61329e+06	1.20721e+06	1.75891e+06	1.21486e+06	721624	992114	998570	789193	1.41963e+06	476560	937057	983808	2.33617e+06	1.03167e+06	2.89761e+06	78790.9	84855.5	1.28344e+06	732762	491870	2.2691e+06	1.15645e+06	1.45787e+06	552019	1.12941e+06	1.4044e+06	2.62719e+06	1.09758e+06	1.07162e+06	434376	1.15787e+06	749994	687047	687394	1.25656e+06	2.95762e+06	986079	901246	450070	235073	1.64633e+06	2.37944e+06	1.33401e+06	897686
CarE(20:0)	CarE	M+H	456.405	6.115	C27 H54 O4 N1	2.67994e+06	2.93566e+06	1.01928e+07	3.36685e+06	1.39344e+06	5.49025e+06	2.4741e+06	4.71147e+06	1.51105e+06	740227	1.86198e+06	1.93468e+06	4.44901e+06	2.09555e+06	1.6762e+06	69405.1	31947.3	891693	1.56351e+06	688351	3.67853e+06	2.24326e+06	2.69987e+06	1.2261e+06	4.32961e+06	4.15872e+06	4.62969e+06	1.50854e+06	5.15316e+06	556904	4.6716e+06	4.50293e+06	3.27343e+06	3.5982e+06	4.63417e+06	6.77098e+06	3.06946e+06	7.69188e+06	1.20876e+06	769492	2.03299e+06	3.1629e+06	6.98109e+06	2.889e+06
CarE(20:1)	CarE	M+H	454.389	4.305	C27 H52 O4 N1	2.8979e+06	2.60066e+06	5.64656e+06	2.33916e+06	1.25088e+06	4.20637e+06	1.8332e+06	3.09195e+06	1.17078e+06	453738	1.30571e+06	1.85192e+06	3.84774e+06	2.35612e+06	1.47471e+06	134336	218405	845091	1.62466e+06	763878	3.63525e+06	2.8402e+06	2.03118e+06	878839	3.14359e+06	5.30513e+06	6.47619e+06	1.48221e+06	3.30906e+06	918899	3.21713e+06	3.03531e+06	3.18177e+06	2.52818e+06	3.09662e+06	9.10739e+06	2.22427e+06	3.8657e+06	1.02286e+06	222901	1.2213e+06	2.47833e+06	4.6669e+06	2.45835e+06
CarE(20:3)	CarE	M+H	450.358	2.501	C27 H48 O4 N1	1.92234e+06	2.25283e+06	4.10576e+06	2.60488e+06	1.29892e+06	1.06878e+06	709388	898825	454673	453822	864623	1.7329e+06	1.32234e+06	2.69478e+06	3.06191e+06	122535	392432	928146	732447	573253	4.07566e+06	3.6665e+06	1.71288e+06	279536	2.65093e+06	1.36348e+06	5.15709e+06	1.90212e+06	703501	153528	294254	1.38451e+06	998022	465643	335843	1.50059e+06	478210	350026	376384	77060.4	2.04643e+06	1.41036e+06	621178	459588
Cer(d15:0_22:1)	Cer	M+HCOO	624.557	15.6253	C38 H74 O5 N1	3.18649e+06	2.80917e+06	4.49878e+06	5.92785e+06	3.48876e+06	2.3463e+06	1.50116e+06	4.13102e+06	2.48717e+06	1.60894e+06	2.35134e+06	6.04279e+06	5.26618e+06	2.33498e+06	4.62859e+06	403042	259692	1.75252e+06	1.86116e+06	1.47497e+06	4.23183e+06	2.93155e+06	3.84123e+06	1.56092e+06	2.15201e+06	3.17993e+06	7.96124e+06	3.29717e+06	4.53023e+06	2.08998e+06	2.06386e+06	7.61631e+06	4.39072e+06	3.91791e+06	8.13327e+06	9.81621e+06	5.65172e+06	3.02831e+06	1.58108e+06	514451	4.15924e+06	7.7594e+06	3.93939e+06	1.4997e+06
Cer(d15:0_24:1)	Cer	M+HCOO	652.589	16.8721	C40 H78 O5 N1	4.13671e+06	6.84345e+06	9.93617e+06	1.35761e+07	8.31901e+06	5.91411e+06	3.57584e+06	7.40539e+06	5.11753e+06	3.33829e+06	5.33596e+06	1.03652e+07	1.10737e+07	4.32097e+06	9.08897e+06	845010	738633	4.37941e+06	3.33213e+06	3.10963e+06	9.40235e+06	6.06416e+06	9.85381e+06	3.08791e+06	3.77353e+06	6267647	1.42662e+07	6.1947e+06	1.24057e+07	4.95684e+06	7.35492e+06	1.3397e+07	1.06792e+07	7.63951e+06	1.58645e+07	1.42532e+07	1.29627e+07	7.82886e+06	3.61437e+06	1.23711e+06	8.14825e+06	1.52526e+07	1.0099e+07	2.71547e+06
Cer(d16:0_18:0)	Cer	M+H	540.535	11.9578	C34 H70 O3 N1	3.5458e+07	4.04513e+06	7.20056e+06	7.31757e+06	5.30039e+06	4.87668e+06	6.00894e+06	7.32783e+06	5.13929e+06	9.05213e+06	7.28753e+06	4.04628e+06	7.94602e+06	6.9808e+06	7.20532e+06	8.08632e+06	2.85597e+06	7.018e+06	3.60204e+06	3.3421e+06	7.29865e+06	3.63172e+06	7.13628e+06	5.52692e+06	4.92151e+06	3.80538e+06	2.38206e+06	6.61505e+06	5.93493e+06	4.36267e+06	7.0118e+06	7.67943e+06	7.93425e+06	7.36875e+06	4.52302e+06	6.72881e+06	8.47185e+06	6.37726e+06	7.5252e+06	4.12977e+06	5.40491e+06	6.26803e+06	4.5676e+06	7.81745e+06
Cer(d16:0_18:0+O)	Cer	M+H	556.53	9.35839	C34 H70 O4 N1	642925	59475.9	0	189763	5710.82	460416	10518.5	0	15310.1	11481.6	529343	11256.9	26881.4	14185.5	9583.73	12315.9	21558.4	7506.78	622841	6239.86	278068	94204.2	209267	310639	319242	7166.45	19874.8	19564	0	16813.3	230914	30185.1	56129.7	116412	37582.5	9181.29	51476.2	0	19959.5	20268.1	187065	58243.4	13657.4	995932
Cer(d16:1_16:1)	Cer	M+H	508.472	11.4276	C32 H62 O3 N1	3.66847e+06	2.77833e+06	2.44634e+06	2.99726e+06	3.79436e+06	1.61142e+06	1.22304e+06	1.52954e+06	2.38456e+06	1.6979e+06	2.02405e+06	4.72975e+06	2.3822e+06	1.43762e+06	1.88322e+06	440702	0	1.52164e+06	1.57279e+06	748240	2.9164e+06	1.52485e+06	2.36659e+06	642668	1.82415e+06	404713	1.50023e+06	2.01752e+06	3.76984e+06	1.60034e+06	3.3345e+06	3.26753e+06	2.57644e+06	3.49238e+06	7.82843e+06	661699	1.50746e+06	2.51971e+06	3.15224e+06	272367	2.95421e+06	4.80554e+06	1.78178e+06	1.61273e+06
Cer(d16:1_24:1)	Cer	M+H	620.598	16.1386	C40 H78 O3 N1	1.01981e+07	6.97643e+06	1.11978e+07	1.57644e+07	9.08257e+06	8.51902e+06	6.9173e+06	1.37982e+07	8.41452e+06	6.60218e+06	9.60639e+06	1.48187e+07	1.42523e+07	1.01346e+07	1.82653e+07	1.88552e+06	1.20905e+06	7.25712e+06	6.92924e+06	9.75151e+06	1.33752e+07	8.61316e+06	1.6652e+07	3.09604e+06	8.65096e+06	1.60308e+07	2.98473e+07	1.19804e+07	1.15659e+07	1.32202e+07	1.05986e+07	1.71374e+07	1.56057e+07	1.24595e+07	1.48394e+07	2.25003e+07	2.05489e+07	4.97414e+06	4.85466e+06	2.72682e+06	1.0686e+07	1.92637e+07	1.25331e+07	5.28946e+06
Cer(d17:0_26:1)	Cer	M+HCOO	708.651	18.5455	C44 H86 O5 N1	2.7259e+06	2.68045e+06	3.8648e+06	2.22532e+06	1.52259e+06	1.45252e+06	889124	2.20592e+06	741707	901602	1.53865e+06	1.40946e+06	1.3448e+06	1.20861e+06	1.22243e+06	243440	489528	476022	606688	1.15428e+06	1.85013e+06	1.20677e+06	1.6306e+06	493316	1.33872e+06	1.29999e+06	2.65886e+06	1.75899e+06	1.89465e+06	960996	1.76508e+06	2.62122e+06	1.74869e+06	3.72748e+06	1.91692e+06	3.04879e+06	2.1355e+06	1.1417e+06	859615	172390	1.15968e+06	2.36508e+06	3.22524e+06	292277
Cer(d17:1_14:0)	Cer	M+H	496.472	11.2331	C31 H62 O3 N1	348435	90006.2	336244	373591	376009	198764	145380	305620	71449.9	278459	91754.6	590895	806431	306589	356525	0	0	121439	120819	60523.2	621841	263932	275198	0	235656	0	829902	189401	188884	295338	75533.1	853862	481996	218333	540948	818872	710846	0	254558	0	331101	626437	465022	0
Cer(d17:1_16:0)	Cer	M+HCOO	568.495	12.7749	C34 H66 O5 N1	5.30235e+06	5.98117e+06	9.18816e+06	8.13122e+06	5.14751e+06	3.59635e+06	2.80632e+06	6.34645e+06	5.86825e+06	3.55693e+06	4.67997e+06	9.20268e+06	9.7241e+06	5.26534e+06	8.31579e+06	839714	598930	3.62067e+06	2.9368e+06	2.47591e+06	7.06492e+06	5.06721e+06	7.88617e+06	1.66115e+06	3.23174e+06	4.8535e+06	1.32675e+07	6.79172e+06	6.79353e+06	5.21339e+06	5.59542e+06	1.12103e+07	9.52401e+06	5.68998e+06	1.09203e+07	1.17518e+07	9.93849e+06	4.16387e+06	2.64643e+06	1.13445e+06	7.75257e+06	1.25987e+07	6.4536e+06	2.53156e+06
Cer(d17:1_23:2)	Cer	M+H	618.582	16.7087	C40 H76 O3 N1	1.36521e+06	2.12405e+06	3.32854e+06	4.03474e+06	1.80066e+06	3.04675e+06	1.09829e+06	3.92726e+06	1.68614e+06	1.46326e+06	2.39418e+06	3.6848e+06	5.10746e+06	3.33599e+06	3.57022e+06	607440	433771	1.47466e+06	1.37457e+06	1.85432e+06	2.32736e+06	1.68667e+06	3.36084e+06	1.10278e+06	3.39322e+06	4.81198e+06	6.84649e+06	1.72719e+06	2.71079e+06	2.51342e+06	1.67341e+06	3.0936e+06	4.55078e+06	3.54882e+06	4.26747e+06	6.45917e+06	6.07774e+06	2.96671e+06	2.7665e+06	268072	2.36612e+06	2.53096e+06	2.98322e+06	1.55789e+06
Cer(d17:1_24:1)	Cer	M+H	634.613	16.7353	C41 H80 O3 N1	4.66702e+06	3.97902e+06	5.85856e+06	7.67426e+06	5.06832e+06	3.2206e+06	2.87113e+06	5.50002e+06	4.27762e+06	3.40589e+06	3.84412e+06	6.7026e+06	6.1931e+06	3.1243e+06	5.95248e+06	590334	407340	3.11744e+06	2.32789e+06	2.33835e+06	5.74872e+06	3.75268e+06	5.80469e+06	1.68402e+06	2.18878e+06	4.6029e+06	8.89842e+06	5.18281e+06	6.21426e+06	4.35562e+06	5.35518e+06	8.65453e+06	6.23902e+06	4.82387e+06	8.81734e+06	1.27059e+07	8.57994e+06	2.56325e+06	2.00234e+06	1.01406e+06	5.18916e+06	8.66553e+06	6.07251e+06	2.25089e+06
Cer(d18:0_14:0)	Cer	M+H	512.504	12.5338	C32 H66 O3 N1	2.82342e+06	3.14328e+06	4.57623e+06	4.37755e+06	2.85654e+06	2.23334e+06	2.0049e+06	3.73795e+06	2.22527e+06	1.53817e+06	3.08749e+06	4.85423e+06	6.73567e+06	3.61576e+06	5.47704e+06	1.99193e+06	1.83748e+06	1.91808e+06	1.60271e+06	1.98429e+06	3.56011e+06	2.67149e+06	3.50071e+06	1.30625e+06	3.24707e+06	4.17142e+06	5.71125e+06	2.02562e+06	2.32695e+06	3.31006e+06	2.22081e+06	4.91509e+06	5.4177e+06	3.28128e+06	4.10799e+06	4.71537e+06	4.98941e+06	2.22193e+06	3.24101e+06	2.17625e+06	2.4399e+06	2.52202e+06	2.83791e+06	1.26166e+06
Cer(d18:0_16:0)	Cer	M+HCOO	584.526	14.0307	C35 H70 O5 N1	1.50143e+07	1.65795e+07	2.81294e+07	2.98189e+07	1.07412e+07	9.82638e+06	4.97594e+06	1.67888e+07	1.23473e+07	6.36868e+06	1.37242e+07	2.41852e+07	3.09398e+07	1.998e+07	2.73323e+07	2.15893e+06	1.46269e+06	7.48691e+06	7.44153e+06	9.71114e+06	1.90663e+07	1.37527e+07	2.3272e+07	4.25696e+06	1.45411e+07	2.3807e+07	4.05817e+07	1.32131e+07	1.49815e+07	1.39309e+07	6.12407e+06	3.40636e+07	2.84268e+07	1.93543e+07	2.44089e+07	3.52291e+07	3.34624e+07	1.0335e+07	1.0616e+07	1.5703e+06	1.21522e+07	1.64858e+07	1.40688e+07	5.46314e+06
Cer(d18:0_18:0)	Cer	M+H	568.566	15.4302	C36 H74 O3 N1	7.62197e+06	7.96735e+06	1.16392e+07	1.69373e+07	5.4489e+06	7.66302e+06	3.51061e+06	9.22187e+06	7.32804e+06	4.15689e+06	7.55113e+06	1.32851e+07	1.77685e+07	1.01389e+07	1.87683e+07	2.67363e+06	1.82706e+06	4.90693e+06	4.58579e+06	6.13226e+06	8.88284e+06	6.95445e+06	1.1763e+07	3.88009e+06	7.39156e+06	1.56812e+07	2.65229e+07	6.92322e+06	5.85853e+06	7.3897e+06	4.47213e+06	1.58348e+07	1.42874e+07	1.53087e+07	1.43506e+07	2.56064e+07	2.23662e+07	6.3072e+06	5.98521e+06	1.37653e+06	7.98068e+06	1.12629e+07	6.97985e+06	3.84887e+06
Cer(d18:0_20:0)	Cer	M+H	596.598	16.7531	C38 H78 O3 N1	1.58858e+07	1.88566e+07	3.09806e+07	3.99252e+07	1.18124e+07	1.78351e+07	7.0108e+06	2.71904e+07	1.28832e+07	8.8544e+06	1.59712e+07	3.19893e+07	3.93874e+07	2.17272e+07	3.33525e+07	3.55987e+06	2.77343e+06	8.34063e+06	8.65411e+06	1.25709e+07	2.01253e+07	1.48291e+07	2.52848e+07	7.44812e+06	1.97641e+07	4.09724e+07	5.88164e+07	1.17166e+07	1.91096e+07	1.42795e+07	1.20715e+07	3.10383e+07	4.05298e+07	3.09639e+07	3.38018e+07	5.33061e+07	5.42177e+07	1.7045e+07	1.47829e+07	2.04298e+06	1.74206e+07	2.27341e+07	1.90812e+07	1.06685e+07
Cer(d18:0_22:0)	Cer	M+H	624.629	17.7877	C40 H82 O3 N1	1.51524e+07	1.94988e+07	3.17134e+07	3.87475e+07	1.24259e+07	1.70233e+07	6.61794e+06	2.84025e+07	1.27946e+07	9.23545e+06	1.37203e+07	2.55746e+07	3.50148e+07	2.12706e+07	2.8436e+07	4.3426e+06	3.27466e+06	7.68094e+06	7.51806e+06	1.25215e+07	1.71421e+07	1.41221e+07	2.68269e+07	6.98162e+06	2.19928e+07	3.60835e+07	6.57254e+07	1.22829e+07	1.97721e+07	1.4237e+07	1.31671e+07	3.08655e+07	3.5678e+07	2.88154e+07	2.95474e+07	5.11375e+07	4.71432e+07	1.66388e+07	1.3687e+07	2.04922e+06	1.39376e+07	1.94674e+07	1.95108e+07	8.46883e+06
Cer(d18:0_23:0)	Cer	M+H	638.645	18.1839	C41 H84 O3 N1	826109	1.36692e+06	2.09241e+06	3.03548e+06	1.96673e+06	810255	3.19898e+06	1.74801e+06	801747	1.84068e+06	816746	1.71458e+06	2.49019e+06	1.45801e+06	2.12465e+06	2.09854e+06	1.98419e+06	915023	665723	1.51844e+06	2.25035e+06	1.73236e+06	2.67252e+06	2.25575e+06	1.68158e+06	2.23377e+06	4.13797e+06	888600	1.23392e+06	1.29401e+06	1.43301e+06	2.54845e+06	2.44227e+06	2.79375e+06	1.67202e+06	3.87581e+06	2.50859e+06	2.43443e+06	1.76555e+06	534104	1.68021e+06	2.22658e+06	1.32739e+06	2.77865e+06
Cer(d18:0_24:0)	Cer	M+HCOO	696.651	18.7053	C43 H86 O5 N1	3.79952e+06	3.01558e+06	4.36503e+06	6.39792e+06	1.82281e+06	2.17901e+06	1.51894e+06	5.00078e+06	1.50256e+06	2.58618e+06	3.74172e+06	3.33479e+06	5.17427e+06	3.21329e+06	4.72404e+06	376281	587248	1.21331e+06	1.67442e+06	2.42743e+06	3.5295e+06	2.18829e+06	5.2547e+06	1.21358e+06	3.27463e+06	6.10162e+06	1.19991e+07	3.0587e+06	3.06216e+06	3.09142e+06	2.31574e+06	4.58225e+06	5.13642e+06	5.97456e+06	4.45385e+06	7.80795e+06	7.80431e+06	1.38661e+06	1.87471e+06	761291	3.09703e+06	4.85249e+06	3.08265e+06	843131
Cer(d18:0_24:1)	Cer	M+H	650.645	16.8427	C42 H84 O3 N1	1.13733e+06	346405	1.48008e+06	2.25656e+06	497031	158809	1.1202e+06	1.71045e+06	784435	709105	849481	1.62616e+06	3.69931e+06	2.59499e+06	2.59864e+06	927216	1.13963e+06	1.37813e+06	792816	1.44327e+06	2.17699e+06	2.02542e+06	1.69386e+06	470371	758310	2.13593e+06	7.43575e+06	879784	1.74986e+06	1.19996e+06	1.54178e+06	3.86492e+06	2.23e+06	1.14405e+06	1.42121e+06	4.68177e+06	4.58546e+06	521298	638180	384444	3.95219e+06	2.06595e+06	1.523e+06	544636
Cer(d18:0_24:2)	Cer	M+H	648.629	16.7337	C42 H82 O3 N1	4.3071e+06	6.43746e+06	6.24124e+06	8.04528e+06	2.8702e+06	3.4927e+06	1.74568e+06	4.09682e+06	4.41064e+06	2.96288e+06	2.77256e+06	6.71465e+06	5.644e+06	3.87341e+06	6.1224e+06	1.07624e+06	970015	3.36367e+06	2.07408e+06	2.17727e+06	7.39916e+06	3.11602e+06	5.53248e+06	2.17808e+06	3.18695e+06	4.17729e+06	2.9183e+06	3.53369e+06	5.79532e+06	1.62079e+06	6.54403e+06	7.81885e+06	1.011e+07	7.63962e+06	1.08888e+07	8.71155e+06	6.19813e+06	4.12507e+06	4.1002e+06	906731	5.59296e+06	7.35895e+06	4.9594e+06	1.79533e+06
Cer(d18:1_12:0)	Cer	M+H	482.457	10.4633	C30 H60 O3 N1	439040	132115	537038	547861	77421.3	198069	238194	319859	93123.9	59938.9	191168	519646	359785	169974	143421	0	0	108650	113806	224513	307865	153625	253560	40218.2	202362	303321	374877	321800	126428	200473	242937	716656	668660	376690	437262	464847	375342	78944	120713	0	246693	449162	580447	33946.6
Cer(d18:1_14:0)	Cer	M+H	510.488	12.0093	C32 H64 O3 N1	2.86594e+07	2.03558e+07	3.09191e+07	3.55645e+07	1.86085e+07	1.83415e+07	1.86147e+07	2.58578e+07	1.83612e+07	1.23556e+07	2.02436e+07	3.44942e+07	3.8384e+07	2.6854e+07	3.7801e+07	6.52978e+06	4.71528e+06	1.23583e+07	1.74131e+07	1.82902e+07	3.60566e+07	2.7223e+07	2.51961e+07	6.80904e+06	2.50566e+07	2.96777e+07	4.40626e+07	2.13862e+07	2.06399e+07	2.97551e+07	1.59643e+07	4.85638e+07	4.82609e+07	2.57022e+07	3.56518e+07	4.67512e+07	3.48036e+07	1.48399e+07	1.45668e+07	4.99454e+06	2.66531e+07	3.72398e+07	2.53603e+07	1.35709e+07
Cer(d18:1_16:1)	Cer	M+H	536.504	12.9577	C34 H66 O3 N1	1.3475e+07	1.34662e+07	1.17742e+07	1.50576e+07	1.1661e+07	6.09855e+06	5.28839e+06	6.13461e+06	1.27821e+07	8.19206e+06	7.98294e+06	1.33276e+07	1.09418e+07	8.85322e+06	1.03675e+07	3.25996e+06	1.75299e+06	7.28106e+06	3.45677e+06	2.90714e+06	1.47948e+07	5.99709e+06	1.06451e+07	5.84695e+06	4.16072e+06	4.33692e+06	7.84138e+06	8.49068e+06	2.02765e+07	5.28762e+06	1.45124e+07	1.44146e+07	7.88506e+06	1.58412e+07	3.33695e+07	7.32487e+06	7.87387e+06	1.2527e+07	1.03726e+07	2.61002e+06	1.37784e+07	2.03989e+07	6.9615e+06	4.46078e+06
Cer(d18:1_17:0)	Cer	M+HCOO	596.526	14.2558	C36 H70 O5 N1	2.5836e+06	3.54537e+06	5.12977e+06	5.2296e+06	3.15349e+06	2.36198e+06	1.57336e+06	3.37607e+06	3.20664e+06	1.63443e+06	2.78353e+06	5.37876e+06	4.63169e+06	2.61646e+06	4.44534e+06	386512	324576	1.92157e+06	2.04637e+06	1.33382e+06	4.31621e+06	3.47993e+06	3.78751e+06	1.33523e+06	1.84718e+06	3.53426e+06	7.09605e+06	3.73498e+06	5.95755e+06	2.38076e+06	2.03465e+06	9.85424e+06	5.26568e+06	4.15584e+06	7.20092e+06	9.90339e+06	5.87657e+06	2.51585e+06	1.79298e+06	583449	4.02416e+06	7.4117e+06	3.14855e+06	1.62273e+06
Cer(d18:1_18:1)	Cer	M+H	564.535	14.4196	C36 H70 O3 N1	2.75102e+06	2.37244e+06	2.082e+06	2.8423e+06	1.84358e+06	1.25959e+06	2.02214e+06	1.72438e+06	2.17215e+06	1.69012e+06	1.55023e+06	1.80278e+06	3.8509e+06	1.94568e+06	1.68673e+06	1.42567e+06	917027	1.4688e+06	304465	336208	1.71613e+06	1.3725e+06	1.16084e+06	1.27447e+06	1.00561e+06	632076	1.56955e+06	1.0126e+06	562708	733216	372637	1.02948e+06	1.83568e+06	951905	2.32528e+06	743254	963295	1.9769e+06	1.25083e+06	652687	614117	1.38717e+06	697005	459789
Cer(d18:1_20:0)	Cer	M-H	592.567	16.2686	C38 H74 O3 N1	1.49796e+07	1.28975e+07	2.36011e+07	2.98633e+07	1.20428e+07	1.54018e+07	8.65641e+06	1.46571e+07	9.92711e+06	5.46291e+06	1.36036e+07	2.11363e+07	2.73695e+07	1.5593e+07	2.07383e+07	1.41254e+06	1.66638e+06	8.49796e+06	8.86492e+06	9.24013e+06	2.00285e+07	1.52767e+07	1.84383e+07	7.82249e+06	1.28686e+07	2.43313e+07	3.62901e+07	1.415e+07	2.34834e+07	8.67161e+06	1.48331e+07	2.85998e+07	2.65499e+07	2.29318e+07	2.28726e+07	3.56925e+07	2.50174e+07	1.34223e+07	8.59685e+06	2.19034e+06	1.92143e+07	2.71234e+07	1.954e+07	7.33926e+06
Cer(d18:1_22:0+O)	Cer	M-H	636.594	16.9811	C40 H78 O4 N1	508782	688944	780368	1.17186e+06	786923	562046	408245	634806	683950	215824	414519	572867	1.52042e+06	786051	901646	36783.1	32842.6	403816	252058	408758	1.00148e+06	612633	954843	242157	390664	951549	1.273e+06	627112	1.03229e+06	414051	409990	1.18213e+06	701210	773578	903415	1.03052e+06	753171	985331	380154	61316	570440	846032	498926	121057
Cer(d18:1_22:1)	Cer	M+H	620.598	17.0426	C40 H78 O3 N1	3.15359e+06	3.73637e+06	3.63323e+06	4.64903e+06	3.52709e+06	3.22017e+06	2.78378e+06	3.25857e+06	2.80137e+06	1.426e+06	2.05814e+06	3.60245e+06	6.88623e+06	3.52473e+06	5.58123e+06	570773	627166	2.04065e+06	1.99359e+06	2.0649e+06	5.38281e+06	4.04123e+06	5.41426e+06	1.55651e+06	2.6722e+06	4.40047e+06	6.88435e+06	3.50145e+06	6.87723e+06	2.33788e+06	3.12014e+06	8.05476e+06	3.85863e+06	4.91772e+06	6.13059e+06	6.39352e+06	3.80801e+06	4.02471e+06	2.34683e+06	929293	2.93313e+06	6.15145e+06	4.57133e+06	1.40653e+06
Cer(d18:1_22:2)	Cer	M+HCOO	662.573	15.0203	C41 H76 O5 N1	272166	953271	2.36122e+06	1.60818e+06	455069	521141	72127	1.56734e+06	1.49229e+06	588161	881820	2.40327e+06	1.19589e+06	1.30109e+06	1.61935e+06	13283	0	613207	550178	624853	1.26403e+06	1.02558e+06	1.33369e+06	127318	684297	1.66313e+06	1.71837e+06	905003	1.54568e+06	300030	633613	1.8692e+06	1.79767e+06	1.24875e+06	1.71327e+06	1.94193e+06	1.53969e+06	564227	154394	24448.3	1.68795e+06	2.2337e+06	1.62038e+06	206613
Cer(d18:1_23:0)	Cer	M+HCOO	680.62	17.8767	C42 H82 O5 N1	1.55513e+07	1.75385e+07	2.47893e+07	2.44741e+07	1.60156e+07	1.40265e+07	9.1618e+06	1.95605e+07	1.35058e+07	9.60293e+06	1.13563e+07	2.04049e+07	2.18026e+07	1.45597e+07	2.12045e+07	2.16522e+06	2.36246e+06	8.61596e+06	8.48802e+06	9.33585e+06	2.01386e+07	1.58058e+07	1.97665e+07	7.60705e+06	1.03297e+07	2.04326e+07	3.38092e+07	1.89211e+07	2.59031e+07	1.12936e+07	1.63694e+07	3.39994e+07	2.0391e+07	2.01088e+07	2.92539e+07	4.08489e+07	2.75524e+07	1.5686e+07	7.81511e+06	3.30473e+06	1.66589e+07	2.97409e+07	1.60079e+07	6.19907e+06
Cer(d18:1_23:1)	Cer	M+H	634.613	17.515	C41 H80 O3 N1	452897	1.23775e+06	444891	552342	660677	355489	881611	461296	604545	386121	584615	428385	1.08404e+06	462627	1.08079e+06	165689	228015	672966	325481	369428	804921	574702	1.01638e+06	265387	308555	373395	787728	555967	738580	403369	766190	895007	617533	493656	587045	887657	501950	586612	397447	0	271355	562738	410942	261023
Cer(d18:1_24:0+O)	Cer	M-H	664.625	17.9476	C42 H82 O4 N1	1.36683e+06	1.97786e+06	1.52086e+06	3.07147e+06	1.5343e+06	1.14772e+06	3.5001e+06	2.55742e+06	2.06864e+06	1.34284e+06	1.2784e+06	1.07217e+06	2.15857e+06	2.04731e+06	1.7044e+06	581489	216217	815170	627183	782865	1.63819e+06	1.47053e+06	1.92391e+06	671641	811562	1.32538e+06	2.46516e+06	1.64824e+06	1.92744e+06	1.04699e+06	872025	2.57405e+06	1.63556e+06	1.55815e+06	1.77783e+06	1.96425e+06	1.579e+06	825312	1.94368e+06	355224	1.09976e+06	2.10669e+06	721432	412935
Cer(d18:1_24:1)	Cer	M+H	648.629	15.8807	C42 H82 O3 N1	127328	1.32634e+06	2.19958e+06	2.00226e+06	1.51334e+06	817286	1.10159e+06	1.50061e+06	1.90449e+06	876467	1.75992e+06	1.97595e+06	2.25331e+06	2.46059e+06	2.68143e+06	717446	554279	1.09169e+06	803397	1.18452e+06	2.21143e+06	1.57726e+06	1.7722e+06	376433	1.30292e+06	2.78126e+06	3.43715e+06	1.0609e+06	1.69449e+06	1.4106e+06	1.26212e+06	2.98337e+06	2.07761e+06	1.88844e+06	1.36717e+06	2.89995e+06	440922	800660	965056	779915	1.80017e+06	2.16093e+06	876977	745425
Cer(d18:1_24:2)	Cer	M+H	646.613	16.853	C42 H80 O3 N1	475845	556887	828147	1.10028e+06	794293	457004	472995	1.02645e+06	1.36979e+06	669211	645903	1.08892e+06	1.79463e+06	972205	1.24731e+06	437282	97402.3	578158	299797	475277	1.40586e+06	867194	1.22291e+06	234866	326439	648922	682994	518211	744090	822982	512221	829614	1.12675e+06	731946	920941	1.67968e+06	1.05512e+06	246160	195676	311707	615400	744471	854778	350833
Cer(d18:1_24:3)	Cer	M-H	642.583	16.262	C42 H76 O3 N1	448560	299004	964333	465239	101678	342153	205116	86693.7	101007	0	53935.9	345265	766227	223086	618418	0	0	156451	88690.2	235042	611056	300756	513246	32358.3	508230	449236	1.11815e+06	111547	653952	0	533395	1.00126e+06	806126	414872	641851	1.19408e+06	725961	0	38415.1	0	994848	574164	198525	0
Cer(d18:1_26:1)	Cer	M+H	676.66	18.766	C44 H86 O3 N1	1.27766e+06	4.00104e+06	1.99726e+06	2.56724e+06	1.96062e+06	1.45174e+06	3.51656e+06	1.84917e+06	1.46467e+06	1.58036e+06	1.07244e+06	863452	1.98363e+06	1.63861e+06	1.52621e+06	797849	803040	1.00171e+06	701986	984938	1.82249e+06	1.25371e+06	1528567	1.30696e+06	1.69873e+06	857162	2.01236e+06	1.10969e+06	1.73989e+06	750647	1.18585e+06	1.34561e+06	1.21616e+06	1.36012e+06	1.20094e+06	1.32689e+06	1.83084e+06	2.84126e+06	1.89893e+06	296917	915615	1.47291e+06	992920	766465
Cer(d18:1_26:2)	Cer	M+H	674.645	17.3271	C44 H84 O3 N1	1.86384e+06	1.80801e+06	2.21396e+06	1.69234e+06	1.20513e+06	1.27165e+06	860513	1.10739e+06	6.35745e+06	3.28874e+06	1.79352e+06	1.48051e+06	2.58627e+06	2.16518e+06	4.6885e+06	196655	506870	2.5671e+06	1.80655e+06	631856	4.59309e+06	2.25549e+06	3.10477e+06	183634	794968	684195	1.29551e+06	2.09957e+06	269890	1.96486e+06	808585	770106	3.72832e+06	757520	2.1283e+06	2.69513e+06	686715	3.89812e+06	719285	156541	4.87417e+06	6.82054e+06	2.17639e+06	377014
Cer(d18:2_16:0)	Cer	M+H	536.504	12.1554	C34 H66 O3 N1	1.82883e+07	1.70112e+07	2.20485e+07	1.89345e+07	13138603	6.86778e+06	1.20688e+07	9.92933e+06	3.20174e+07	1.07228e+07	2.56801e+07	2.83866e+07	1.93911e+07	2.02356e+07	3.80375e+07	2.81402e+06	3.68825e+06	1.86777e+07	9.63191e+06	5.50584e+06	2.07261e+07	1.37203e+07	1.89504e+07	4.69858e+06	9.6961e+06	9.40929e+06	1.82475e+07	2.23731e+07	1.15353e+07	5.45455e+06	1.19362e+07	1.72618e+07	1.39543e+07	1.48994e+07	2.07288e+07	1.40004e+07	8.38902e+06	9.3262e+06	5.83331e+06	3.28621e+06	1.10285e+07	1.77318e+07	1.22919e+07	6.05323e+06
Cer(d18:2_16:0+O)	Cer	M+H	552.499	11.5741	C34 H66 O4 N1	319515	298236	932275	665427	145544	0	0	111986	1.26946e+06	221079	711124	861526	554253	875330	1.10018e+06	0	0	490492	214350	0	719703	209629	651000	0	114760	427584	1.60019e+06	666881	493666	0	301123	500083	279154	234796	1.20039e+06	582479	0	148547	0	0	340257	432097	714463	205219
Cer(d18:2_16:1)	Cer	M+H	534.488	11.5571	C34 H64 O3 N1	1.62363e+06	1.51678e+06	3.0379e+06	2.03901e+06	921945	317548	665361	371629	4.47851e+06	1.12308e+06	2.70327e+06	2.82096e+06	2.19414e+06	2.94412e+06	3.94827e+06	138956	0	2.3868e+06	1.12213e+06	237165	2.17198e+06	1.14912e+06	3.06783e+06	162999	672000	1.03203e+06	4.31591e+06	2.68513e+06	1.49452e+06	351062	1.49825e+06	2.1016e+06	1.30148e+06	2.21954e+06	4.07795e+06	2.73249e+06	758384	797833	460746	0	1.81672e+06	1.99364e+06	2.18706e+06	698872
Cer(d18:2_18:0)	Cer	M+HCOO	608.526	13.6485	C37 H70 O5 N1	5.73813e+06	5.50368e+06	8.12672e+06	6.65981e+06	4.18039e+06	2.99303e+06	3.87404e+06	3.15034e+06	1.15626e+07	4.46175e+06	1.07925e+07	1.46485e+07	1.22964e+07	8.1529e+06	1.98839e+07	515415	660251	7.7282e+06	4.14079e+06	2.54666e+06	8.54623e+06	5.26377e+06	9.90589e+06	1.18878e+06	4.27806e+06	5.55018e+06	1.05986e+07	8.33984e+06	2.51697e+06	2.22091e+06	2.97555e+06	7.80835e+06	7.78579e+06	6.84313e+06	1.40726e+07	7.24726e+06	3.98749e+06	3.87688e+06	1.53416e+06	670204	7.37245e+06	8.16319e+06	7.00035e+06	1.94571e+06
Cer(d18:2_19:0)	Cer	M+H	578.551	14.339	C37 H72 O3 N1	334196	419170	760873	667751	69511.2	0	111699	0	918110	403797	597645	1.12079e+06	738435	469976	1.16717e+06	0	0	612323	394851	0	698770	171984	737481	0	185383	412635	705565	340102	108113	0	102632	389291	432551	168875	1.40543e+06	253939	53939	247276	150253	0	311146	443250	273209	97268.1
Cer(d18:2_20:0)	Cer	M+HCOO	636.557	15.0453	C39 H74 O5 N1	6.33087e+06	1.0709e+07	1.79683e+07	1.63462e+07	6.56448e+06	6.02002e+06	5.43861e+06	9.53713e+06	1.27782e+07	5.36123e+06	1.21522e+07	1.88704e+07	1.6146e+07	1.18777e+07	2.56477e+07	718452	949871	1.02107e+07	7.77003e+06	4.30164e+06	1.55655e+07	9.79269e+06	1.25313e+07	3.62335e+06	7.91646e+06	1.33437e+07	1.98119e+07	1.05964e+07	1.3369e+07	3.59809e+06	9.53579e+06	2.10868e+07	1.62666e+07	1.23609e+07	2.07448e+07	1.65342e+07	9.28816e+06	1.20302e+07	3.25519e+06	1.07646e+06	1.24723e+07	1.4986e+07	1.90835e+07	4.06686e+06
Cer(d18:2_21:0)	Cer	M+H	606.582	15.702	C39 H76 O3 N1	249781	402361	635662	607451	222531	229993	898043	147058	1.22371e+06	722042	821133	2.53383e+06	1.91814e+06	873145	3.2521e+06	0	156933	1.50719e+06	327914	69834.7	766021	246066	1.62536e+06	125534	378599	451746	1.28284e+06	465508	416978	332387	515479	728562	715733	395195	2.66818e+06	532977	176911	804174	120985	67913.6	439984	843666	819933	59614.8
Cer(d18:2_21:2)	Cer	M+H	602.551	15.612	C39 H72 O3 N1	2.36259e+06	2.97643e+06	3.61588e+06	3.95438e+06	3.13994e+06	2.55535e+06	1.70102e+06	3.30763e+06	2.31229e+06	1.83523e+06	2.10239e+06	5.22612e+06	4.35721e+06	2.12757e+06	2.49216e+06	72138	318059	1.96301e+06	2.23378e+06	1.34147e+06	3.00679e+06	3.44438e+06	3.72529e+06	1.28907e+06	1.76192e+06	4.00614e+06	6.06002e+06	3.40929e+06	4.2482e+06	2.1741e+06	3.74538e+06	6.95419e+06	4.07354e+06	2.9774e+06	6.71124e+06	6.84406e+06	4.01961e+06	3.16784e+06	1.62737e+06	633609	4.17181e+06	5.39218e+06	4.97316e+06	1.47193e+06
Cer(d18:2_22:0)	Cer	M+H	620.598	15.5392	C40 H78 O3 N1	2.63857e+06	2.26926e+06	1.66644e+06	2.76179e+06	1.7678e+06	1.3846e+06	355709	1.06045e+06	978147	707222	950858	2.88221e+06	690297	734197	1.3974e+06	104605	55091.3	898490	489742	502671	2.68157e+06	632336	1.69439e+06	1.05914e+06	674945	1.03432e+06	1.67239e+06	784131	3.45798e+06	1.1185e+06	2.92893e+06	3.28261e+06	1.29018e+06	3.44112e+06	6.18591e+06	1.27052e+06	1.86927e+06	2.03069e+06	1.26219e+06	158087	2.15907e+06	4.74441e+06	1.85492e+06	927093
Cer(d18:2_24:1)	Cer	M+HCOO	690.604	16.2233	C43 H80 O5 N1	7.55758e+06	1.17809e+07	1.92446e+07	1.64608e+07	6.43625e+06	7.37068e+06	6.10052e+06	7.84091e+06	1.95933e+07	7.27545e+06	9.56702e+06	1.49113e+07	1.99618e+07	1.34132e+07	2.21572e+07	1.10788e+06	1.05866e+06	1.11138e+07	5.17696e+06	5.68658e+06	1.97347e+07	9.11169e+06	1.89592e+07	3.31506e+06	7.02712e+06	1.12406e+07	1.74256e+07	1.29577e+07	1.34426e+07	6.80555e+06	7.9195e+06	1.97134e+07	1.56639e+07	1.26737e+07	1.68852e+07	1.92229e+07	1.3189e+07	9.58265e+06	3.70283e+06	1.58045e+06	1.43575e+07	2.12583e+07	1.4115e+07	3.23145e+06
Cer(d18:2_25:0+O)	Cer	M+H	678.639	16.878	C43 H84 O4 N1	274307	960199	648514	661629	750400	213201	44121.2	624161	617538	227251	451520	936259	477138	455610	1.14343e+06	0	68183.5	690060	125988	190086	881971	274721	594939	188628	255877	432114	110844	567428	770225	394949	759216	762085	650449	456973	1.75803e+06	1.26583e+06	830123	249069	431445	195236	572555	1.21273e+06	618430	275016
Cer(d18:2_26:0)	Cer	M+H	676.66	17.8	C44 H86 O3 N1	780172	1.34558e+06	894272	1.02411e+06	672418	472025	193195	974248	836722	616367	358919	614451	645932	407077	1.42525e+06	312462	205457	764679	148866	474145	1.15431e+06	454955	270173	441800	599035	578570	1.11193e+06	769515	469416	493980	1.19599e+06	906925	849021	705405	789189	1.50535e+06	969665	498764	868274	127438	388207	873219	436136	348694
Cer(d19:1_16:0)	Cer	M+H	552.535	13.9763	C35 H70 O3 N1	3.80304e+06	4.65039e+06	7.12895e+06	4.80542e+06	3.47274e+06	2.26193e+06	1.81709e+06	4.20809e+06	2.51405e+06	1.15107e+06	3.1531e+06	4.26768e+06	4.71296e+06	2.89251e+06	3.69282e+06	477835	478169	1.39851e+06	1.61428e+06	1.62829e+06	3.64438e+06	3.37021e+06	4.10332e+06	968490	2.37802e+06	2.43864e+06	8.32831e+06	5.78186e+06	3.80821e+06	2.74425e+06	5.20458e+06	5.92982e+06	5.21132e+06	5.83078e+06	6.34801e+06	1.05185e+07	5.31752e+06	1.65657e+06	1.13919e+06	299970	4.02296e+06	7.38727e+06	6.06123e+06	875812
Cer(d19:1_24:1)	Cer	M+H	662.645	17.5773	C43 H84 O3 N1	1.84983e+06	1.71756e+06	1.99113e+06	1.76284e+06	877122	826427	815900	1.62044e+06	477026	569835	776411	1.33498e+06	1.63031e+06	381176	1.26113e+06	63256.1	83174	292354	327956	965277	1.13786e+06	708831	1.77967e+06	238822	874201	579193	2.15946e+06	1.70505e+06	1.62263e+06	887601	1.89282e+06	1.67846e+06	890599	3.3619e+06	1.59072e+06	4.40994e+06	2.27552e+06	741010	388957	96613.6	1.1535e+06	1.98404e+06	3.32611e+06	0
Cer(d20:0_18:0)	Cer	M+H	596.598	15.2361	C38 H78 O3 N1	3.41198e+07	1.17263e+07	1.08942e+07	1.15102e+07	7.19586e+06	9.53534e+06	6.19154e+06	7.56308e+06	8.42384e+06	6.91568e+06	9.21787e+06	8.89659e+06	1.13616e+07	1.02659e+07	1.11726e+07	7.71237e+06	6.38405e+06	6.65907e+06	7.6934e+06	7.64674e+06	8.60878e+06	8.60563e+06	1.04391e+07	6.71747e+06	8.58272e+06	1.01145e+07	9.30947e+06	7.32931e+06	1.32218e+07	7.78865e+06	7.45114e+06	1.39411e+07	1.3662e+07	1.34632e+07	8.94832e+06	1.02287e+07	1.51287e+07	7.09753e+06	8.89888e+06	6.67982e+06	8.9734e+06	1.33185e+07	8.28283e+06	9.05558e+06
Cer(d20:0_24:1)	Cer	M+H	678.676	18.5034	C44 H88 O3 N1	1.12169e+06	1.15034e+06	1.85803e+06	3.49334e+06	1.31984e+06	1.22825e+06	1.109e+06	4.19324e+06	1.40106e+06	1.68634e+06	1.83759e+06	1.74955e+06	1.64646e+06	2.76095e+06	2.24476e+06	400408	158133	436147	160342	751074	1.2742e+06	1.5947e+06	2.23261e+06	181408	2.76291e+06	3.45028e+06	6.97648e+06	1.6783e+06	3.28779e+06	1.04304e+06	1.97162e+06	2.92148e+06	1.73673e+06	3.46821e+06	2.65292e+06	7.91974e+06	6.53963e+06	949265	1.52816e+06	0	1.61992e+06	1.61228e+06	1.30161e+06	185691
Cer(d20:1_20:1)	Cer	M+NH4	637.624	16.439	C40 H81 O3 N2	5.67043e+06	2.22005e+06	3.02173e+06	1.34513e+06	3.55784e+06	2.16799e+06	8.09926e+06	859041	1.16893e+06	1.34936e+06	4.9307e+06	1.6234e+06	5.17011e+06	1.64742e+06	1.37786e+06	3.35993e+06	3.46785e+06	1.97815e+06	4.0343e+06	2.67165e+06	5.91464e+06	4.85194e+06	4.25993e+06	4.34059e+06	3.0541e+06	3.33691e+06	4.02169e+06	1.09944e+06	4.80833e+06	2.33601e+06	525764	2.78842e+06	5.56911e+06	1.71447e+06	5.45014e+06	8.63926e+06	1.22719e+06	7.86506e+06	1.01724e+06	1.29463e+06	2.20308e+06	5.26843e+06	3.10344e+06	3.20316e+06
Cer(d20:1_24:0)	Cer	M+HCOO	722.667	19.0202	C45 H88 O5 N1	5.57358e+06	9.42307e+06	1.73748e+07	1.82264e+07	9.98209e+06	1.21479e+07	4.45699e+06	1.98626e+07	9.10622e+06	7.17351e+06	8.93524e+06	6.90362e+06	1.17853e+07	6.86471e+06	1.19192e+07	1.07373e+06	1.748e+06	3.07923e+06	2.45985e+06	5.90931e+06	7.39262e+06	7.4067e+06	1.18902e+07	4.4561e+06	8.45401e+06	1.05887e+07	1.91518e+07	1.17627e+07	1.86406e+07	4.7232e+06	1.15108e+07	1.64849e+07	1.07761e+07	1.57089e+07	1.1324e+07	2.4731e+07	2.47932e+07	7.68273e+06	6.95021e+06	2.76246e+06	6.94998e+06	1.14097e+07	1.25335e+07	1.57701e+06
Cer(d20:1_24:0+O)	Cer	M+H	694.671	17.6668	C44 H88 O4 N1	1.76623e+06	3.88852e+06	5.77497e+06	7.67724e+06	3.87041e+06	3.28444e+06	1.55636e+06	3.50767e+06	2.17693e+06	1.6671e+06	3.13612e+06	4.57145e+06	4.24327e+06	1.57557e+06	6.65433e+06	762710	767625	2.23358e+06	1.28e+06	2.59171e+06	5.75516e+06	4.0243e+06	5.49948e+06	1.47174e+06	3.85926e+06	6.3062e+06	6.8109e+06	3.08691e+06	4.72117e+06	1.61047e+06	4.43881e+06	7.54729e+06	6.76939e+06	3.14164e+06	5.40351e+06	1.24236e+07	1.0372e+07	1.20623e+06	1.99199e+06	520715	2.12805e+06	4.9712e+06	5.17458e+06	1.72072e+06
Cer(d20:1_24:1)	Cer	M+H	676.66	18.1942	C44 H86 O3 N1	1.31072e+07	1.17692e+07	2.27643e+07	2.37795e+07	1.43846e+07	1.62256e+07	7.64643e+06	2.606e+07	2.24025e+07	1.21779e+07	1.37597e+07	1.37093e+07	1.95542e+07	1.29051e+07	2.56153e+07	1.30264e+06	2.51038e+06	7.7584e+06	6.4347e+06	9.57287e+06	1.55073e+07	1.44995e+07	1.98143e+07	5.84318e+06	1.02777e+07	1.98561e+07	3.3481e+07	2.02221e+07	2.13487e+07	1.22061e+07	1.85847e+07	2.52039e+07	1.80434e+07	2.11203e+07	1.84903e+07	5.22602e+07	3.73754e+07	1.34332e+07	9.19372e+06	3.82103e+06	1.32282e+07	2.16003e+07	2.07994e+07	3.2618e+06
Cer(d20:1_24:2)	Cer	M+H	674.645	18.737	C44 H84 O3 N1	2.53838e+06	2.04367e+06	2.68488e+06	3.83514e+06	1.3391e+06	1.93577e+06	1.38173e+06	3.55576e+06	1.08274e+06	1.44091e+06	2.29848e+06	2.30575e+06	3.30378e+06	1.91739e+06	2.74027e+06	188979	360730	906757	1.19733e+06	1.7478e+06	2.39337e+06	1.47007e+06	4.08013e+06	713613	2.26998e+06	3.95028e+06	5.87563e+06	2.38001e+06	2.20537e+06	2.4444e+06	2.71427e+06	3.13766e+06	4.30978e+06	4.75987e+06	2.82376e+06	5.40029e+06	5.60657e+06	930221	1.23019e+06	352779	2.50122e+06	3.31769e+06	2.4996e+06	610297
Cer(d22:1_24:0)	Cer	M+H	706.707	19.6134	C46 H92 O3 N1	1.10082e+06	1.42246e+06	3.53004e+06	4.49385e+06	1.90428e+06	2.8012e+06	485686	5.71526e+06	583331	1.2733e+06	1.58097e+06	1.38335e+06	2.01879e+06	1.26838e+06	1.89415e+06	1.989	0	926662	113754	1.09981e+06	1.19533e+06	1.16865e+06	2.00883e+06	621051	2.15289e+06	1.76124e+06	3.34533e+06	2.19135e+06	3.46804e+06	827504	5.23677e+06	1.79883e+06	2.12224e+06	2.90058e+06	2.36479e+06	3.33988e+06	5.59963e+06	1.80749e+06	1.72361e+06	279584	783430	1.2038e+06	2.07344e+06	443104
Cer(d24:1_24:0)	Cer	M+H	734.738	20.1097	C48 H96 O3 N1	506977	624460	944701	1.80023e+06	820245	849144	417719	2.1019e+06	303489	649535	502000	385344	979605	206667	724078	0	0	640065	0	723090	235177	447061	622616	179187	765440	529851	1.01632e+06	984789	1.09391e+06	121246	1.33436e+06	354836	503095	929043	630157	867686	2.72547e+06	535895	641168	345923	158896	574600	607385	145876
Cer(d24:2_18:0)	Cer	M+NH4	665.655	23.119	C42 H85 O3 N2	5.75784e+06	1.18719e+07	6.15903e+06	1.29368e+07	1.10129e+07	1.14562e+07	2.56611e+06	1.0935e+07	1.72135e+07	4.91548e+06	7.27282e+06	1.34151e+07	1.27214e+07	4.1532e+06	3.14668e+06	1.55826e+07	1.23874e+07	7.48562e+06	2.18858e+06	1.25642e+07	2.66378e+06	4.93568e+06	333501	9.09469e+06	4.78829e+06	1.74013e+06	7.53742e+06	6.34884e+06	5.14094e+06	7.45175e+06	3.98373e+06	1.96617e+07	2.27969e+07	2.01689e+07	1.00739e+07	1.94915e+07	1.18167e+07	3.23704e+06	2.19823e+06	7.19874e+06	1.53238e+07	3.80729e+06	5.80912e+06	9.16046e+06
Cer(d24:2_18:1)	Cer	M+NH4	663.64	8.12648	C42 H83 O3 N2	12049.8	464359	1.00286e+06	972928	583896	2.62943e+06	309141	607923	1.17965e+06	63445.6	1.5499e+06	561202	1.6921e+06	1.75769e+06	1.2582e+06	719694	1.26192e+06	1.01821e+06	872261	157711	1.78844e+06	1.90034e+06	474735	2.03871e+06	1.89754e+06	2.2649e+06	1.17543e+06	1.74541e+06	1.05628e+06	639264	2.45292e+06	1.28757e+06	1.34915e+06	724371	1.33987e+06	655260	1.48129e+06	1.81283e+06	889143	762665	735633	1.71291e+06	719228	738041
Cer(d24:2_20:0)	Cer	M+NH4	693.687	24.765	C44 H89 O3 N2	891281	834817	134771	80289.5	854153	824378	505232	1.55904e+06	65235.7	1.11688e+06	158404	699885	459480	397463	319043	1.48629e+06	553236	487590	1.62268e+06	3.09777e+06	2.87673e+06	142020	333324	976103	604072	639386	363918	337988	1.05596e+06	1.37326e+06	407810	979611	136763	1.2767e+06	792829	764209	1.00931e+06	342956	112114	1.18146e+06	1.05929e+06	22066.9	328347	761327
Cer(d24:2_20:0+O)	Cer	M+NH4	709.682	23.5325	C44 H89 O4 N2	388157	1.01271e+07	962884	704191	813138	555437	1.41336e+06	859660	6.10341e+06	928368	3.41989e+06	199125	1.04941e+06	2.52402e+06	697444	578939	832160	622040	3.79378e+06	1.03911e+06	565115	402364	297934	1.82141e+06	367349	2.61434e+06	1.7897e+06	2.01424e+06	1.06501e+06	802973	3.02029e+06	395756	1.45538e+06	1.97953e+06	3.34004e+06	744195	526877	1.70441e+06	2.03922e+06	1.16193e+06	457405	406400	636230	1.72134e+06
Cer(d28:0)	Cer	M+H	456.441	6.99365	C28 H58 O3 N1	4.50087e+06	73500	48872.1	82543.5	24318.6	33944.9	77417.9	56680.6	21538.3	34987.7	19299.3	34101.2	33074.3	21472.2	20157.2	43015.2	35308.4	3182.61	37596.1	23506.6	2.04391e+06	23640.3	14178.4	33060.2	41350.3	0	13955.2	75264.7	78984.3	6038.4	24801.9	40279.8	63349.4	14716.9	0	21174.4	72219.7	98072.1	46279.5	5560.11	21315	12857.4	19836.4	33679.6
Cer(d30:0)	Cer	M+H	484.472	8.61613	C30 H62 O3 N1	5.33073e+06	474253	29619.9	376258	134797	458376	467899	304786	315381	327001	409699	409019	364129	284023	419264	472062	114358	390314	316702	342261	2.83019e+06	103988	443408	256022	18499	306929	356919	361977	466522	284616	343959	25937.5	58005.2	112167	387413	36836.6	417002	51949	339019	416872	314973	394548	346023	553438
Cer(d30:1)	Cer	M+HCOO	526.448	10.4633	C31 H60 O5 N1	365705	161738	344204	559226	96007.2	127000	131184	260057	54539.6	41989	114173	442119	359647	184063	204903	8435.28	0	103269	105506	146733	284628	143445	225607	3346.57	176795	273852	560170	295788	201819	206848	203289	648948	633509	292695	250051	578258	390709	66250.3	67873.1	0	233804	443230	483034	59758
Cer(d31:1)	Cer	M+CH3COO	554.479	12.016	C33 H64 O5 N1	4.26653e+07	3.16829e+07	5.52494e+07	4.99993e+07	2.81578e+07	2.30236e+07	2.53558e+07	3.48201e+07	2.30302e+07	1.30014e+07	2.53492e+07	6.21155e+07	6.04765e+07	4.29458e+07	5.77344e+07	5.55295e+06	3.78958e+06	1.423e+07	2.52748e+07	2.27595e+07	5.61358e+07	3.81025e+07	4.26321e+07	7.88543e+06	3.47666e+07	4.13956e+07	7.8898e+07	3.45009e+07	3.47149e+07	4.12112e+07	2.71959e+07	6.86963e+07	8.25138e+07	3.80145e+07	4.70786e+07	8.44331e+07	6.66039e+07	1.57664e+07	1.48717e+07	4.78113e+06	3.75507e+07	7.09011e+07	4.20766e+07	1.88209e+07
Cer(d32:1+O)	Cer	M-H	524.468	11.4272	C32 H62 O4 N1	229040	89616.5	186866	759006	0	338912	0	153203	249828	0	0	653717	0	0	0	0	0	0	0	0	682375	0	0	0	0	0	0	465773	599315	0	823941	753607	0	522754	2.18087e+06	365980	601698	181228	257477	0	253830	1.13916e+06	0	0
Cer(d33:0)	Cer	M+H	526.519	11.0816	C33 H68 O3 N1	1.68309e+06	1.33321e+06	1.11383e+06	1.51024e+06	862722	638336	538396	764461	612573	599102	943496	618424	656480	493804	615742	1.05479e+06	866419	687908	643737	635066	671881	725681	613981	707601	720996	516994	597293	516617	611631	972615	474017	749348	929179	574060	659525	545571	693793	1.0281e+06	961105	657537	833233	757578	734418	1.67909e+06
Cer(d34:1)	Cer	M+HCOO	582.51	13.7887	C35 H68 O5 N1	5.66299e+06	6.25622e+06	8.45368e+06	2.62556e+08	5.06573e+06	2.76855e+06	4.6683e+06	4.64364e+06	5.95905e+06	4.26958e+06	1.91379e+08	4.06974e+06	3.9119e+08	5.11542e+06	3.96814e+08	1.84494e+06	1.37438e+06	1.04399e+08	1.79425e+08	1.60585e+08	2.79385e+08	5.79383e+06	3.00733e+08	1.2268e+06	5.0446e+06	1.2452e+07	3.4216e+08	3.09556e+08	1.72157e+08	5.04305e+08	5.12411e+08	4.47826e+08	4.71594e+08	6.45888e+08	2.12565e+08	3.05781e+08	2.83049e+08	4.78935e+06	4.64548e+06	247853	6.31564e+08	2.34924e+07	2.31918e+08	1.55512e+06
Cer(d34:1+O)	Cer	M+HCOO	598.505	12.9623	C35 H68 O6 N1	3.65422e+06	3.40263e+06	2.77552e+06	3.77734e+06	2.94712e+06	1.50115e+06	832052	910386	3.34417e+06	1.76095e+06	1.69721e+06	3.39451e+06	2.74565e+06	1.92892e+06	2.46278e+06	563659	238311	1.83976e+06	893811	728803	3.55786e+06	1.22583e+06	2.69308e+06	1.15952e+06	890595	1.00822e+06	1.81215e+06	2.01572e+06	5.14716e+06	1.3033e+06	4.29274e+06	3.59788e+06	1.73401e+06	4.04712e+06	8.65037e+06	2.2057e+06	1.70154e+06	2559622	2.09185e+06	678517	3.74521e+06	5.72454e+06	1.92411e+06	1.15429e+06
Cer(d34:2+O)	Cer	M+HCOO	596.49	11.5741	C35 H66 O6 N1	195899	253846	372069	293969	255221	23299.3	37461.4	31442.3	967575	224959	443701	636331	260552	434891	590847	0	0	379423	176366	11998.8	318962	117683	462242	4163.47	22746	114484	425395	354711	103030	42853.1	246086	208197	167271	304844	699381	163891	57962.5	81141.5	20923.6	0	182179	262213	146863	43550.8
Cer(d35:0)	Cer	M+H	554.551	12.7923	C35 H72 O3 N1	2.03601e+06	1.5917e+06	1.67379e+06	2.38367e+06	1.1771e+06	893676	616565	838990	896216	838700	1.10364e+06	1.02459e+06	455278	376380	563221	1.24412e+06	1.25613e+06	963509	529829	941388	735353	794830	648553	1.2366e+06	803047	671787	718369	914175	1.02632e+06	1.08097e+06	676795	930498	1.39641e+06	726996	677739	657627	811848	1.34993e+06	1.02949e+06	750498	709360	882008	837327	2.71839e+06
Cer(d36:0)	Cer	M+H	568.566	13.6297	C36 H74 O3 N1	1.62041e+07	8.13768e+06	3.93312e+06	5.22272e+06	5.1898e+06	1.07627e+07	4.75541e+06	4.58664e+06	2.96379e+06	4.57586e+06	8.83746e+06	7.33094e+06	6.74752e+06	4.33523e+06	2.20176e+06	9.2461e+06	8.77258e+06	6.84225e+06	5.31246e+06	8.18503e+06	4.86033e+06	5.04843e+06	8.99264e+06	5.3179e+06	3.29408e+06	6.01614e+06	3.69195e+06	4.83721e+06	7.14694e+06	5.1307e+06	8.12227e+06	4.1563e+06	6.56086e+06	6.1317e+06	5.53101e+06	3.60419e+06	5.57115e+06	5.60652e+06	9.88334e+06	6.70973e+06	8.36947e+06	3.34777e+06	3.47733e+06	6.30344e+06
Cer(d37:0)	Cer	M+H	582.582	14.458	C37 H76 O3 N1	828239	588998	453912	711130	411623	177505	247568	220283	290863	181867	308798	324971	115777	209143	86518.6	497908	360488	127815	263448	522751	181691	230582	299048	400703	306517	243187	58612.6	227381	218319	543889	97316.4	350407	425828	259205	228935	0	155146	508971	480746	150071	87147.9	117090	313824	1.0464e+06
Cer(d38:0)	Cer	M+HCOO	640.589	16.7531	C39 H78 O5 N1	4.8135e+06	5.68694e+06	9.82103e+06	1.37015e+07	3.89629e+06	5.85135e+06	2.11396e+06	9.55077e+06	3.52042e+06	2.39037e+06	4.8121e+06	8.93703e+06	1.33859e+07	6.32353e+06	1.02074e+07	995459	628790	2.69596e+06	2.84023e+06	3.4036e+06	4.77619e+06	4.43003e+06	8.51485e+06	390261	6.36239e+06	1.40715e+07	2.4098e+07	4.45545e+06	7.74148e+06	5.2286e+06	3.17496e+06	9.46822e+06	1.28228e+07	1.0309e+07	9.60601e+06	1.74565e+07	1.86561e+07	5.28707e+06	5.03039e+06	709905	5.17653e+06	9.28212e+06	7.81848e+06	3.25525e+06
Cer(d38:1+O)	Cer	M+HCOO	654.568	15.767	C39 H76 O6 N1	373846	254587	306516	439775	222189	200029	196010	323286	342434	136352	199054	455539	613847	287158	601303	0	0	272039	192010	155249	608156	342050	559858	62836.1	214679	322733	893716	383673	449959	153992	168488	471736	423717	427149	607807	849827	347967	138814	184297	91835.1	323851	622408	259154	59694
Cer(d38:4)	Cer	M+H	588.535	14.931	C38 H70 O3 N1	1.40877e+07	1.59849e+07	9.35645e+06	1.16819e+07	1.60871e+07	1.16931e+07	1.30003e+07	1.34336e+07	1.81543e+07	1.19162e+07	1.12648e+07	1.24945e+07	1.19915e+07	1.47391e+07	1.47247e+07	7.71249e+06	6.82295e+06	1.41801e+07	1.37397e+07	1.60787e+07	1.07369e+07	1.2445e+07	1.04635e+07	1.49919e+07	1.12968e+07	1.09422e+07	1.0871e+07	1.71892e+07	6.36321e+06	1.78783e+07	9.03517e+06	1.41923e+07	1.27777e+07	1.44354e+07	1.45566e+07	9.89811e+06	1.14702e+07	1.06604e+07	1.42329e+07	5.21918e+06	1.41369e+07	1.2179e+07	8.89301e+06	1.05209e+07
Cer(d39:0+O)	Cer	M+HCOO	670.599	16.312	C40 H80 O6 N1	620243	298531	1.07367e+06	849587	417656	628094	359511	238262	498595	169884	564802	947521	1.12606e+06	773812	813978	86924.9	63564.7	111398	355192	279064	968119	276227	761616	452080	408345	1.00518e+06	1.80914e+06	568319	701069	519770	227492	1.28584e+06	1.01702e+06	702410	565822	1.68006e+06	1.75713e+06	389728	185895	27628.4	1.05428e+06	1.30736e+06	761706	175055
Cer(d39:1)	Cer	M+CH3COO	666.604	17.417	C41 H80 O5 N1	3.22235e+08	3.55814e+08	5.90493e+08	5.95411e+08	3.14715e+08	3.95562e+08	1.64497e+08	5.08884e+08	2.93938e+08	1.43387e+08	3.33998e+08	4.47108e+08	6.00783e+08	2.57512e+08	4.28997e+08	3.27173e+07	4.24561e+07	1.8309e+08	1.81099e+08	2.11234e+08	4.2159e+08	3.69212e+08	3.78119e+08	1.49049e+08	2.97016e+08	5.71125e+08	7.62074e+08	3.74092e+08	6.3157e+08	1.47933e+08	1.74851e+08	6.30575e+08	5.18027e+08	4.64171e+08	4.66975e+08	7.29548e+08	5.90304e+08	2.98895e+08	1.93797e+08	4.88927e+07	4.05494e+08	5.69782e+08	4.06794e+08	1.44487e+08
Cer(d39:2)	Cer	M+HCOO	650.573	15.702	C40 H76 O5 N1	197961	239810	346073	333952	153472	48510.5	166208	108860	437529	146707	384923	805112	503541	336233	1.00195e+06	0	0	444220	175163	53596.9	367422	146002	510028	11175.3	111873	151628	820780	268410	248246	113217	127014	354839	307001	241576	770067	372836	132166	167786	13655	0	201839	368467	366944	59959
Cer(d39:6)	Cer	M+H	598.519	11.2369	C39 H68 O3 N1	1.40262e+06	1.2391e+06	854922	847972	910338	731702	974374	1.2102e+06	792112	892587	1.29066e+06	664387	1.21756e+06	1.15834e+06	1.14551e+06	1.15922e+06	1.24238e+06	0	1.12076e+06	669872	810798	2.24514e+06	732819	862715	1.04316e+06	605529	1.01817e+06	957406	1.06097e+06	1.4288e+06	1.13766e+06	1.39443e+06	936876	1.38262e+06	1.30661e+06	943312	1.81785e+06	1.0811e+06	692404	976886	932661	758880	1.47554e+06	1.29437e+06
Cer(d40:0)	Cer	M+HCOO	668.62	17.7877	C41 H82 O5 N1	934391	2.56851e+06	4.04626e+06	5.92589e+06	1.09797e+06	1.55741e+06	635123	4.18586e+06	1.24265e+06	959841	2.10199e+06	4.09544e+06	4.81915e+06	2.43416e+06	3.50244e+06	489416	224457	643892	602850	1.03647e+06	1.93073e+06	2.11465e+06	4.36264e+06	469862	3.0681e+06	2.14204e+06	9.42403e+06	1.5087e+06	2.05333e+06	824779	645519	3.50017e+06	2.50841e+06	3.05319e+06	3.25128e+06	5.8496e+06	6.39482e+06	2.59728e+06	790096	127995	1.83986e+06	850683	830507	425972
Cer(d40:0+O)	Cer	M+HCOO	684.615	16.802	C41 H82 O6 N1	2.07254e+06	1.70466e+06	3.81641e+06	3.75226e+06	1.68416e+06	1.82832e+06	1.1414e+06	2.1365e+06	1.82252e+06	1.01111e+06	1.72655e+06	2.35776e+06	3.78239e+06	1.78255e+06	2.98557e+06	439302	367684	983514	992501	880815	3.28239e+06	1.82189e+06	3.34192e+06	823896	1.8115e+06	3.42944e+06	4.51611e+06	1.87031e+06	2.98963e+06	1.42846e+06	1.42047e+06	3.59419e+06	3.61586e+06	2.52251e+06	2.37595e+06	3.45547e+06	4.06534e+06	1.9308e+06	1.34311e+06	513892	2.60225e+06	3.94265e+06	2.52529e+06	900417
Cer(d40:1+O)	Cer	M+HCOO	682.599	16.9811	C41 H80 O6 N1	1.84673e+06	1.36428e+06	2.29988e+06	2.63288e+06	1.78408e+06	1.23367e+06	1.15357e+06	2.01207e+06	1.86701e+06	718701	1.57288e+06	1.84359e+06	3.3495e+06	1.85532e+06	2.3808e+06	74471.3	361334	1.13886e+06	842182	788608	2.53389e+06	1.60711e+06	2.24838e+06	825140	1.08399e+06	2.34619e+06	3.06436e+06	1.59155e+06	2.73995e+06	995951	1.24715e+06	2.7295e+06	1.76796e+06	1.67561e+06	2.46172e+06	2.65937e+06	2.17378e+06	1.87487e+06	1.34009e+06	410322	1.55935e+06	2.63652e+06	2.07164e+06	671281
Cer(d41:0)	Cer	M+HCOO	682.635	18.1839	C42 H84 O5 N1	264638	634474	479010	565414	354430	233756	39447.8	363365	345942	299929	256966	558043	452965	304666	592911	126301	144559	261849	162033	206869	411989	311866	427695	200162	300243	508730	1.04028e+06	311652	416110	361731	250091	546951	394897	529025	401849	675687	688776	278717	330222	115725	212247	401160	339396	247228
Cer(d42:0)	Cer	M-H	650.646	18.7053	C42 H84 O3 N1	223273	147507	215585	380380	10013.3	16257.4	51801.3	303145	57236.1	126065	181921	175748	305136	183159	251327	6497.15	0	7492.82	12175.8	115460	197441	111277	318883	18498.4	175579	366355	733627	171644	151891	149396	105063	265640	305861	337294	248911	455355	477479	45324.1	13355	12372.5	126929	268193	156923	7863.55
Cer(d42:1+O)	Cer	M+HCOO	710.63	17.9476	C43 H84 O6 N1	4.07369e+06	9.23733e+06	6.03525e+06	4.93079e+06	4.07937e+06	2.85484e+06	7.69352e+06	6.17571e+06	4.53702e+06	2.67426e+06	3.02357e+06	2.71706e+06	8.74419e+06	4.71539e+06	5.30856e+06	1.49602e+06	1.0979e+06	1.88417e+06	1.46508e+06	3.39305e+06	4.00112e+06	2.6609e+06	4.9857e+06	2.98111e+06	4.46284e+06	3.41746e+06	6.74901e+06	4.24183e+06	5.55428e+06	2.13137e+06	2.59874e+06	6.73436e+06	4.19828e+06	3.90858e+06	3.43775e+06	5.58659e+06	4.32428e+06	981264	5.02664e+06	1.25273e+06	2.68207e+06	4.75225e+06	2.93508e+06	1.17982e+06
Cer(d42:3+O)	Cer	M+NH4	679.635	7.50724	C42 H83 O4 N2	1.73272e+06	639429	786271	834228	546879	1.02678e+06	850420	1.53132e+06	1.28966e+06	882982	751277	927736	686807	1.25682e+06	741383	1.06304e+06	1.0543e+06	280504	602087	2.49083e+06	1.54611e+06	650067	1.10188e+06	303318	724612	384898	541660	1.42709e+06	493582	771548	1.23812e+06	776693	518960	1.19844e+06	736301	632518	406163	985325	559401	1.09933e+06	1.3653e+06	1.02572e+06	420526	2.29249e+06
Cer(d44:1)	Cer	M+HCOO	722.667	18.5034	C45 H88 O5 N1	241132	411057	777296	919396	304040	406019	19547.6	1.07998e+06	310997	352884	287848	469275	678460	333802	848062	4581.08	31706.5	62985.2	29625.3	113858	268246	317115	380447	44292.2	456194	571712	1.54257e+06	225380	337900	288373	165559	547140	523795	474358	615880	1.54485e+06	1.6063e+06	193536	457948	12921.3	142138	324618	263083	53179
Cer(d44:2+O)	Cer	M+NH4	709.682	7.544	C44 H89 O4 N2	1.04163e+06	885185	1.2322e+06	1.60193e+06	1.18878e+06	1.29269e+06	2.34581e+06	953930	1.20764e+06	1.49461e+06	1.3503e+06	1.69621e+06	1.50801e+06	936421	1.54699e+06	2.25361e+06	1.14928e+06	1.32686e+06	2.7184e+06	795278	1.82963e+06	1.23078e+06	1.6857e+06	1.0025e+06	369644	1.66881e+06	1.62976e+06	2.16134e+06	1.42643e+06	1.48943e+06	1.12933e+06	2.01498e+06	3.14068e+06	1.76814e+06	1.18672e+06	1.4296e+06	1.75213e+06	3.43294e+06	1.98189e+06	3.30063e+06	2.71524e+06	455568	1.95433e+06	1.60749e+06
Cer(m17:0_24:1)	Cer	M+HCOO	664.625	16.697	C42 H82 O4 N1	511567	360145	539118	703552	287011	348596	251125	419332	595292	170866	267142	644786	772032	361306	670959	22345.1	5576.49	130023	226640	204011	570739	357277	644294	37545.2	355193	971455	1.24536e+06	492791	432677	406725	230572	916290	1.02649e+06	645612	492860	2.07252e+06	1.18501e+06	157808	205160	28188.9	601215	984901	457596	131668
Cer(m17:1_17:1)	Cer	M+H	520.509	12.1504	C34 H66 O2 N1	8.69191e+06	6.38466e+06	2.61291e+07	2.24103e+07	9.73176e+06	9.3774e+06	4.38556e+06	1.05904e+07	1.22395e+07	4.52898e+06	1.47103e+07	2.20201e+07	2.35428e+07	1.87639e+07	5.02913e+06	1.10355e+06	1.33934e+06	5.98065e+06	7.69435e+06	5.9127e+06	3.039e+07	1.29252e+07	1.28865e+07	3.20928e+06	1.00535e+07	2.3903e+07	4.02375e+07	1.36265e+07	1.38202e+07	1.1666e+07	8.43403e+06	2.35131e+07	2.12922e+07	1.26665e+07	1.41228e+07	3.20285e+07	2.25228e+07	4.83486e+06	4.12688e+06	885744	1.38941e+07	7.33924e+06	1.09136e+07	6.08364e+06
Cer(m17:1_23:1)	Cer	M+H	604.603	16.723	C40 H78 O2 N1	4.27597e+07	3.26525e+07	9.47889e+07	1.06398e+08	4.68145e+07	3.46545e+07	1.69383e+07	3.73583e+07	3.27866e+07	1.59908e+07	5.24319e+07	5.31789e+07	6.68595e+07	6.3289e+07	8.28192e+07	3.51538e+06	4.72736e+06	2.36671e+07	3.31468e+07	3.36475e+07	1.02537e+08	6.94228e+07	5.25957e+07	3.43639e+07	4.06304e+07	9.99482e+07	1.5001e+08	4.75155e+07	1.12871e+08	3.81024e+07	5.86099e+07	1.13077e+08	1.00737e+08	7.92451e+07	6.80185e+07	1.1876e+08	1.18464e+08	4.29852e+07	2.14568e+07	8.14462e+06	8.41159e+07	1.45907e+08	4.40316e+07	1.99754e+07
Cer(m17:1_25:1)	Cer	M+H	632.634	19.702	C42 H82 O2 N1	222486	0	469455	266290	105932	54341.9	0	212810	117781	37940	163448	259569	196343	149646	461836	0	0	0	86382.8	245103	664093	246077	350749	0	560846	207905	2.12993e+06	113537	529619	121473	229811	633097	1.91782e+06	665304	731644	1.83134e+06	822174	572013	0	0	787215	832059	580794	94153.2
Cer(m18:0_16:0)	Cer	M+H	524.54	14.55	C34 H70 O2 N1	448282	474395	1.45148e+06	349048	327965	115134	160205	1.05798e+06	667549	0	157422	473402	1.69596e+06	644692	515007	0	0	232954	140743	204566	616215	470336	793021	198791	134924	971423	1.4993e+06	306090	793283	871374	282370	830670	628344	788231	461402	1.7629e+06	2.94619e+06	251088	389324	61592.5	273924	462847	778080	96848.3
Cer(m18:0_18:0)	Cer	M+H	552.571	15.9066	C36 H74 O2 N1	1.16822e+06	891948	2.10523e+06	1.97883e+06	1.08722e+06	1.21226e+06	528574	1.44532e+06	1.48547e+06	262034	538022	1.29894e+06	3.51116e+06	1.71136e+06	1.59259e+06	60600.3	73158.6	293655	695327	579396	1.45845e+06	812315	1.55773e+06	463256	808255	2.63348e+06	3.25722e+06	1.00329e+06	630780	1.41699e+06	530361	2.30625e+06	2.04358e+06	2.10843e+06	1.51964e+06	7.81144e+06	5.92223e+06	988760	986376	0	1.46019e+06	2.0749e+06	1.32256e+06	415987
Cer(m18:0_20:0)	Cer	M+H	580.603	17.1234	C38 H78 O2 N1	9.49017e+06	8.33654e+06	2.22654e+07	1.87677e+07	1.10282e+07	1.05946e+07	4.01129e+06	1.46404e+07	1.23927e+07	3.11757e+06	5.71962e+06	1.37766e+07	2.83937e+07	1.39747e+07	1.02384e+07	590005	723421	2.84531e+06	6.26131e+06	5.35139e+06	1.22155e+07	1.09979e+07	1.31428e+07	5.47574e+06	8.12621e+06	2.54239e+07	3.68132e+07	7.65614e+06	1.29593e+07	1.37461e+07	5.86554e+06	1.72691e+07	1.9691e+07	1.40598e+07	1.56282e+07	4.72613e+07	5.09483e+07	9.9418e+06	7.69227e+06	1.78482e+06	1.26583e+07	1.86975e+07	1.61754e+07	4.78585e+06
Cer(m18:0_22:0)	Cer	M+H	608.634	18.0788	C40 H82 O2 N1	1.70041e+07	1.61837e+07	4.03444e+07	3.13785e+07	2.063e+07	1.7421e+07	9.13549e+06	2.66818e+07	1.8782e+07	5.63284e+06	1.00925e+07	2.69724e+07	5.26299e+07	2.73031e+07	1.67253e+07	1.60936e+06	2.11751e+06	6.12575e+06	1.2818e+07	9.79258e+06	2.25171e+07	1.91619e+07	2.64165e+07	1.00445e+07	1.52501e+07	4.22916e+07	6.27016e+07	1.47395e+07	2.13254e+07	2.65728e+07	1.14624e+07	2.96009e+07	4.19014e+07	2.9274e+07	2.77302e+07	8.84985e+07	9.78919e+07	1.61034e+07	1.70226e+07	3.06439e+06	2.25614e+07	3.56667e+07	2.94798e+07	8.87689e+06
Cer(m18:0_23:0)	Cer	M+H	622.65	18.4726	C41 H84 O2 N1	1.17722e+06	710613	1.98564e+06	1.62572e+06	877117	955915	59279.1	1.04497e+06	843355	384771	67232.1	879227	2.30515e+06	1.28641e+06	678859	44443.6	0	190183	874664	371061	1.74967e+06	784998	1.6943e+06	581960	866368	2.4392e+06	4.26742e+06	1.20494e+06	1.53051e+06	1.70627e+06	718913	1.98004e+06	1.99282e+06	1.18098e+06	1.65373e+06	4.82413e+06	4.28684e+06	162407	1.07038e+06	47407.3	1.16535e+06	2.37613e+06	1.24507e+06	599745
Cer(m18:0_24:0)	Cer	M+H	636.665	18.8435	C42 H86 O2 N1	2.46518e+07	2.38991e+07	5.80357e+07	4.62076e+07	2.57458e+07	2.24798e+07	1.13224e+07	3.20654e+07	2.85883e+07	8.4321e+06	1.27121e+07	2.68124e+07	6.30555e+07	3.92763e+07	2.42332e+07	1.91515e+06	3.2594e+06	7.78165e+06	1.50859e+07	1.45415e+07	2.70376e+07	2.18838e+07	3.50196e+07	1.13339e+07	1.97757e+07	4.36992e+07	8.37268e+07	2.19536e+07	2.28405e+07	3.59102e+07	1.31514e+07	3.63629e+07	4.92128e+07	3.4351e+07	3.12704e+07	1.04025e+08	1.29171e+08	1.475e+07	2.62225e+07	3.62061e+06	3.41604e+07	4.46644e+07	3.7986e+07	7.27992e+06
Cer(m18:0_24:1)	Cer	M+H	634.65	18.0285	C42 H84 O2 N1	1.80019e+07	2.29728e+07	3.80425e+07	5.02786e+07	2.34252e+07	1.88757e+07	1.08547e+07	3.02391e+07	2.38734e+07	9.22521e+06	1.31697e+07	2.82386e+07	4.33575e+07	4.0737e+07	2.64508e+07	1.5549e+06	2.98648e+06	6.79603e+06	1.70547e+07	1.21996e+07	2.96127e+07	1.6649e+07	4.06869e+07	1.19433e+07	1.61231e+07	5.31991e+07	8.80182e+07	3.06449e+07	1.78581e+07	3.83764e+07	1.57675e+07	4.38055e+07	4.44986e+07	3.62237e+07	2.79656e+07	1.05715e+08	9.12177e+07	1.46556e+07	2.2058e+07	4.56193e+06	3.58543e+07	4.96487e+07	3.45736e+07	7.64054e+06
Cer(m18:1_15:0)	Cer	M+HCOO	552.5	12.97	C34 H66 O4 N1	2.68416e+06	2.66463e+06	2.10949e+06	2.50154e+06	2.3095e+06	1.1699e+06	605839	759657	2.38991e+06	1.24629e+06	1.3004e+06	2.54068e+06	1.99553e+06	1.33816e+06	1.74898e+06	376727	85630.1	1.42286e+06	633104	491574	2.47186e+06	891918	2.01382e+06	872614	730152	760129	1.3693e+06	1.51656e+06	3.78326e+06	1.13157e+06	3.03717e+06	2.59248e+06	1.22011e+06	3.10407e+06	6.73627e+06	1.62219e+06	1.23046e+06	1.94702e+06	1.51002e+06	434339	2.90634e+06	3.99801e+06	1.34402e+06	839167
Cer(m18:1_16:0)	Cer	M+H	522.524	14.0246	C34 H68 O2 N1	2.05893e+06	3.099e+06	6.35829e+06	6.01694e+06	1.71064e+06	1.6333e+06	681850	2.81497e+06	2.34104e+06	1.02679e+06	2.71642e+06	4.06156e+06	4.43674e+06	3.32772e+06	4.71458e+06	158973	0	1.14045e+06	912112	1.66756e+06	3.33976e+06	2.09687e+06	3.21425e+06	595168	2.468e+06	5.15401e+06	8.35781e+06	1.91117e+06	2.68476e+06	2.05607e+06	1.62923e+06	6.12304e+06	5.2242e+06	3.7082e+06	5.41697e+06	7.21706e+06	6.36085e+06	1.32069e+06	1.58684e+06	0	2.05571e+06	3.15302e+06	2.31806e+06	843594
Cer(m18:1_18:0)	Cer	M+H	550.556	14.6311	C36 H72 O2 N1	1.20255e+06	869307	2.70465e+06	1.68237e+06	1.40153e+06	794310	193305	1.10317e+06	1.12467e+06	395601	713931	1.32276e+06	2.98196e+06	1.55259e+06	1.57215e+06	24118.5	75922.7	455623	885167	353247	2.30359e+06	719913	1.94624e+06	510690	359756	2.31889e+06	3.30673e+06	1.46332e+06	263210	1.5034e+06	950158	1.85235e+06	1.7661e+06	1.09473e+06	967988	4.56131e+06	2.30827e+06	962798	652256	35135.6	2.50094e+06	3.03083e+06	1.36544e+06	55501.9
Cer(m18:1_20:0)	Cer	M+H	578.587	15.9621	C38 H76 O2 N1	8.75507e+06	8.20068e+06	1.79752e+07	2.0108e+07	1.233e+07	1.09319e+07	4.60976e+06	1.3119e+07	9.02416e+06	3.18213e+06	5.79123e+06	1.28558e+07	1.73824e+07	1.63237e+07	1.04911e+07	479943	943095	3.61525e+06	8.61556e+06	4.17852e+06	1.47934e+07	7.62427e+06	1.6324e+07	5.76981e+06	6.38905e+06	2.33952e+07	3.72963e+07	1.05679e+07	8.84296e+06	1.65052e+07	6.75094e+06	2.03508e+07	1.68749e+07	1.41543e+07	1.24603e+07	4.90665e+07	3.41382e+07	8.88424e+06	8.21028e+06	2.02196e+06	1.55304e+07	1.96501e+07	1.55788e+07	4.29471e+06
Cer(m18:1_22:0)	Cer	M+H	606.618	17.1517	C40 H80 O2 N1	1.46981e+07	1.51134e+07	3.033e+07	4.16362e+07	2.27256e+07	2.0415e+07	7.57791e+06	2.6735e+07	2.00897e+07	6.24261e+06	1.23112e+07	2.3162e+07	3.25894e+07	2.84821e+07	1.86228e+07	476901	1.87108e+06	6.43878e+06	1.42382e+07	8.6433e+06	3.01556e+07	1.46306e+07	3.09864e+07	9.8038e+06	1.14179e+07	4.45734e+07	7.44462e+07	1.91595e+07	1.81494e+07	3.02469e+07	1.29362e+07	3.47293e+07	3.02437e+07	2.54196e+07	2.28546e+07	7.68277e+07	6.11285e+07	1.59408e+07	1.54828e+07	3.65359e+06	2.93983e+07	3.89792e+07	3.22047e+07	6.62487e+06
Cer(m18:1_23:0)	Cer	M+H	620.634	17.6513	C41 H82 O2 N1	1.24956e+06	1.04875e+06	2.11408e+06	2.3549e+06	1.79102e+06	941455	741040	1.33797e+06	1.14615e+06	345868	677332	1.5756e+06	2.30875e+06	1.69734e+06	1.46617e+06	2.334	0	300335	916167	493179	1.92674e+06	3.5607e+06	1.99097e+06	620696	671581	2.65536e+06	4.44034e+06	1.32305e+06	1.53116e+06	1.75005e+06	1.05012e+06	2.64106e+06	1.82768e+06	1.99787e+06	1.54098e+06	4.77562e+06	3.28922e+06	921861	804719	274735	1.93495e+06	2.94592e+06	2.30624e+06	311445
Cer(m18:1_24:0)	Cer	M+H	634.65	18.574	C42 H84 O2 N1	321295	575863	1.19361e+06	1.75961e+06	148867	519684	189539	1.59458e+07	581414	123225	193472	749449	807888	688120	1.0815e+06	920077	995124	214653	166299	194169	520683	588160	1.06731e+07	76082.7	424927	1.22288e+06	2.27593e+06	475659	1.19399e+07	362651	251835	781346	1.40629e+06	614984	875199	2.46151e+06	2.48871e+06	257626	563537	1.01518e+06	388215	1.19999e+06	952970	166899
Cer(m18:1_24:0+O)	Cer	M+H	650.645	17.6338	C42 H84 O3 N1	3.10838e+07	2.82224e+07	5.30567e+07	6.67333e+07	2.44498e+07	2.41067e+07	1.28488e+07	3.63545e+07	2.85345e+07	1.82296e+07	2.86936e+07	4.24612e+07	6.14438e+07	4.66575e+07	6.92902e+07	5.56544e+06	4.24439e+06	1.44268e+07	1.79682e+07	2.44298e+07	5.34959e+07	3.51378e+07	4.73655e+07	1.5019e+07	3.35854e+07	6.65691e+07	1.21493e+08	3.47504e+07	3.56217e+07	3.01929e+07	2.37824e+07	7.35005e+07	6.88348e+07	5.46486e+07	4.58519e+07	1.07919e+08	1.03389e+08	2.41566e+07	2.21718e+07	3.88153e+06	3.93589e+07	5.15582e+07	3.3132e+07	1.5139e+07
Cer(m18:1_24:1)	Cer	M+H	632.634	17.0351	C42 H82 O2 N1	6.34339e+06	5.61868e+06	9.88396e+06	1.14083e+07	7.7354e+06	4.29574e+06	3.06395e+06	6.86606e+06	7.33115e+06	2.37618e+06	5.55839e+06	9.26078e+06	1.18182e+07	1.13154e+07	1.09662e+07	1.0604e+06	658773	3.40351e+06	4.05117e+06	4.42078e+06	1.08264e+07	6.28152e+06	8.47466e+06	3.4298e+06	5.68011e+06	1.31689e+07	1.75431e+07	7.55643e+06	4.68625e+06	7.53976e+06	4.358e+06	1.07646e+07	1.15299e+07	8.96239e+06	6.35444e+06	1.82797e+07	1.24579e+07	4.14739e+06	3.93582e+06	1.67619e+06	8.20227e+06	1.2547e+07	5.49319e+06	2.04116e+06
Cer(m18:1_26:1)	Cer	M+H	660.665	17.9759	C44 H86 O2 N1	300648	196752	1.14907e+06	1.21474e+06	526004	279141	86171.4	617758	854827	268372	162355	411928	917340	908172	1.32053e+06	0	0	59127.5	393246	157631	641376	1.79228e+06	1.01352e+06	181735	358931	1.21217e+06	1.92121e+06	556935	1.65886e+06	554851	183201	886702	1.02919e+06	635293	128558	2.84129e+06	2.29449e+06	283099	720199	2.422	1.1126e+06	1.37368e+06	563132	77352.1
Cer(m19:0_24:0)	Cer	M+H	650.681	19.0326	C43 H88 O2 N1	746248	962328	1.1384e+06	1.22659e+06	537088	2.6385e+06	1.25968e+06	724408	1.7265e+06	412187	391681	767733	1.01533e+06	1.32988e+06	413975	1.26394e+06	282296	854098	333013	1.81048e+06	438274	374493	1.32488e+06	1.45449e+06	1.66357e+06	867025	1.13262e+06	1.00032e+06	1.81549e+06	1.7853e+06	559098	848356	666422	771401	840460	1.32508e+06	1.74257e+06	693660	2.05025e+06	1.32922e+06	1.38123e+06	1.16502e+06	1.20593e+06	1.34846e+06
Cer(m20:0_24:0)	Cer	M+H	664.697	19.4711	C44 H90 O2 N1	1.7169e+06	2.83241e+06	7.96697e+06	6.52409e+06	2.92004e+06	3.89337e+06	1.36089e+06	6.15191e+06	2.80844e+06	1.7053e+06	1.87048e+06	2.63245e+06	5.01508e+06	2.94704e+06	2.53579e+06	137038	237257	488296	570459	1.2775e+06	1.28538e+06	2.13669e+06	3.21168e+06	1.52104e+06	3.15896e+06	4.16532e+06	8.92149e+06	3.13335e+06	3.40053e+06	2.03105e+06	1.89358e+06	4.31903e+06	3.16124e+06	3.85306e+06	4.37481e+06	1.12601e+07	2.33292e+07	2.0437e+06	5.61411e+06	1.05915e+06	2.4373e+06	4.27507e+06	4.16478e+06	623670
Cer(m20:0_24:1)	Cer	M+H	662.681	18.7647	C44 H88 O2 N1	1.01151e+06	1.08527e+06	4.49045e+06	3.78308e+06	1.624e+06	1.94729e+06	948588	2.72563e+06	2.24797e+06	2.59815e+06	634105	1.78099e+06	2.9634e+06	2.29097e+06	2.01026e+06	2.268	104140	284757	755972	1.04822e+06	2.94573e+06	1.667e+06	2.49671e+06	964853	1.50436e+06	2.75287e+06	5.65617e+06	1.97489e+06	1.68172e+06	1.57817e+06	1.04092e+06	2.83528e+06	2.66003e+06	2.48722e+06	2.35254e+06	8.0219e+06	1.22535e+07	1.11706e+06	2.37838e+06	544061	2.68988e+06	3.0149e+06	2.54638e+06	92656.7
Cer(m20:1_24:0+O)	Cer	M+H	678.676	18.5234	C44 H88 O3 N1	1.9459e+06	2.49925e+06	4.37695e+06	5.89471e+06	2.17135e+06	2.10651e+06	1.109e+06	5.52241e+06	1.40106e+06	2.38757e+06	1.83759e+06	2.50157e+06	3.54575e+06	2.76095e+06	3.42049e+06	400408	158133	652953	160342	890332	1.95706e+06	1.92242e+06	2.76801e+06	591394	2.76291e+06	3.45028e+06	9.27184e+06	2.44523e+06	3.28779e+06	1.52036e+06	1.97162e+06	3.64771e+06	3.28023e+06	3.46821e+06	3.27284e+06	9.74189e+06	8.42255e+06	1.86813e+06	2.53703e+06	0	1.61992e+06	2.17419e+06	1.68801e+06	185691
Cer(m22:1_18:1)	Cer	M+H	604.603	19.048	C40 H78 O2 N1	324343	236516	918990	424877	229887	214268	0	129334	158423	0	198064	529514	348800	399719	589073	0	0	67294	203963	16838.2	769350	362360	388240	0	298752	852967	1.31916e+06	400072	414756	242365	296964	772752	338628	369327	434014	1.10754e+06	597420	264336	95632.8	0	569366	1.06966e+06	624138	27981.6
Cer(m30:0)	Cer	M+H	468.478	10.3842	C30 H62 O2 N1	329748	518298	810010	613621	532224	445806	834702	508209	428827	411090	286187	254746	627602	595813	281506	499280	346768	187224	25913.2	21295.4	449548	240768	46893.6	501960	456708	0	197592	32377.9	152232	100710	23673.5	139409	199408	0	127032	0	366515	954033	411750	13082.7	0	179829	155427	88259.7
Cer(m30:1)	Cer	M+H	466.462	9.42729	C30 H60 O2 N1	1.10741e+06	1.62153e+06	1.26379e+06	1.35206e+06	1.51906e+06	661877	1.46751e+06	647425	803349	1.2276e+06	763518	594548	879669	715374	619256	728595	578721	614629	0	61845.9	690014	754042	18787.3	885334	549610	13490.3	146055	245421	192773	119896	8611.11	207549	990287	75264.7	266298	19559.6	552299	1.35536e+06	645838	103029	0	489082	295551	129423
Cer(m32:0+O)	Cer	M+HCOO	556.495	12.536	C33 H66 O5 N1	584708	553101	1.08944e+06	977375	415291	332921	233645	828853	156641	318023	815616	965070	1.13248e+06	954741	1.18195e+06	100643	24016.8	213675	229171	236130	934429	475470	811059	57906	523646	865893	1.91901e+06	317739	533311	471567	115591	1.31158e+06	1.1414e+06	658957	944608	1.61733e+06	1.34225e+06	312060	336450	11443.5	525352	785985	560226	140015
Cer(m36:0+O)	Cer	M+HCOO	612.557	15.684	C37 H74 O5 N1	708144	466335	758295	900230	238854	496592	319257	769078	262444	291937	740449	870901	1.2585e+06	735495	1.25481e+06	3457.22	9895.31	324162	298318	389561	735236	308317	919684	207813	416130	1.0584e+06	2.07979e+06	526249	345505	454837	261156	749402	849345	1.16226e+06	470063	1.87058e+06	1.23276e+06	383733	222327	57468.1	822675	818826	554447	140479
Cer(m36:1+O)	Cer	M+Na	588.533	14.921	C36 H71 O3 N1 Na1	1.40877e+07	1.59849e+07	9.35645e+06	1.16819e+07	1.60871e+07	1.16931e+07	1.30003e+07	1.34336e+07	1.81543e+07	1.19162e+07	1.12648e+07	1.24945e+07	1.19915e+07	1.47391e+07	1.47247e+07	7.71249e+06	6.82295e+06	1.41801e+07	1.37397e+07	1.60787e+07	1.07369e+07	1.2445e+07	1.04635e+07	1.49919e+07	1.12968e+07	1.09422e+07	1.0871e+07	1.71892e+07	6.36321e+06	1.78783e+07	9.03517e+06	1.41923e+07	1.27777e+07	1.44354e+07	1.45566e+07	9.89811e+06	1.14702e+07	1.06604e+07	1.42329e+07	5.21918e+06	1.41369e+07	1.2179e+07	8.89301e+06	1.05209e+07
Cer(m36:3)	Cer	M+H	546.524	17.5559	C36 H68 O2 N1	668296	1.52444e+06	1.30717e+06	1.19506e+06	953035	601672	844373	1.17403e+06	863835	1.32256e+06	645363	847879	1.39935e+06	998294	921169	576894	516038	693989	0	112955	180949	665892	88230.9	474187	344972	0	0	103125	216245	86920	0	126796	512906	0	299425	0	493563	940317	411126	143107	0	375723	0	125070
Cer(m40:2)	Cer	M+H	604.603	19.7059	C40 H78 O2 N1	512163	918421	1.20994e+06	1.09689e+06	1.15507e+06	265000	1.02694e+06	1.05038e+06	867016	502530	315371	364717	1.61733e+06	849930	714150	198207	175144	290039	0	0	529479	324768	135044	181560	523789	149360	382319	269752	168706	363869	96523.9	401996	143446	0	376099	186144	332447	606844	668337	0	146022	285790	373071	196832
Cer(t16:0_16:1)	Cer	M+HCOO	570.474	11.4227	C33 H64 O6 N1	192097	0	761363	413676	271030	0	0	0	295324	0	0	461199	412486	0	402798	0	0	0	0	0	468113	0	482858	0	0	286895	456842	0	501027	0	868776	1.17119e+06	0	407407	1.6135e+06	476945	236672	158809	0	0	0	921177	176219	0
Cer(t16:0_18:1)	Cer	M+HCOO	598.505	12.9595	C35 H68 O6 N1	3.60935e+06	3.41595e+06	2.77552e+06	3.4252e+06	2.70886e+06	1.49276e+06	819638	912077	3.30764e+06	1.75182e+06	1.70579e+06	3.37275e+06	2.60352e+06	1.93887e+06	2.31645e+06	539306	198747	1.83976e+06	893811	698857	3.4154e+06	1.15964e+06	2.72366e+06	1.16018e+06	898779	941783	1.98245e+06	1.97699e+06	5.14716e+06	1.39091e+06	4.18295e+06	3.59843e+06	1.75294e+06	3.92944e+06	8.64647e+06	2.2057e+06	1.69918e+06	2.43882e+06	2.0524e+06	696885	3.54088e+06	5.44196e+06	1.9136e+06	1.1501e+06
Cer(t16:0_20:0)	Cer	M+CH3COO	642.568	15.031	C38 H76 O6 N1	136124	0	766283	927731	407335	407521	774629	622354	298667	625941	226702	616568	945156	394271	484521	367371	211912	134372	142797	131011	565536	279869	231813	601577	444434	474003	978240	407381	392909	133183	19667.9	449633	510592	434338	280989	784596	1.15485e+06	580822	344837	22245.3	387557	784489	170386	70109.3
Cer(t16:0_21:4)	Cer	M+HCOO	634.505	12.2276	C38 H68 O6 N1	561800	622800	529780	721735	532838	353727	636544	390087	280696	424096	312512	205718	621621	439361	441351	299471	205274	159081	0	0	517622	322827	10525.9	305227	213607	0	143497	28185.3	18121.1	5543.58	0	134968	314549	38953.7	108387	0	270336	707513	374931	19241.2	0	168407	67937.6	22318.7
Cer(t16:0_22:0)	Cer	M+CH3COO	670.599	16.3208	C40 H80 O6 N1	620243	208136	1.07367e+06	849587	417656	628094	359511	238262	628998	169884	564802	947521	1.03253e+06	856193	828206	86924.9	63564.7	96014.1	253166	298118	987472	269395	825046	334349	453261	880983	1.80914e+06	528506	701069	519770	225571	1.28584e+06	1.01702e+06	327191	565822	1.68006e+06	1.82906e+06	202926	34598.1	14299.3	1.05428e+06	1.28133e+06	761706	175055
Cer(t16:0_24:0)	Cer	M+CH3COO	698.63	17.4398	C42 H84 O6 N1	772812	698410	1.29318e+06	1.88081e+06	534209	607148	103961	885881	967021	324047	625442	1.15419e+06	1.73035e+06	1.34022e+06	1.10217e+06	79769.1	116370	154069	317875	125534	1.42057e+06	452800	958387	203962	291921	1.46604e+06	2.54383e+06	1.5269e+06	1.17156e+06	553444	507457	1.75303e+06	1.11551e+06	1.52913e+06	1.3347e+06	1.77414e+06	2.62186e+06	156878	566543	84604.7	1.39292e+06	2.37141e+06	508415	353828
Cer(t16:0_24:1)	Cer	M+CH3COO	696.615	16.21	C42 H82 O6 N1	890331	1.3388e+06	1.06639e+06	1.10132e+06	969682	860809	1.64078e+06	1.21889e+06	1.07714e+06	993527	580111	588290	1.2283e+06	1.06829e+06	783771	894225	544220	548457	395351	298595	1.4512e+06	444963	918574	1.27411e+06	848666	489459	1.68886e+06	600655	599841	518130	140226	818565	511909	551386	1.1134e+06	1.36838e+06	1.04122e+06	1.21734e+06	906987	116966	432031	1.20123e+06	316294	390039
Cer(t16:1_18:1)	Cer	M+HCOO	596.49	11.582	C35 H66 O6 N1	201496	252382	363155	293969	255221	23908.1	37925.4	31442.3	959329	224959	430279	636331	260552	434891	590847	0	0	384255	180342	11998.8	338428	117683	454513	4163.47	20324	114445	425395	354711	103030	29037.4	246086	210654	167271	304844	699381	163891	57962.5	81141.5	20923.6	0	177786	270348	139872	43550.8
Cer(t17:0_16:0)	Cer	M+CH3COO	600.521	12.72	C35 H70 O6 N1	399732	271145	608098	403806	225305	197624	164517	271104	478795	290092	329906	521950	770210	347810	736918	33443.5	14226	328342	160408	140792	475038	332832	635489	60292.1	170742	316659	801417	345689	411125	344374	163091	614759	559832	310169	650431	655142	583714	263164	169866	59881.3	324036	715036	234015	108181
Cer(t17:0_17:0)	Cer	M+HCOO	600.521	12.6952	C35 H70 O6 N1	470870	271145	634421	401790	183980	177994	159279	252367	394445	233552	321228	599904	737438	294889	754605	24535.1	15731.7	281766	159211	140792	536882	330638	590762	58975.6	192543	344086	789956	422964	512906	344374	301279	614956	556927	310169	700612	565675	524476	263164	198114	59755.9	341878	498872	350723	95464.6
Cer(t17:0_20:0)	Cer	M+CH3COO	656.583	15.5445	C39 H78 O6 N1	817937	420566	1.08726e+06	1.20632e+06	455164	464340	301237	819828	557745	272636	454112	1.13495e+06	1.34645e+06	638462	1.34075e+06	70128.4	26693.7	373582	319234	325853	1.33191e+06	592538	1.00002e+06	293075	613646	996244	2.17658e+06	730901	938487	381220	418705	1.4941e+06	1.32122e+06	996351	1.10946e+06	2.02777e+06	1.51963e+06	548511	246820	44179.1	990964	1.34889e+06	637760	295068
Cer(t17:0_21:0)	Cer	M+HCOO	656.583	15.5513	C39 H78 O6 N1	817937	396725	1.00399e+06	1.20632e+06	455023	489937	301191	1.00377e+06	542868	272619	522936	1.13495e+06	1.38655e+06	675996	1.35262e+06	45792.4	26693.7	405752	374689	361019	1.50096e+06	584733	1.21669e+06	328907	665480	1.16824e+06	2.17658e+06	730901	1.26532e+06	380622	396352	1.4941e+06	1.61853e+06	1.07398e+06	1.31845e+06	1.88994e+06	1.51963e+06	649660	246820	44179.1	1.1278e+06	1.34166e+06	745380	319291
Cer(t17:0_22:0)	Cer	M+CH3COO	684.615	16.8002	C41 H82 O6 N1	2.07254e+06	1.70466e+06	3.81641e+06	3.75226e+06	1.68416e+06	1.82832e+06	1.1414e+06	2.1365e+06	1.82252e+06	1.01111e+06	1.72655e+06	2.35776e+06	3.78239e+06	1.78255e+06	2.98557e+06	439302	367684	983514	992501	880815	3.28239e+06	1.82189e+06	3.34192e+06	823896	1.8115e+06	3.42944e+06	4.51611e+06	1.87031e+06	2.98963e+06	1.42846e+06	1.42047e+06	3.59419e+06	3.61586e+06	2.52251e+06	2.37595e+06	3.45547e+06	4.06534e+06	1.9308e+06	1.34311e+06	513892	2.60225e+06	3.94265e+06	2.52529e+06	900417
Cer(t17:0_23:0)	Cer	M+HCOO	684.615	16.8019	C41 H82 O6 N1	2.07254e+06	1.70466e+06	3.81641e+06	3.75226e+06	1.68416e+06	1.82832e+06	1.1414e+06	2.1365e+06	1.82252e+06	1.01111e+06	1.72655e+06	2.35776e+06	3.78239e+06	1.78255e+06	2.98557e+06	439302	367684	983514	992501	880815	3.28239e+06	1.82189e+06	3.34192e+06	823896	1.8115e+06	3.42944e+06	4.51611e+06	1.87031e+06	2.98963e+06	1.42846e+06	1.42047e+06	3.59419e+06	3.61586e+06	2.52251e+06	2.37595e+06	3.45547e+06	4.06534e+06	1.9308e+06	1.34311e+06	513892	2.60225e+06	3.94265e+06	2.52529e+06	900417
Cer(t17:0_23:1)	Cer	M+HCOO	682.599	16.978	C41 H80 O6 N1	1.84673e+06	1.36428e+06	2.29988e+06	2.63288e+06	1.78408e+06	1.23367e+06	1.15357e+06	1.57963e+06	1.82485e+06	718701	1.53804e+06	1.84359e+06	3.3495e+06	1.85532e+06	2.3808e+06	74471.3	352614	1.13886e+06	572963	788608	2.53389e+06	1.44954e+06	2.24838e+06	570305	1.08399e+06	2.34619e+06	3.29182e+06	1.59155e+06	2.73995e+06	1.1449e+06	1.24715e+06	2.7295e+06	1.76796e+06	1.67561e+06	2.46172e+06	2.65937e+06	2.17378e+06	1.87487e+06	1.34009e+06	410322	1.55935e+06	2.63652e+06	1.94486e+06	671281
Cer(t17:0_24:0)	Cer	M+CH3COO	712.646	17.8173	C43 H86 O6 N1	3.94026e+06	4.25436e+06	5.91647e+06	6.47836e+06	2.57608e+06	3.55224e+06	3.32796e+06	5.11048e+06	2.93315e+06	3.46431e+06	3.30052e+06	3.899e+06	7.65274e+06	4.32045e+06	4.67769e+06	1.40814e+06	1.13733e+06	1.9952e+06	1.88574e+06	2.29748e+06	4.82741e+06	3.16346e+06	6.44935e+06	2.32342e+06	4.32012e+06	5.05655e+06	9.26271e+06	4.52454e+06	4.77881e+06	3.2084e+06	2.40785e+06	6.54573e+06	6.91773e+06	5.6813e+06	4.47135e+06	8.47223e+06	9.15191e+06	3.58233e+06	2.81654e+06	1.02448e+06	4.0742e+06	6.63387e+06	3.13783e+06	1.49127e+06
Cer(t17:0_24:1)	Cer	M+CH3COO	710.63	17.265	C43 H84 O6 N1	6.5345e+06	6.6487e+06	1.15069e+07	8.80286e+06	7.58561e+06	7.05167e+06	4.47388e+06	8.37242e+06	9.45211e+06	3.85978e+06	6.71521e+06	9.09318e+06	9.77557e+06	9.25147e+06	1.29461e+07	1.58119e+06	1.57731e+06	5.13334e+06	5.44777e+06	5.09555e+06	1.03249e+07	6.85258e+06	1.03539e+07	4.29239e+06	7.32962e+06	1.2597e+07	1.3552e+07	1.13574e+07	9.57329e+06	7.57453e+06	7.92105e+06	1.47776e+07	1.07849e+07	9.74463e+06	1.02349e+07	1.82968e+07	1.26631e+07	7.1314e+06	3.8734e+06	1.4238e+06	7.43264e+06	9.92985e+06	9.57632e+06	4.57261e+06
Cer(t18:0_16:0)	Cer	M+H	556.53	13.116	C34 H70 O4 N1	2.57062e+06	2.35953e+06	3.04091e+06	2.1565e+06	1.65454e+06	2.71951e+06	2.79284e+06	2.15144e+06	2.79185e+06	31084.9	460567	781122	359950	585909	1.82905e+06	839103	1.73053e+06	1.86052e+06	1.1819e+06	183612	708622	2.3044e+06	450283	1.00833e+06	463890	83426.5	121806	2.61884e+06	186103	406848	771302	1.01637e+06	2.38749e+06	226584	1.10072e+06	1.09873e+06	157946	263140	1.97398e+06	1.25117e+06	398653	6532.52	459679	2.02933e+06
Cer(t18:0_16:0+O)	Cer	M+H	572.525	11.4896	C34 H70 O5 N1	1.3755e+06	843199	911608	1.99887e+06	821384	333253	652937	596282	1.8785e+06	900328	1.34071e+06	1.82046e+06	1.64792e+06	1.07503e+06	2.94307e+06	269574	180703	1.32017e+06	693778	757022	2.7076e+06	1.52919e+06	3.08698e+06	345075	672101	681165	2.8677e+06	2.05576e+06	565135	1.20884e+06	1.19894e+06	1.62188e+06	1.15102e+06	480786	1.07463e+06	975024	551805	388964	155942	473038	918407	633570	735541	428171
Cer(t18:0_18:0)	Cer	M+H	584.561	14.1857	C36 H74 O4 N1	1.75971e+06	575086	2.37975e+06	1.63667e+06	1.57931e+06	667053	1.12598e+06	731236	883759	1.18286e+06	1.91205e+06	897403	3.09203e+06	1.92041e+06	3.43297e+06	807109	779301	584132	1.22095e+06	984676	2.51147e+06	809520	2.21855e+06	1.18655e+06	1.50191e+06	4.49449e+06	7.23445e+06	2.07156e+06	2.97959e+06	1.44156e+06	1.40996e+06	2.02955e+06	2.62628e+06	2.25507e+06	2.46269e+06	1.86959e+06	2.34259e+06	2.54224e+06	3.17696e+06	731964	989822	2.54849e+06	1.21811e+06	2.12483e+06
Cer(t18:0_20:0)	Cer	M+H	612.593	14.6302	C38 H78 O4 N1	3.36224e+06	1.33473e+06	3.33809e+06	5.14242e+06	1.91229e+06	1.90733e+06	714229	2.26034e+06	1.55671e+06	1.02148e+06	2.08929e+06	4.12988e+06	4.19776e+06	2.62262e+06	3.70534e+06	218633	227468	1.03394e+06	1.45287e+06	1.46514e+06	5.2579e+06	4.08874e+06	3.26496e+06	1.40544e+06	2.66817e+06	6.0275e+06	8.66155e+06	2.26035e+06	4.61175e+06	2.48011e+06	2.64117e+06	6.14645e+06	5.42644e+06	4.04901e+06	3.28151e+06	6.56258e+06	6.1235e+06	2.10406e+06	1.38732e+06	604649	4.91492e+06	7.31178e+06	2.46029e+06	1.11075e+06
Cer(t18:0_22:0)	Cer	M+H	640.624	15.912	C40 H82 O4 N1	5.94191e+06	3.23368e+06	6.17536e+06	9.99622e+06	3.49906e+06	3.37857e+06	1.88856e+06	3.78918e+06	2.91066e+06	1.89396e+06	3.50935e+06	6.63064e+06	6.88985e+06	5.03898e+06	7.70095e+06	646900	366668	2.12809e+06	2.65506e+06	3.03023e+06	1.00731e+07	6.01514e+06	6.66958e+06	2.42438e+06	4.47593e+06	9.4513e+06	1.48025e+07	4.43593e+06	7.34923e+06	3.99046e+06	3.94629e+06	9.60805e+06	9.48791e+06	7.42517e+06	5.78394e+06	1.08463e+07	9.48452e+06	3.23097e+06	2.9613e+06	1.02216e+06	8.01397e+06	1.08727e+07	3.81542e+06	2.07799e+06
Cer(t18:0_24:0)	Cer	M+H	668.655	17.8164	C42 H86 O4 N1	1.58554e+07	1.30572e+07	2.13469e+07	2.3455e+07	7.50457e+06	1.04456e+07	8.30054e+06	1.3914e+07	1.05399e+07	8.68252e+06	9.63447e+06	1.22835e+07	2.17981e+07	1.2145e+07	1.79095e+07	2.77127e+06	1.81066e+06	5.71715e+06	4.68395e+06	6.4223e+06	1.90462e+07	1.13363e+07	1.67262e+07	4.87933e+06	1.25177e+07	1.97109e+07	3.31137e+07	1.63152e+07	1.70708e+07	6.9442e+06	9.99105e+06	2.4244e+07	2.56789e+07	1.86098e+07	1.53886e+07	3.22056e+07	2.9976e+07	9.88809e+06	9.28706e+06	2.18142e+06	1.67811e+07	2.09419e+07	1.33957e+07	3.98413e+06
Cer(t18:0_24:0+O)	Cer	M+HCOO	728.641	17.1288	C43 H86 O7 N1	1.62551e+06	1.30409e+06	1.31145e+06	2.7373e+06	1.24415e+06	1.33307e+06	1.30786e+06	1.25392e+06	1.41517e+06	410904	1.02055e+06	1.11893e+06	1.29931e+06	1.55294e+06	1.50427e+06	164743	738561	1.25378e+06	470300	1.24748e+06	1.73502e+06	1.00354e+06	2.4765e+06	1.10177e+06	1.26174e+06	1.57604e+06	2.14611e+06	1.81715e+06	1.71047e+06	524174	1.42493e+06	1.79479e+06	1.64038e+06	2.38299e+06	1.63016e+06	2.37351e+06	2.48514e+06	636531	529253	425571	2.55224e+06	3.43732e+06	2.52179e+06	888045
Cer(t18:0_24:1)	Cer	M-H	664.625	16.6781	C42 H82 O4 N1	511567	360145	539118	703552	287011	347256	251125	419332	595292	170866	267142	644786	752406	361306	654481	22345.1	5576.49	130023	226640	204011	570739	357277	644294	37545.2	355193	971455	1.24536e+06	492791	432677	406725	230572	916290	1.02649e+06	647881	563759	2.07252e+06	1.23817e+06	157808	205160	28188.9	601215	984901	457596	131668
Cer(t18:0_24:5)	Cer	M+CH3COO	716.583	13.5983	C44 H78 O6 N1	3.45354e+06	1.85215e+06	3.38574e+06	4.03151e+06	1.67183e+06	2.92279e+06	2.03552e+06	3.13449e+06	2.98533e+06	963348	2.98981e+06	4.25577e+06	5.56579e+06	2.62519e+06	4.02831e+06	32616.1	32210	1.67261e+06	1.78993e+06	855049	3.57898e+06	3.06309e+06	3.4288e+06	933918	1.97664e+06	6.17409e+06	4.82858e+06	2.2245e+06	2.57269e+06	815244	2.01391e+06	4.58107e+06	3.44338e+06	3.81285e+06	1.94817e+06	4.75176e+06	4.5293e+06	2.30436e+06	689091	427540	3.87345e+06	5.37876e+06	3.46929e+06	1.10434e+06
Cer(t18:0_26:1)	Cer	M+HCOO	738.662	18.6919	C45 H88 O6 N1	2404.32	19952.1	41599.9	29118.1	22383.6	650.076	83938.8	83243.2	19684.7	48281.6	25527.2	2464.08	35716.7	43988	14354.9	21000.2	21704.7	25158.1	62416	24316.8	12927.3	10887.2	15419.8	5771.04	67977.4	49142.9	4516.3	68137	104756	7012	108910	75246.3	49111.3	161020	27640.7	195217	169507	144777	28816.9	44338	38410.1	22646.7	63964	37090.7
Cer(t18:0_26:5)	Cer	M+CH3COO	744.615	14.9817	C46 H82 O6 N1	9.49844e+06	7.79192e+06	1.43176e+07	1.40609e+07	6.76349e+06	1.11332e+07	4.96822e+06	1.11243e+07	7.08104e+06	4.3994e+06	1.06851e+07	1.20149e+07	1.46479e+07	1.13662e+07	1.35129e+07	704761	966468	5.59149e+06	6.73351e+06	6.24081e+06	1.40897e+07	9.59026e+06	1.091e+07	5.37944e+06	9.87684e+06	1.67948e+07	2.10522e+07	8.20128e+06	1.5117e+07	5.69524e+06	7.95259e+06	1.67888e+07	1.3183e+07	1.36818e+07	1.40121e+07	1.90943e+07	1.63819e+07	1.12275e+07	4.2009e+06	2.60789e+06	1.33529e+07	1.67342e+07	1.27255e+07	6.67855e+06
Cer(t18:1_20:0)	Cer	M+HCOO	654.568	14.204	C39 H76 O6 N1	422673	307458	189528	351509	119965	117353	32154.2	20345.6	50623.8	136564	94135.1	196458	15719.2	108168	55339.9	3434.28	0	49926.4	13606.7	0	251294	37472.9	57949.2	46300.1	26067.1	19918.6	0	33317.7	504781	82336	224746	400690	2050.7	372917	968534	152006	139962	337898	222008	0	296887	622412	119204	76519
Cer(t18:1_24:0)	Cer	M-H	664.625	17.8939	C42 H82 O4 N1	1.65325e+06	3.34151e+06	1.97234e+06	2.65072e+06	2.37618e+06	1.4266e+06	2.30252e+06	2.45105e+06	2.09765e+06	1.33549e+06	1.26599e+06	1.25768e+06	2.94508e+06	2.12158e+06	1.54094e+06	477880	743775	949658	762607	395498	2.28839e+06	1.20261e+06	1.67285e+06	1.08065e+06	926720	1.30722e+06	2.1898e+06	1.47582e+06	2.08777e+06	1.11106e+06	872611	2.46425e+06	1.68472e+06	1.52179e+06	1.53895e+06	2.27206e+06	1.57201e+06	3.1641e+06	1.95546e+06	561996	1.22656e+06	2.17911e+06	908114	665263
Cer(t20:0_24:0)	Cer	M+H	696.686	18.6232	C44 H90 O4 N1	2.52909e+06	2.76921e+06	3.54699e+06	4.70795e+06	1.75996e+06	2.20297e+06	1.42453e+06	3.46754e+06	1.87254e+06	2.83331e+06	2.57154e+06	2.33553e+06	3.72156e+06	2.41417e+06	2.79098e+06	1.12433e+06	920946	1.8981e+06	1.20169e+06	1.07235e+06	2.6774e+06	1.66793e+06	2.50058e+06	1.42131e+06	2.3869e+06	1.98332e+06	3.81543e+06	2.24903e+06	2.67933e+06	1.60217e+06	2.99888e+06	3.33652e+06	3.87078e+06	2.79589e+06	3.21864e+06	4.28759e+06	6.44462e+06	2.24565e+06	3.02651e+06	1.1843e+06	2.45532e+06	2.37657e+06	1.63654e+06	883827
Cer(t20:0_24:1)	Cer	M+HCOO	738.662	17.733	C45 H88 O6 N1	322214	787471	737278	806905	364710	379147	336341	822101	507559	462152	428172	581675	657691	414162	767072	31645.5	21195.3	377732	185140	50141.4	502387	306200	616443	236800	484914	535735	1.06779e+06	629298	681761	184384	471353	813277	561150	588203	550562	1.72181e+06	1.45833e+06	292407	230082	186148	484549	739514	514088	63748.9
Cer(t28:1)	Cer	M+H	470.42	8.805	C28 H56 O4 N1	0	0	0	0	0	0	0	0	0	0	0	0	0	0	0	0	0	0	0	0	0	0	0	0	0	0	0	0	0	0	0	0	0	0	0	0	0	0	0	0	0	0	0	0
Cer(t34:0)	Cer	M+H	556.53	9.90666	C34 H70 O4 N1	3.80023e+06	71161.9	49932	49363.4	44037.9	192662	84961.2	76798.1	0	59015.9	297083	50049.4	48647.4	53602.2	34397.3	132285	56307.8	56904.8	99304	7106.64	655264	47211.5	99330.6	70693.2	235282	11504	38442.1	34443.6	62022.5	20144	111944	76167.3	60529.3	60689.5	96082.3	44525.9	215147	64295.5	81520.8	62617.3	26284	81015.7	36264.9	662216
Cer(t44:0)	Cer	M+HCOO	740.677	18.6232	C45 H90 O6 N1	597700	730405	907216	784688	448960	455388	370789	685500	458793	605295	425756	363691	630142	376705	630624	166122	166291	267920	171101	267700	484354	371778	426635	284547	459798	464981	644944	501093	758085	326267	389579	762196	751560	484218	548681	1.13806e+06	1.17304e+06	482454	668534	192334	380632	523332	450247	173617
Cer(t46:6)	Cer	M+CH3COO	770.63	15.016	C48 H84 O6 N1	2.84642e+06	1.94036e+06	1.18921e+06	2.40396e+06	1.50453e+06	809185	1.74391e+06	1.73427e+06	3.0741e+06	2.34735e+06	3.08996e+06	3.76938e+06	2.28159e+06	1.26539e+06	6.04269e+06	670862	777477	2.22008e+06	1.56464e+06	2.116e+06	3.21896e+06	2.73103e+06	3.07175e+06	1.57814e+06	2.00898e+06	2.71881e+06	3.65782e+06	2.73058e+06	3.03615e+06	951883	732066	2.43261e+06	1.24456e+06	1.9325e+06	2.56833e+06	1.79763e+06	1.48007e+06	2.40131e+06	532595	1.42197e+06	2.3827e+06	2.1312e+06	2.51679e+06	727455
CerG2GNAc1(d30:0)	CerG2GNAc1	M-H	1009.64	4.821	C50 H93 O18 N2	218052	73760.2	414824	168400	20228.9	301069	11331.6	219057	7783.84	4191.04	35578.8	182309	341904	500782	98684.9	1095.67	0	15602.3	26956	34752	211745	105035	171640	2868.73	78189.4	620049	706878	4810.88	440777	19661	202653	432368	657709	428117	119293	988136	322069	70332.6	104776	0	22875.6	58641	40877.3	75615.8
CerG2GNAc1(d32:1)	CerG2GNAc1	M-H	1035.66	3.00333	C52 H95 O18 N2	1.27755e+07	1.23381e+07	2.27608e+07	1.48484e+07	2.32988e+06	1.14432e+07	1.83275e+06	1.6105e+07	1.84113e+06	1.47789e+06	4.16377e+06	1.01405e+07	1.5731e+07	1.6307e+07	6.77182e+06	157305	112862	1.64321e+06	4.51884e+06	3.69409e+06	2.06357e+07	8.81388e+06	1.45831e+07	2.08311e+06	4.53696e+06	2.22306e+07	3.87722e+07	4.91759e+06	1.357e+07	5.44358e+06	7.12027e+06	3.50348e+07	2.26097e+07	1.90663e+07	8.93207e+06	6.90662e+07	1.48167e+07	4.13571e+06	6.81608e+06	210345	6.9913e+06	1.03327e+07	8.74167e+06	7.11496e+06
CerG2GNAc1(d34:1)	CerG2GNAc1	M+H	1065.7	11.751	C54 H101 O18 N2	15124.5	0	293953	182435	0	130751	0	0	573860	0	0	16220.1	187932	143201	0	0	0	111314	0	0	538338	256056	0	0	0	0	492582	0	173492	0	0	330522	293246	0	135644	478674	654222	0	28448.7	0	0	152426	232993	0
CerG2GNAc1(d36:1)	CerG2GNAc1	M-H	1091.72	4.53241	C56 H103 O18 N2	908063	1.05945e+06	3.19795e+06	1.27128e+06	72092.5	837351	0	1.42905e+06	0	0	264927	883133	1.195e+06	2.14812e+06	524394	0	967.827	85601.3	86770.4	90883	1.79678e+06	451266	1.26966e+06	68258.1	80273	2.0094e+06	4.06519e+06	71472.4	1.44052e+06	50993.2	553986	4.11301e+06	2.46032e+06	2.15374e+06	632210	9.41478e+06	1.38351e+06	449559	273444	0	235922	602399	911816	89158.9
CerG2GNAc1(d36:3)	CerG2GNAc1	M-H	1087.69	3.112	C56 H99 O18 N2	0	0	11499.8	0	0	10543.6	0	0	0	0	0	12006.1	2816.29	3171.78	17056.4	0	0	0	0	0	15487.9	0	17716.2	0	0	8367.76	171509	1263.87	7401.61	8258.5	0	40820.1	55479.4	8411.55	0	203859	9803.29	7698.35	0	0	3446.52	9963.5	6005.3	4218.47
CerG2GNAc1(d37:2)	CerG2GNAc1	M+H	1105.74	14.616	C57 H105 O18 N2	2.45132e+06	3.11753e+06	5.92752e+06	6.02958e+06	6.9606e+06	2.51438e+06	2.41946e+06	4.81275e+06	4.29243e+06	783997	5.60864e+06	7.56618e+06	6.2613e+06	4.9726e+06	6.50634e+06	532316	387105	3.08146e+06	2.90919e+06	3.11473e+06	4.1992e+06	5.89574e+06	4.05543e+06	2.85354e+06	5.06032e+06	5.80831e+06	5.08618e+06	3.83209e+06	5.64076e+06	3.15666e+06	4.36159e+06	4.58004e+06	6.48588e+06	4.76859e+06	4.72764e+06	4.92969e+06	2.6405e+06	4.36209e+06	2.46142e+06	739984	5.47661e+06	5.03551e+06	1.84078e+06	2.02031e+06
CerG2GNAc1(d45:6)	CerG2GNAc1	M+H	1209.8	13.521	C65 H113 O18 N2	1.5701e+06	3.64379e+06	5.59295e+06	1.17672e+07	3.73478e+06	2.79222e+06	1.89953e+06	2.65614e+06	3.33669e+06	478474	7.64406e+06	4.98275e+06	6.5332e+06	2.35924e+06	2.71708e+06	0	0	2.79958e+06	358062	2.77945e+06	5.99661e+06	6.6275e+06	6.25841e+06	2.7769e+06	2.18384e+06	4.94912e+06	1.2729e+06	5.51667e+06	4.70936e+06	2.64759e+06	8.01184e+06	1.20617e+06	1.17189e+06	8.42853e+06	5.80107e+06	0	508062	1.82092e+06	1.20447e+06	1.1181e+06	1.60886e+06	3.20262e+06	2.9851e+06	628126
CerG3GNAc1(d32:1)	CerG3GNAc1	M+H	1199.73	9.87467	C58 H107 O23 N2	1.90394e+07	9.94037e+06	3.79758e+07	1.95365e+07	1.11985e+07	5.34099e+06	8.06079e+06	1.59095e+07	1.38488e+07	3.57686e+06	1.94397e+07	4.48113e+07	3.2704e+07	2.54123e+07	6.00779e+07	950301	773110	9.33945e+06	9.26877e+06	7.18496e+06	2.74436e+07	1.88164e+07	2.04362e+07	2.95377e+06	1.55162e+07	2.76142e+07	5.45844e+07	1.53335e+07	5.90714e+06	7.98055e+06	6.05382e+06	1.30697e+07	2.59105e+07	1.3637e+07	1.91898e+07	2.48874e+07	7.39969e+06	3.11861e+06	2.54302e+06	1.71112e+06	1.716e+07	2.17648e+07	4.09578e+06	4.5706e+06
CerG3GNAc1(d33:1)	CerG3GNAc1	M+H	1213.74	10.6614	C59 H109 O23 N2	179129	216432	597956	317169	544430	132053	104050	434847	401273	80364.3	257195	971848	543111	565734	738736	26538.3	11186.3	232154	217181	111526	260561	375644	533965	152693	355970	494940	1.15762e+06	462046	644852	582209	299949	811415	713852	370213	752669	505819	487908	127125	162157	120717	692414	995088	61817.5	210847
CerG3GNAc1(d34:0)	CerG3GNAc1	M+H	1229.77	11.9794	C60 H113 O23 N2	1.25483e+06	1.76122e+06	2.89685e+06	3.01831e+06	1.95671e+06	880591	253516	1.35897e+06	1.40066e+06	924746	2.01943e+06	3.03417e+06	2.68725e+06	2.50635e+06	3.72945e+06	268200	0	541450	905614	1.57083e+06	1.55175e+06	1.44309e+06	2.42185e+06	958707	2.67832e+06	3.10629e+06	2.92479e+06	1.72053e+06	2.31097e+06	2.79602e+06	696302	2.79609e+06	3.81937e+06	1.67387e+06	2.32274e+06	3.0635e+06	1.90131e+06	1.33643e+06	933003	361471	1.68788e+06	2.15207e+06	513952	626367
CerG3GNAc1(d34:1)	CerG3GNAc1	M+H	1227.76	11.4129	C60 H111 O23 N2	5.3956e+08	5.77586e+08	8.36758e+08	6.43385e+08	7.00965e+08	5.11971e+08	3.43799e+08	5.97773e+08	5.51354e+08	2.27496e+08	6.63891e+08	9.34981e+08	8.20632e+08	8.81041e+08	9.8176e+08	1.27318e+08	1.18275e+08	3.16127e+08	5.29457e+08	4.74868e+08	8.24766e+08	7.96243e+08	6.04472e+08	4.17198e+08	7.04951e+08	8.76159e+08	1.02962e+09	6.10384e+08	8.00708e+08	6.91023e+08	5.13825e+08	8.68684e+08	1.0677e+09	7.21986e+08	7.63736e+08	8.94392e+08	6.55732e+08	4.67316e+08	4.32615e+08	2.55159e+08	8.09137e+08	9.81837e+08	3.08612e+08	3.71694e+08
CerG3GNAc1(d34:1+O)	CerG3GNAc1	M+H	1243.75	11.1503	C60 H111 O24 N2	688397	735147	1.27066e+06	1.74489e+06	1.28506e+06	558932	657531	945832	1.51588e+06	471333	1.17926e+06	2.15229e+06	2.15349e+06	935118	2.55601e+06	0	89060.7	1.39921e+06	411158	736449	1.67644e+06	1.07743e+06	1.55144e+06	468007	1.01805e+06	811209	823142	1.87137e+06	2.23366e+06	709287	745561	781446	1.11686e+06	1.408e+06	1.81184e+06	1.06388e+06	575299	553461	579600	891170	831729	1.1933e+06	334522	411333
CerG3GNAc1(d34:2)	CerG3GNAc1	M+H	1225.74	10.0646	C60 H109 O23 N2	732473	1.03388e+06	1.73964e+06	1.09406e+06	768343	520981	599294	710687	1.01946e+06	279184	1.40397e+06	1.86893e+06	1.25357e+06	1.24462e+06	2.35449e+06	25941.9	120175	787734	488415	625570	1.44992e+06	1.19878e+06	1.17315e+06	502515	1.37134e+06	1.31743e+06	2.48289e+06	834766	1.19419e+06	422122	894223	1.91845e+06	1.46732e+06	1.10714e+06	1.22912e+06	1.18768e+06	923746	633712	366506	251672	1.2739e+06	1.48707e+06	466821	332130
CerG3GNAc1(d34:2+O)	CerG3GNAc1	M+H	1241.74	9.81932	C60 H109 O24 N2	262917	109199	628764	590896	100741	0	198373	176934	1.00022e+06	144052	1.03167e+06	1.46258e+06	767112	376124	2.31288e+06	0	0	729513	49685.1	161963	408509	210481	785383	0	276295	206171	847709	681882	0	0	41040.8	22646	40752.5	280794	304666	160311	0	0	0	0	58986.9	114942	16296.7	0
CerG3GNAc1(d36:0)	CerG3GNAc1	M+H	1257.8	13.4165	C62 H117 O23 N2	526409	391666	1.04723e+06	1.47356e+06	623075	126027	76645.6	382772	561862	0	361859	1.12488e+06	2.32268e+06	555821	2.56708e+06	0	0	157191	115449	930025	448235	748250	724782	425872	678808	1.20407e+06	1.05007e+06	870552	516591	335397	267591	787450	1.65136e+06	1.01698e+06	1.0439e+06	1.29687e+06	836651	164393	225179	0	484627	996391	0	0
CerG3GNAc1(d36:1)	CerG3GNAc1	M+H	1255.79	12.8691	C62 H115 O23 N2	1.44002e+07	1.19495e+07	2.3637e+07	2.5107e+07	2.07992e+07	1.39094e+07	7.64842e+06	1.6337e+07	1.86025e+07	5.23946e+06	1.71427e+07	3.40365e+07	3.04939e+07	2.273e+07	4.28724e+07	2.36499e+06	2.30184e+06	1.00129e+07	9.74663e+06	1.45405e+07	1.5924e+07	2.33845e+07	1.63821e+07	1.58563e+07	1.78862e+07	2.83374e+07	3.89642e+07	1.76516e+07	2.01206e+07	1.673e+07	1.21637e+07	3.37233e+07	2.94881e+07	2.37761e+07	2.65362e+07	3.55065e+07	2.11164e+07	8.66439e+06	9.03749e+06	5.1237e+06	2.89651e+07	3.89284e+07	8.28043e+06	7.55065e+06
CerG3GNAc1(d36:2)	CerG3GNAc1	M+H	1253.77	11.5332	C62 H113 O23 N2	6.76773e+06	6.57478e+06	1.53042e+07	1.07075e+07	7.34313e+06	6.35624e+06	3.09996e+06	6.3052e+06	6.11537e+06	2.18149e+06	7.41618e+06	1.22603e+07	1.34487e+07	1.14952e+07	1.4769e+07	541555	125281	2.78018e+06	6.20128e+06	4.04693e+06	1.17608e+07	9.47216e+06	8.23201e+06	4.29763e+06	8.98022e+06	1.46908e+07	2.16075e+07	7.86261e+06	1.14253e+07	6.41511e+06	6.48643e+06	7.01858e+06	1.57173e+07	1.04694e+07	1.29086e+07	1.66013e+07	1.11286e+07	5.24853e+06	3.46928e+06	1.56985e+06	1.28641e+07	1.63697e+07	5.32415e+06	4.01805e+06
CerG3GNAc1(d38:0)	CerG3GNAc1	M+H	1285.84	14.7538	C64 H121 O23 N2	3.96456e+06	4.75412e+06	1.05434e+07	9.47874e+06	6.09005e+06	4.2825e+06	1.61951e+06	6.52627e+06	4.24847e+06	1.90205e+06	6.12751e+06	1.1251e+07	1.17247e+07	7.36564e+06	1.22779e+07	883168	290947	3.34609e+06	2.12255e+06	4.49137e+06	5.28869e+06	5.85901e+06	6.63381e+06	3.45467e+06	6.70857e+06	9.41091e+06	7.84628e+06	6.36201e+06	6.16828e+06	5.32113e+06	4.36468e+06	4.6184e+06	1.23731e+07	8.4843e+06	8.38258e+06	1.0128e+07	5.31178e+06	3.55759e+06	3.13101e+06	1.2066e+06	5.33046e+06	6.25522e+06	2.69753e+06	2.58638e+06
CerG3GNAc1(d38:1)	CerG3GNAc1	M+H	1283.82	14.2415	C64 H119 O23 N2	4.89678e+07	5.19966e+07	1.20651e+08	9.21827e+07	1.01281e+08	5.67816e+07	2.94452e+07	7.02968e+07	5.9634e+07	1.91757e+07	7.09467e+07	1.44124e+08	1.07285e+08	9.73087e+07	1.29988e+08	8.23357e+06	8.91042e+06	4.09881e+07	4.59838e+07	4.97772e+07	7.10695e+07	8.99462e+07	6.60568e+07	6.07458e+07	7.38833e+07	1.26732e+08	1.35522e+08	5.64482e+07	1.26175e+08	5.91084e+07	6.53836e+07	1.08549e+08	1.36848e+08	8.50113e+07	9.16111e+07	1.21136e+08	6.36319e+07	5.39773e+07	3.33942e+07	2.11159e+07	1.10353e+08	1.4318e+08	3.64775e+07	3.46809e+07
CerG3GNAc1(d38:2)	CerG3GNAc1	M+H	1281.8	12.9661	C64 H117 O23 N2	926181	2.56293e+06	5.50553e+06	3.87741e+06	2.62335e+06	1.88832e+06	858458	1.94583e+06	3.35786e+06	192616	3.62162e+06	6.63059e+06	3.41407e+06	3.30469e+06	6.4945e+06	0	0	1.15828e+06	1.54344e+06	1.45859e+06	3.42786e+06	3.19011e+06	2.78699e+06	2.29479e+06	3.38019e+06	6.54712e+06	5.89515e+06	1.96057e+06	7.67569e+06	1.15452e+06	3.42028e+06	7.8874e+06	6.15903e+06	3.76325e+06	5.36455e+06	3.71941e+06	2.72592e+06	2.15244e+06	533188	0	5.30658e+06	8.12837e+06	1.07399e+06	706184
CerG3GNAc1(d39:1)	CerG3GNAc1	M+H	1297.84	14.879	C65 H121 O23 N2	608305	1.21786e+06	2.44546e+06	1.92906e+06	2.53361e+06	1.13146e+06	347116	1.48941e+06	796745	271580	1.04143e+06	3.76343e+06	1.95753e+06	1.16868e+06	2.54318e+06	0	0	789053	1.16881e+06	1.20504e+06	1.7248e+06	1.81681e+06	1.98703e+06	794363	1.10587e+06	1.70562e+06	2.67366e+06	1.1911e+06	3.58408e+06	1.14304e+06	1.26777e+06	3.17224e+06	3.66929e+06	1.08303e+06	2.83872e+06	2.16767e+06	1.07483e+06	1.09828e+06	840837	558570	2.06359e+06	3.31189e+06	313594	703479
CerG3GNAc1(d39:2+O)	CerG3GNAc1	M+H	1311.81	14.107	C65 H119 O24 N2	314511	242334	943124	216352	676181	332049	20929.9	507412	335133	0	612213	1.58821e+06	802897	699608	1.42553e+06	0	0	225828	254773	176319	934974	559604	556312	358126	336812	1.54416e+06	2.53445e+06	275275	1.16701e+06	706926	521412	1.37659e+06	1.41541e+06	464877	465569	961113	1.0749e+06	247779	0	120827	648014	1.00835e+06	42954.7	234493
CerG3GNAc1(d40:0)	CerG3GNAc1	M+H	1313.87	15.972	C66 H125 O23 N2	3.40872e+06	4.41427e+06	9.01169e+06	7.74243e+06	4.71079e+06	3.76378e+06	1.06995e+06	5.51614e+06	3.27539e+06	1.94593e+06	4.72511e+06	9.94325e+06	1.08254e+07	6.41675e+06	1.15123e+07	1.09362e+06	258074	2.23656e+06	1.50164e+06	3.99778e+06	4.0454e+06	4.5633e+06	6.71808e+06	2.83239e+06	6.09103e+06	7.243e+06	7.88941e+06	3.42283e+06	4.46083e+06	4.61245e+06	2.99282e+06	4.27464e+06	1.13114e+07	6.2767e+06	6.72101e+06	8.46386e+06	3.73852e+06	3.58338e+06	3.6313e+06	761252	4.12479e+06	5.55732e+06	2.5069e+06	2.06566e+06
CerG3GNAc1(d40:1)	CerG3GNAc1	M+H	1311.85	15.5052	C66 H123 O23 N2	5.0583e+07	5.66139e+07	1.28402e+08	9.93612e+07	1.09169e+08	5.62598e+07	3.2352e+07	7.80873e+07	6.64949e+07	2.07691e+07	7.69429e+07	1.35424e+08	1.03083e+08	1.05796e+08	1.3108e+08	8.73333e+06	9.2578e+06	4.44935e+07	4.55599e+07	5.03137e+07	8.0749e+07	8.73011e+07	7.30278e+07	6.11507e+07	8.12324e+07	1.20404e+08	1.41099e+08	6.47169e+07	1.44826e+08	5.80318e+07	6.17486e+07	1.20266e+08	1.5289e+08	8.30132e+07	9.09127e+07	1.06913e+08	5.89151e+07	5.83037e+07	3.90388e+07	2.13193e+07	1.11147e+08	1.37578e+08	3.94975e+07	3.43354e+07
CerG3GNAc1(d40:2)	CerG3GNAc1	M+H	1309.84	14.1495	C66 H121 O23 N2	2.92454e+06	6.00522e+06	5.63954e+06	9.82196e+06	4.88347e+06	2.54171e+06	1.26515e+06	3.34977e+06	7.06159e+06	871496	2.51803e+06	7.61899e+06	5.62451e+06	3.62038e+06	7.72186e+06	62728.9	545415	1.19857e+06	1.85346e+06	2.76791e+06	9.23418e+06	8.60366e+06	7.64647e+06	5.27787e+06	8.83639e+06	6.83384e+06	1.01094e+07	3.20298e+06	1.6333e+07	6.11913e+06	2.35088e+06	7.83888e+06	7.42435e+06	3.05051e+06	9.80085e+06	1.10117e+07	4.13207e+06	1.55106e+06	2.47075e+06	1.11939e+06	4.21946e+06	6.17418e+06	3.47236e+06	1.08836e+06
CerG3GNAc1(d41:1)	CerG3GNAc1	M+H	1325.87	16.1003	C67 H125 O23 N2	2.24777e+06	2.39225e+06	4.62862e+06	3.38777e+06	5.58796e+06	1.81862e+06	1.11835e+06	1.92078e+06	2.69753e+06	884419	2.22539e+06	6.64765e+06	3.45929e+06	4.17614e+06	6.76747e+06	392685	296797	1.40008e+06	1.93013e+06	1.48284e+06	4.38901e+06	3.50618e+06	2.76601e+06	2.13966e+06	2.31109e+06	5.49176e+06	6.28763e+06	2.69689e+06	5.70511e+06	2.37015e+06	2.46519e+06	5.89412e+06	5.18906e+06	3.34828e+06	4.73083e+06	4.73885e+06	1.41435e+06	1.82348e+06	1.77413e+06	1.20548e+06	3.44448e+06	6.37095e+06	1.10469e+06	1.11553e+06
CerG3GNAc1(d42:0)	CerG3GNAc1	M+H	1341.9	17.0738	C68 H129 O23 N2	1.96801e+06	3.03867e+06	5.0019e+06	5.89374e+06	2.33869e+06	2.20097e+06	661983	3.8388e+06	1.90855e+06	1.32775e+06	2.38349e+06	5.47467e+06	5.91873e+06	5.18549e+06	7.37957e+06	551342	0	999400	1.1589e+06	2.80316e+06	1.88749e+06	2.40685e+06	3.48009e+06	1.64151e+06	3.27889e+06	4.20364e+06	4.69064e+06	2.40842e+06	2.36298e+06	2.98244e+06	888981	2.57304e+06	6.80389e+06	3.69493e+06	3.76167e+06	5.34547e+06	2.42409e+06	1.48083e+06	2.04985e+06	628722	2.33474e+06	3.50468e+06	1.07e+06	1.12925e+06
CerG3GNAc1(d42:1)	CerG3GNAc1	M+H	1339.88	16.6685	C68 H127 O23 N2	3.64475e+07	4.00564e+07	8.46721e+07	7.64397e+07	7.43332e+07	3.7935e+07	2.19607e+07	5.30199e+07	4.66564e+07	1.70729e+07	4.95817e+07	9.51474e+07	7.90474e+07	9.05724e+07	1.03741e+08	7.77533e+06	7.58359e+06	3.02923e+07	2.72376e+07	3.99787e+07	5.67624e+07	5.5344e+07	4.78643e+07	3.90499e+07	5.81012e+07	7.33459e+07	1.08112e+08	4.88377e+07	7.68475e+07	4.40157e+07	3.42491e+07	9.37744e+07	1.20986e+08	5.79126e+07	6.34986e+07	7.99569e+07	4.09644e+07	3.105e+07	3.27331e+07	1.63318e+07	7.21672e+07	9.32891e+07	2.02004e+07	1.98855e+07
CerG3GNAc1(d42:1+O)	CerG3GNAc1	M+H	1355.88	14.7786	C68 H127 O24 N2	8.51272e+06	5.60729e+06	7.7452e+06	7.62869e+06	8.81906e+06	5.04345e+06	3.48951e+06	6.46361e+06	8.0306e+06	2.79549e+06	7.00934e+06	1.53747e+07	1.50626e+07	8.93818e+06	1.81295e+07	1.48355e+06	947714	3.54438e+06	3.62571e+06	5.63437e+06	8.3849e+06	8.74469e+06	7.1484e+06	4.63143e+06	9.03324e+06	1.62019e+07	2.3328e+07	7.36194e+06	1.06893e+07	8.29062e+06	4.55756e+06	1.48761e+07	2.091e+07	1.19539e+07	8.7722e+06	1.26925e+07	1.32158e+07	2.88758e+06	4.34927e+06	2.90441e+06	1.19705e+07	1.59529e+07	2.60242e+06	2.75561e+06
CerG3GNAc1(d42:2)	CerG3GNAc1	M+H	1337.87	15.3717	C68 H125 O23 N2	2.06026e+07	1.42718e+07	5.22104e+07	2.91248e+07	4.04036e+07	1.86056e+07	1.16806e+07	2.17592e+07	3.2118e+07	9.5404e+06	2.71657e+07	5.34435e+07	3.68127e+07	4.71656e+07	5.46174e+07	3.99645e+06	3.21328e+06	1.84878e+07	1.70758e+07	2.0553e+07	2.78254e+07	2.75336e+07	2.8987e+07	1.97319e+07	2.118e+07	5.13893e+07	6.42683e+07	2.24097e+07	5.32686e+07	2.16947e+07	1.79563e+07	6.97534e+07	5.04577e+07	3.44282e+07	3.55225e+07	5.0438e+07	4.12655e+07	1.07277e+07	1.05228e+07	9.74593e+06	2.88661e+07	4.5823e+07	1.171e+07	1.2098e+07
CerG3GNAc1(d42:3)	CerG3GNAc1	M+H	1335.85	14.2309	C68 H123 O23 N2	276394	1.42771e+06	3.49551e+06	1.7568e+06	1.50429e+06	962248	298569	1.27085e+06	1.93118e+06	406756	1.64768e+06	3.53968e+06	1.79603e+06	2.17321e+06	3.1492e+06	0	0	1.03364e+06	449755	990739	1.92948e+06	1.34549e+06	1.69304e+06	1.05245e+06	1.63295e+06	2.9081e+06	3.46474e+06	728929	3.60881e+06	384633	1.22642e+06	3.97407e+06	2.32769e+06	1.89536e+06	1.53218e+06	1.96527e+06	2.38654e+06	699566	0	114180	1.96718e+06	2.40683e+06	306923	174036
CerG3GNAc1(d42:4)	CerG3GNAc1	M+H	1333.84	14.145	C68 H121 O23 N2	1.09696e+06	1.69051e+06	1.76874e+06	2.96706e+06	2.46414e+06	427990	111004	1.45578e+06	721382	0	919766	4.07248e+06	2.30339e+06	1.72707e+06	2.72024e+06	0	0	1.16659e+06	131361	1.04524e+06	1.6637e+06	1.25827e+06	1.39941e+06	1.01313e+06	764278	3.18838e+06	4.49056e+06	973847	5.57029e+06	1.20221e+06	730898	2.35744e+06	2.72688e+06	1.18287e+06	2.81724e+06	1.92924e+06	1.39936e+06	901339	292044	0.467	2.24318e+06	5.36906e+06	134922	101408
CerG3GNAc1(d44:2)	CerG3GNAc1	M+H	1365.9	16.5582	C70 H129 O23 N2	1.11638e+06	922506	4.58036e+06	3.3007e+06	4.21229e+06	2.45325e+06	426786	2.99163e+06	1.42029e+06	903202	2.58407e+06	2.00399e+06	4.13358e+06	1.83432e+06	6.13303e+06	0	0	1.06509e+06	651987	1.12239e+06	1.5525e+06	2.89488e+06	2.44503e+06	746469	2.57226e+06	3.88398e+06	6.85022e+06	3.18618e+06	5.99868e+06	795081	655197	3.81667e+06	2.23955e+06	3.17092e+06	2.884e+06	4.33911e+06	4.22495e+06	1.45601e+06	1.58208e+06	1.06838e+06	2.63338e+06	2.16243e+06	701620	171807
CerG3GNAc1(t40:0)	CerG3GNAc1	M+H	1329.86	14.8947	C66 H125 O24 N2	3.25208e+06	2.46279e+06	2.73806e+06	3.24876e+06	3.74532e+06	2.0537e+06	1.37525e+06	2.35905e+06	2.01658e+06	939637	2.61039e+06	5.78166e+06	6.95552e+06	3.82859e+06	7.63486e+06	352612	135111	1.82694e+06	1.14606e+06	2.05001e+06	2.55207e+06	2.87973e+06	3.61668e+06	2.24666e+06	4.26374e+06	3.76865e+06	5.11411e+06	2.48463e+06	5.07919e+06	3.30315e+06	2.85135e+06	3.96966e+06	8.16916e+06	2.85966e+06	2.87793e+06	3.1448e+06	1.38272e+06	1.45309e+06	1.73004e+06	1.08708e+06	2.65666e+06	4.91495e+06	1.01268e+06	1.32712e+06
CerG3GNAc1(t42:0)	CerG3GNAc1	M+H	1357.89	16.0954	C68 H129 O24 N2	4.66121e+06	3.75336e+06	5.50151e+06	9.86358e+06	8.30643e+06	2.58375e+06	1.80517e+06	3.90606e+06	3.78956e+06	2.05761e+06	5.77397e+06	8.70245e+06	7.56924e+06	5.06514e+06	1.06518e+07	648192	411049	1.74672e+06	1.92202e+06	2.45262e+06	5.43181e+06	4.68316e+06	8.43462e+06	2.74632e+06	4.83186e+06	7.11389e+06	8.04336e+06	4.65484e+06	9.30848e+06	6.78602e+06	3.69298e+06	5.36454e+06	1.00726e+07	4.90289e+06	4.68132e+06	6.52673e+06	1.95987e+06	1.74181e+06	2.82974e+06	1.81228e+06	5.32326e+06	1.2744e+07	1.19225e+06	1.26214e+06
CerG3GNAc1(t42:1)	CerG3GNAc1	M+H	1355.88	14.7779	C68 H127 O24 N2	8.51272e+06	5.60729e+06	7.7452e+06	7.62869e+06	8.81906e+06	5.04345e+06	3.48951e+06	6.46361e+06	8.0306e+06	2.79549e+06	7.00934e+06	1.53747e+07	1.50626e+07	8.93818e+06	1.81295e+07	1.48355e+06	947714	3.54438e+06	3.62571e+06	5.63437e+06	8.3849e+06	8.74469e+06	7.1484e+06	4.63143e+06	9.03324e+06	1.62019e+07	2.3328e+07	7.36194e+06	1.06893e+07	8.29062e+06	4.55756e+06	1.48761e+07	2.091e+07	1.19539e+07	8.7722e+06	1.26925e+07	1.32158e+07	2.88758e+06	4.34927e+06	2.90441e+06	1.19705e+07	1.59529e+07	2.60242e+06	2.75561e+06
CerG3GNAc2(d38:0)	CerG3GNAc2	M-H	1486.9	4.73951	C72 H132 O28 N3	510223	204550	722970	501344	28952.7	497792	48999.3	396664	12414.7	3639.42	50065.3	297796	814723	196081	258623	0	0	20402.9	20254.7	52990.5	359617	285154	469850	11172	150388	734735	779694	0	122981	0	167992	810818	799343	223155	189651	70090.8	642053	241347	301573	0	101901	136663	53400.9	44105.8
CerPE(d18:1_22:0)	CerPE	M+H	745.622	12.4972	C42 H86 O6 N2 P1	1.69996e+07	1.02626e+07	2.41878e+07	2.58871e+07	1.385e+07	7.87205e+06	4.85237e+06	1.07068e+07	1.262e+07	3.47597e+06	1.33734e+07	1.89769e+07	2.40386e+07	2.43275e+07	2.3796e+07	343488	415026	5.62754e+06	1.1142e+07	1.22336e+07	3.21189e+07	2.429e+07	1.75318e+07	8.51873e+06	1.30679e+07	3.01674e+07	3.82873e+07	1.53219e+07	2.44675e+07	2.0915e+07	1.52491e+07	3.97072e+07	2.61061e+07	2.16104e+07	2.09745e+07	3.51018e+07	3.50484e+07	8.41635e+06	6.33452e+06	992367	2.39758e+07	3.02485e+07	1.10256e+07	6.70635e+06
CerPE(d18:2_19:1)	CerPE	M+H	699.544	11.1153	C39 H76 O6 N2 P1	1.18442e+06	1.05577e+06	2.89577e+06	1.95754e+06	561458	835554	510295	715470	559478	411648	1.20224e+06	1.98388e+06	2.203e+06	1.52634e+06	3.46208e+06	61370	108926	625828	607274	871150	1.88896e+06	989518	1.55038e+06	224072	1.36351e+06	2.71153e+06	3.79697e+06	1.33737e+06	1.43911e+06	1.15657e+06	619295	2.19869e+06	2.38568e+06	1.08163e+06	1.58074e+06	3.43982e+06	3.0424e+06	590913	460403	201716	1.01735e+06	1.23926e+06	1.34387e+06	1.14018e+06
CerPE(d18:2_21:1)	CerPE	M+H	727.575	12.6908	C41 H80 O6 N2 P1	3.54244e+07	2.91031e+07	5.56423e+07	5.5189e+07	2.21347e+07	2.52343e+07	1.67488e+07	3.64086e+07	2.84424e+07	1.96444e+07	3.85784e+07	4.63912e+07	6.2522e+07	3.89801e+07	5.11138e+07	5.30659e+06	4.43593e+06	2.41753e+07	2.10882e+07	2.84569e+07	5.31215e+07	2.83332e+07	6.33865e+07	1.19271e+07	3.66735e+07	6.8877e+07	7.8224e+07	4.11918e+07	4.81317e+07	3.48188e+07	2.26285e+07	4.92213e+07	5.94246e+07	5.17316e+07	4.52275e+07	6.78749e+07	7.88701e+07	3.40064e+07	1.88674e+07	7.99451e+06	3.56118e+07	3.72152e+07	4.38002e+07	2.3332e+07
CerPE(d34:1)	CerPE	M+H	661.528	12.3116	C36 H74 O6 N2 P1	1.9436e+07	1.45426e+07	3.08006e+07	2.69075e+07	1.29963e+07	1.60175e+07	1.07378e+07	1.65303e+07	1.21406e+07	6.60874e+06	1.88974e+07	2.06025e+07	2.9304e+07	2.28859e+07	2.32117e+07	2.7454e+06	3.59437e+06	1.05276e+07	1.30233e+07	1.14641e+07	2.97428e+07	2.12797e+07	1.86678e+07	9.12481e+06	1.90106e+07	3.72867e+07	4.82316e+07	1.40013e+07	2.28608e+07	1.79641e+07	1.86868e+07	3.17508e+07	3.26723e+07	2.52765e+07	2.0879e+07	3.36229e+07	2.86474e+07	1.11094e+07	7.25804e+06	5.82544e+06	2.04547e+07	2.74847e+07	1.28343e+07	9.05776e+06
ChE(18:2)	ChE	M+NH4	666.618	20.473	C45 H80 O2 N1	1.43835e+06	1.93306e+06	1.60145e+06	9.25271e+06	3.13986e+06	780983	3.53195e+06	2.89978e+07	3.88846e+06	1.89466e+06	576304	7.82697e+06	6.60356e+06	2.37906e+06	4.48932e+06	3.21292e+06	4.73995e+06	1.57372e+07	3.92561e+06	1.27571e+06	3.30486e+06	2.87728e+06	6092647	1.93543e+06	1.81504e+06	4.84147e+06	3.07702e+06	4.65495e+06	933796	2.55437e+06	5.46689e+06	1.9972e+06	5.16783e+06	3.00722e+06	2.6912e+06	2.79418e+06	9.82695e+06	9.61838e+06	2.03396e+06	1.91548e+06	2.56228e+06	3.59494e+06	2.49274e+06	1.11635e+06
CL(70:1)	CL	M-H	1434.04	13.8912	C79 H151 O17 P2	7.26456e+06	4.59411e+06	7.67222e+06	8.30445e+06	3.61816e+06	4.85885e+06	2.2538e+06	4.81331e+06	2.18323e+06	1.50235e+06	2.89437e+06	3.3796e+06	4.97792e+06	6.1011e+06	3.37043e+06	222556	125804	1.75169e+06	2.84597e+06	2.75845e+06	4.95975e+06	5.54422e+06	3.32439e+06	1.08718e+06	3.57813e+06	5.4306e+06	6.18489e+06	3.52721e+06	4.82585e+06	3.83208e+06	6.45056e+06	7.31259e+06	8.1276e+06	6.47356e+06	4.08434e+06	1.10628e+07	7.67944e+06	1.27904e+06	2.05833e+06	21722.9	3.09504e+06	4.79351e+06	3.84201e+06	1.63299e+06
CL(72:2)	CL	M-H	1460.06	13.9039	C81 H153 O17 P2	4.51054e+06	2.19845e+06	4.12113e+06	4.61043e+06	2.30448e+06	3.26559e+06	1.30148e+06	2.67909e+06	1.13234e+06	655020	1.47644e+06	2.63853e+06	3.52789e+06	3.50784e+06	2.13446e+06	40469.3	122338	1.13108e+06	2.20074e+06	2.08667e+06	3.43832e+06	3.02626e+06	1.77554e+06	529072	2.12513e+06	3.70724e+06	5.29912e+06	2.07518e+06	3.26034e+06	3.81789e+06	4.18266e+06	3.99099e+06	6.16792e+06	2.76953e+06	2.17242e+06	7.62456e+06	4.40701e+06	796103	1.3992e+06	0	1.37615e+06	3.25573e+06	2.36672e+06	1.0776e+06
CL(72:4)	CL	M-H	1456.03	13.8899	C81 H149 O17 P2	2.07483e+06	1.80823e+06	1.79224e+06	2.47109e+06	1.22898e+06	1.76627e+06	1.07026e+06	1.69465e+06	948556	748706	1.06245e+06	1.39999e+06	1.58952e+06	1.72123e+06	1.11275e+06	106441	100014	1.09883e+06	1.23893e+06	1.20401e+06	1.45568e+06	2.05333e+06	1.27847e+06	745549	1.56036e+06	1.79512e+06	1.54452e+06	1.51305e+06	1.98708e+06	1.47356e+06	2.33394e+06	1.61162e+06	2.33709e+06	1.94734e+06	1.50334e+06	2.20067e+06	2.29185e+06	809405	1.20537e+06	0	911954	1.69415e+06	1.50771e+06	881945
CL(73:2)	CL	M-H	1474.07	14.5177	C82 H155 O17 P2	1.10828e+06	1.01735e+06	1.56529e+06	1.59126e+06	496722	671221	453258	1.01128e+06	511677	430074	795390	851719	1.28419e+06	1.14432e+06	903995	0	0	209126	225964	360086	1.2134e+06	1.18141e+06	836675	183653	553625	952417	1.16197e+06	861221	900798	680664	813038	1.14862e+06	1.15571e+06	1.13698e+06	785751	1.59679e+06	1.08295e+06	336051	634298	0	649498	1.2091e+06	990287	340747
CL(73:5)	CL	M-H	1468.03	13.1061	C82 H149 O17 P2	3.46831e+06	2.91925e+06	4.1679e+06	3.14368e+06	1.19209e+06	2.70723e+06	1.54741e+06	2.63251e+06	1.98596e+06	956598	1.60031e+06	1.72604e+06	3.37711e+06	3.29863e+06	2.04818e+06	69262.3	66051.4	883207	2.00269e+06	1.27138e+06	3.32266e+06	2.23105e+06	2.09902e+06	1.39139e+06	1.88141e+06	1.8053e+06	2.88536e+06	2.23845e+06	1.52345e+06	1.06974e+06	2.43744e+06	2.61528e+06	3.08763e+06	2.85718e+06	2.07337e+06	4.29178e+06	3.14506e+06	1.68074e+06	2.46968e+06	0	2.09576e+06	2.8716e+06	3.56514e+06	1.76764e+06
CL(74:1)	CL	M-H	1490.11	15.2112	C83 H159 O17 P2	4.18911e+06	4.05328e+06	6.79807e+06	6.72675e+06	2.24088e+06	2.50755e+06	390055	3.34336e+06	1.19872e+06	552365	1.3848e+06	1.65803e+06	3.48042e+06	5.17677e+06	2.25349e+06	24184.8	19301	1.08846e+06	1.34983e+06	1.44175e+06	4.21006e+06	3.67424e+06	1.66329e+06	767491	2.16379e+06	3.9146e+06	4.61913e+06	1.9065e+06	3.74313e+06	1.70876e+06	2.59243e+06	4.71169e+06	4.62615e+06	2.75429e+06	2.48047e+06	7.04275e+06	5.8246e+06	1.1982e+06	1.13661e+06	0	2.11391e+06	3.53164e+06	2.61115e+06	476759
CL(74:3)	CL	M-H	1486.07	13.941	C83 H155 O17 P2	1.51297e+06	1.25629e+06	1.77444e+06	2.5051e+06	810584	1.20104e+06	1140.58	1.33666e+06	425008	50239	588714	1.02284e+06	671928	1.49043e+06	802185	0	0	175422	536129	846840	1.87155e+06	983510	138824	90968.7	671688	1.32855e+06	2.00742e+06	507103	1.41855e+06	1.09936e+06	1.39261e+06	1.70804e+06	2.16834e+06	1.66939e+06	160759	3.21752e+06	433669	74484.1	5010.04	0	449925	1.24015e+06	414236	110043
CL(74:4)	CL	M-H	1484.06	13.8714	C83 H153 O17 P2	2.02075e+06	2.28164e+06	3.29589e+06	2.5392e+06	1.16264e+06	1.48379e+06	696657	1.28342e+06	928311	493042	1.07318e+06	1.38831e+06	1.71388e+06	2.11712e+06	1.48303e+06	35439.7	0	503491	791238	945571	2.08493e+06	1.50764e+06	1.19749e+06	288598	899942	1.55582e+06	1.99987e+06	1.30757e+06	1.54643e+06	1.36378e+06	1.66599e+06	2.05499e+06	2.851e+06	1.68296e+06	1.29182e+06	3.56385e+06	2.59221e+06	552239	935405	0	832727	1.99749e+06	1.11075e+06	512772
CL(74:5)	CL	M-H	1482.04	13.9172	C83 H151 O17 P2	1.20325e+06	652955	1.05372e+06	1.06006e+06	1.01689e+06	1.02257e+06	521193	678957	252413	513840	826989	770945	1.05773e+06	1.13451e+06	847760	0	53571.7	131978	974736	781810	1.10567e+06	950537	451948	252989	814071	660378	1.20482e+06	772997	648467	1.4423e+06	1.1072e+06	717212	1.70413e+06	933716	875843	1.43353e+06	1.13455e+06	306779	519292	0	384897	1.0242e+06	1.07636e+06	545652
CL(75:2)	CL	M-H	1502.11	12.4892	C84 H159 O17 P2	1.09412e+06	1.06578e+06	2.34601e+06	1.93689e+06	468311	593374	322155	958042	823601	196276	1.09524e+06	1.41343e+06	1.30574e+06	1.44069e+06	1.70091e+06	22600.6	0	398881	561999	598229	2.65005e+06	1.37261e+06	1.50491e+06	513530	1.0127e+06	2.12017e+06	2.62162e+06	1.21744e+06	1.76278e+06	551912	779877	2.35563e+06	1.43195e+06	1.76737e+06	1.1208e+06	2.4968e+06	2.18255e+06	713655	285101	27264.7	1.34407e+06	2.5992e+06	1.28939e+06	357316
CL(75:4)	CL	M-H	1498.07	13.0986	C84 H155 O17 P2	1.08365e+06	888582	2.03015e+06	625046	135198	249333	89778.4	567992	1.53098e+06	506306	731807	625298	972491	975028	523119	0	0	495256	403171	256695	2.3629e+06	288826	842888	0	138171	742581	1.23795e+06	831576	739080	427667	285071	998723	1.94196e+06	281109	184245	2.46397e+06	904843	819977	366317	0	1.78348e+06	2.47536e+06	443794	70788.7
CL(75:6)	CL	M-H	1494.04	12.634	C84 H151 O17 P2	1.91857e+06	2.44349e+06	3.04575e+06	3.25742e+06	1.43247e+06	1.5229e+06	1.07388e+06	1.66484e+06	1.83924e+06	692439	1.48446e+06	2.39713e+06	2.52165e+06	2.18009e+06	3.21847e+06	16642.7	12272.6	1.26662e+06	971593	813516	5.00999e+06	2.90065e+06	2.1241e+06	380758	1.35058e+06	1.16194e+06	2.30677e+06	2.40938e+06	1.8807e+06	592298	884471	2.81308e+06	1.59539e+06	1.32622e+06	1.83346e+06	3.37628e+06	1.17008e+06	1.2569e+06	877014	0	2.35932e+06	3.25545e+06	1.89073e+06	477044
CL(75:7)	CL	M-H	1492.03	14.5763	C84 H149 O17 P2	1.12345e+06	896234	578237	864907	766019	573880	620545	1.11048e+06	876349	598573	650892	593119	734926	1.14089e+06	1.04094e+06	0	36244.9	470863	600095	798883	1.01592e+06	837059	912348	743604	790660	713787	662476	961048	1.11791e+06	1.14366e+06	638165	1.24905e+06	829076	981498	721018	678885	1.06466e+06	763142	745349	0	730725	1.37627e+06	1.05348e+06	588358
CL(76:2)	CL	M+H	1518.14	15.2019	C85 H163 O17 P2	2.09589e+06	1.18913e+06	6.90772e+06	4.79683e+06	1.89951e+06	1.8296e+06	451720	1.87764e+06	155195	154237	718200	1.83074e+06	1.89641e+06	3.85748e+06	1.90656e+06	0	0	706592	819987	1.00351e+06	3.14379e+06	2.80988e+06	825921	285984	1.20168e+06	3.64141e+06	3.77305e+06	1.08018e+06	3.03008e+06	1.3913e+06	1.71075e+06	2.92473e+06	5.20452e+06	1.61617e+06	1.08137e+06	8.6325e+06	2.8703e+06	302380	607481	0	1.32169e+06	2.38524e+06	1.74801e+06	218527
CL(76:4)	CL	M-H	1512.09	15.2348	C85 H157 O17 P2	2.10998e+06	1.82724e+06	2.65157e+06	2.71167e+06	1.22687e+06	1.40485e+06	232632	1.67035e+06	738480	339789	707247	835314	1.76126e+06	2.33896e+06	1.14364e+06	5202.66	36130.6	699858	858061	834749	2.04064e+06	1.92244e+06	1.01742e+06	218881	1.26368e+06	1.50745e+06	1.79782e+06	1.08491e+06	1.73074e+06	1.0044e+06	1.4217e+06	1.92237e+06	1.97401e+06	1.24224e+06	1.26803e+06	2.44857e+06	2.3611e+06	599976	627920	0	971014	1.24146e+06	1.34653e+06	318168
CL(76:5)	CL	M-H	1510.07	13.85	C85 H155 O17 P2	1.03342e+06	480426	966156	1.24185e+06	292362	445130	78046.5	552373	159854	49038.9	381323	415579	834148	1.05388e+06	457201	0	2380.97	94260.9	201782	362072	812917	361832	286758	154.514	150125	858602	731056	306514	541321	645901	447238	791323	1.2874e+06	374348	199088	1.534e+06	1.15186e+06	64124.5	73043.1	0	230264	511427	391380	75857.5
CL(77:5)	CL	M-H	1524.09	14.4831	C86 H157 O17 P2	1.35573e+06	1.82908e+06	2.66504e+06	1.7398e+06	592571	915495	392127	1.19637e+06	814290	298674	1.13695e+06	926817	1.56637e+06	1.45368e+06	832245	13072.4	0	200547	391219	297846	1.31188e+06	1.00327e+06	996985	433927	794287	565217	1.01042e+06	991223	763654	260309	810293	998300	1.11277e+06	1.24006e+06	923137	2.68012e+06	1.432e+06	665152	612573	0	832622	1.33132e+06	1.18284e+06	371232
CL(77:7)	CL	M-H	1520.06	12.6393	C86 H153 O17 P2	891291	1.0003e+06	1.58924e+06	1.61639e+06	722103	754328	448259	740283	1.28175e+06	254282	696073	1.11091e+06	1.27723e+06	1.22108e+06	1.6086e+06	3642.4	0	405935	428349	425100	2.17689e+06	1.52586e+06	1.08349e+06	89918.4	602753	971041	1.50837e+06	829647	1.10091e+06	435989	374381	1.50169e+06	1.16484e+06	720020	980633	2.02868e+06	862553	399250	154541	0	901279	1.91971e+06	806146	190617
CL(77:9)	CL	M-H	1516.03	12.6307	C86 H149 O17 P2	826394	1.19328e+06	1.47516e+06	1.26154e+06	648086	700483	604739	871927	1.01e+06	387260	510070	933080	1.08353e+06	788892	1.51874e+06	0	0	768819	529650	489537	1.73709e+06	1.39448e+06	794678	318684	554328	484836	708398	965418	929910	352157	471773	1.20768e+06	695608	502025	889176	1.30772e+06	544079	692034	396868	0	1.13713e+06	1.42045e+06	924703	288824
CL(78:3)	CL	M+H	1544.15	15.166	C87 H165 O17 P2	483791	819646	1.9834e+06	1.19548e+06	768623	526765	0	1.01049e+06	226179	0	354741	310849	646356	1.2068e+06	361805	0	0	0	140905	235974	1.24959e+06	910360	234310	73465.5	470116	776645	1.36345e+06	122227	1.13471e+06	571702	648928	540560	1.44742e+06	490449	396442	3.0388e+06	1.02859e+06	138566	0	0	267364	712843	359808	0
CL(78:4)	CL	M+H	1542.14	13.5734	C87 H163 O17 P2	1.97443e+07	1.87409e+07	2.5915e+07	2.75532e+07	9.01118e+06	1.28584e+07	8.85918e+06	2.03518e+07	8.05689e+06	4.71503e+06	1.51553e+07	1.16719e+07	1.75089e+07	1.89716e+07	1.20758e+07	0	222781	5.87741e+06	1.41377e+07	1.17423e+07	2.16711e+07	1.66305e+07	1.34687e+07	3.45521e+06	1.26825e+07	2.06193e+07	2.39144e+07	1.50031e+07	1.94452e+07	1.67524e+07	1.77446e+07	1.7054e+07	1.96325e+07	1.76213e+07	1.18996e+07	2.44849e+07	1.59903e+07	1.14766e+07	6.95731e+06	0	1.30256e+07	1.64135e+07	2.24347e+07	1.24313e+07
CL(78:5)	CL	M-H	1538.11	13.97	C87 H159 O17 P2	452794	321156	654861	761799	485285	374441	130171	332355	566869	49550.9	440635	653883	809503	860012	1.11609e+06	7844.45	0	183396	310678	734208	485306	719126	411710	383866	459428	896388	1.63914e+06	654123	266771	476604	616044	1.2218e+06	758133	750603	439012	893927	1.123e+06	48639.4	181646	7961.61	828815	1.21337e+06	192443	0
CL(78:6)	CL	M-H	1536.09	12.124	C87 H157 O17 P2	197109	216701	332159	348375	466446	263999	182400	342365	513891	360199	335998	475664	226871	234804	175390	442493	475943	170065	191651	217951	297313	505687	65956.4	356080	525182	326015	378111	381137	239218	927541	650380	362530	446160	423777	560628	261474	619536	290618	542299	805285	426635	324878	204825	302178
CL(79:13)	CL	M-H	1536	13.101	C88 H145 O17 P2	1.10065e+06	899469	1.43539e+06	1.17942e+06	380581	545195	344581	749670	752175	118856	607794	651947	1.01574e+06	1.04608e+06	939004	0	0	99119.3	621280	276528	779989	901864	524818	295374	286505	761471	1.07254e+06	548125	256619	22719.4	551088	1.00635e+06	1.04621e+06	998321	545640	548377	879307	457505	510643	0	869385	979056	742781	138139
CL(79:6)	CL	M-H	1550.11	14.0333	C88 H159 O17 P2	463788	686981	840338	906176	330561	77534.8	245252	55214.4	657372	75093.2	589990	598002	891765	616124	991871	0	0	206360	341289	75810	976114	616626	473617	29203.5	168921	154496	311802	702097	245520	95372	37503.8	421244	282400	331224	479447	647590	257264	398880	0.952	0	656122	638982	250803	75487.3
CL(84:2)	CL	M-H	1628.25	16.519	C93 H177 O17 P2	39460.4	85252.5	362491	735147	88537.7	78895.7	0	36646.1	34115	0	32156.5	0	269855	233573	58069	21464.8	0	22037.7	0	0	386524	113175	0	0	0	622558	940993	39827.6	544631	0	27054.8	785478	171665	198712	181830	440955	86699.6	51770.7	0	0	475995	239986	0	8179.92
Co(Q10)	Co	M+NH4	880.718	19.1285	C59 H94 O4 N1	2.39984e+06	4.55908e+06	7.24688e+06	5.89789e+06	2.73847e+06	2.17606e+06	7.02117e+06	4.18775e+06	6.32824e+06	4.05231e+06	4.42495e+06	3.95298e+06	6.699e+06	2.36989e+06	5.22104e+06	1.07404e+06	1.10589e+06	4.81709e+06	4.23457e+06	2.15076e+06	5.38193e+06	2.15386e+06	4.72308e+06	1.83163e+06	3.87402e+06	6.36078e+06	6.46255e+06	4.73193e+06	4.95904e+06	2.45048e+06	2.84821e+06	6.69559e+06	6.43587e+06	7.06721e+06	2.83672e+06	5.87498e+06	7.4498e+06	7.0326e+06	2.06533e+06	1.88362e+06	2.95053e+06	3.83058e+06	3.76491e+06	1.08869e+06
cPA(16:0)	cPA	M-H	391.226	2.99	C19 H36 O6 N0 P1	0	385520	0	0	2506.32	13373.2	0	0	1268.31	0	0	0	382842	12397	13898	0	0	1220.77	0	0	0	0	6431.88	0	0	0	0	3078.74	0	104071	1.36472e+06	21296.8	13112.1	0	35155.4	0	1346.7	0	16349	0	0	13354	0	6101.78
cPA(18:1)	cPA	M-H	417.241	3.14641	C21 H38 O6 N0 P1	0	77899.9	0	0	0	0	0	0	0	0	0	31769.1	415331	0	0	0	0	0	0	0.002	0	0	0	0	11322.3	0	0	0	0	285966	467140	0	0	0.096	0	0	0	0	33089.3	0	0.001	7386.28	6986.34	0
DG(16:0_16:0)	DG	M+NH4	586.541	15.683	C35 H72 O5 N1	1.09492e+06	523985	333717	450816	440274	324094	442946	475188	334361	449520	552758	260023	494560	541774	253686	431927	156639	520906	424240	340710	243696	186012	181547	490076	448261	268692	1.01023e+06	343124	481971	222634	256777	341233	489656	460899	466844	575101	903224	282742	420675	192817	823069	476666	951502	295360
DG(16:0_18:1)	DG	M+NH4	612.556	15.8225	C37 H74 O5 N1	3.3362e+06	3.38998e+06	5.61484e+06	6.48004e+06	4.09952e+06	3.01092e+06	1.86472e+06	3.58704e+06	2.39252e+06	1.26313e+06	2.54154e+06	3.02412e+06	4.93067e+06	3.03341e+06	4.69202e+06	844594	556435	1.57395e+06	2.4117e+06	2.38422e+06	3.70012e+06	2.9655e+06	2.60823e+06	1.83012e+06	2.43025e+06	4.11897e+06	7.08062e+06	4.82882e+06	4.36943e+06	3.52724e+06	3.76518e+06	4.80394e+06	4.98529e+06	3.42719e+06	4.33917e+06	9.16349e+06	5.30833e+06	1.78838e+06	2.03756e+06	504559	2.96853e+06	5.38031e+06	5.51235e+06	1.23571e+06
DG(16:0_20:3)	DG	M+NH4	636.556	14.9935	C39 H74 O5 N1	1.90306e+06	7.12846e+06	5.30371e+06	6.34328e+06	3.63885e+06	1.39111e+06	3.84672e+06	3.43943e+06	2.71899e+06	2.07422e+06	1.83363e+06	1.54397e+06	4.86866e+06	3.95783e+06	6.64291e+06	1.89018e+06	1.3728e+06	1.54549e+06	851336	505018	2.63812e+06	3.17885e+06	549731	801172	1.12082e+06	1.22115e+06	1.12523e+06	3.66272e+06	1.90443e+06	2.1117e+06	898057	2.36418e+06	1.05124e+06	1.63252e+06	1.58132e+06	2.09979e+06	1.63986e+06	3.73854e+06	1.1868e+06	579234	454046	5.16904e+06	1.20784e+06	347504
DG(16:2)	DG	M+NH4	358.259	1.097	C19 H36 O5 N1	1.55597e+07	3.59361e+07	2.31199e+07	1.44953e+07	1.60398e+07	1.77761e+07	2.17496e+07	1.43291e+07	6.51734e+06	1.70338e+07	1.60301e+07	3.51404e+07	2.90206e+07	1.35041e+07	2.16283e+07	2.22185e+07	1.7944e+07	9.95861e+06	1.81499e+07	1.44926e+07	2.04195e+07	2.5441e+07	2.0543e+07	4.67946e+06	1.2723e+07	1.97422e+07	2.88585e+07	2.31624e+07	1.62596e+07	1.62501e+07	2.5977e+07	1.45947e+07	1.52515e+07	1.00313e+07	2.99631e+07	1.6779e+07	3.10451e+07	2.42557e+07	1.13238e+07	9.52972e+06	3.19034e+07	3.25347e+07	1.30777e+07	1.84158e+07
DG(18:0_18:1)	DG	M+NH4	640.587	17.0213	C39 H78 O5 N1	4.96756e+06	4.91209e+06	7.9537e+06	8.97663e+06	7.44987e+06	5.00992e+06	2.92195e+06	5.64555e+06	4.88026e+06	3.58377e+06	4.16463e+06	5.49708e+06	6.92861e+06	5.27304e+06	6.86308e+06	2.62909e+06	3.1541e+06	3.37862e+06	3.75825e+06	3.8384e+06	5.16629e+06	5.40551e+06	5.48322e+06	3.79061e+06	4.0296e+06	5.8627e+06	8.68526e+06	6.99573e+06	5.57061e+06	5.33501e+06	5.50603e+06	5.89674e+06	6.67277e+06	5.38284e+06	6.11365e+06	1.2123e+07	9.5105e+06	4.5467e+06	3.54133e+06	1.72781e+06	4.89727e+06	7.35777e+06	6.60595e+06	2.46981e+06
DG(18:0_20:3)	DG	M+NH4	664.587	16.2804	C41 H78 O5 N1	4.46924e+06	6.97975e+06	8.3025e+06	1.11287e+07	9.40274e+06	3.18625e+06	2.29183e+06	4.03279e+06	3.37088e+06	441418	3.74311e+06	7.32666e+06	7.158e+06	6.51612e+06	1.01834e+07	367550	1.29358e+06	2.86387e+06	3.28824e+06	3.79715e+06	3.81808e+06	1.03442e+07	5.09129e+06	2.57898e+06	3.03985e+06	8.47806e+06	8.14338e+06	1.49135e+07	9.82933e+06	5.60748e+06	4.4659e+06	4.76115e+06	6.47198e+06	7.31064e+06	6.30015e+06	1.45539e+07	7.78322e+06	4.57816e+06	1.1423e+06	195934	6.82971e+06	8.24608e+06	8.88613e+06	412404
DG(18:0_20:4)	DG	M+NH4	662.572	15.6122	C41 H76 O5 N1	6.74825e+06	1.8653e+07	2.79486e+07	2.44564e+07	1.60599e+07	6.8059e+06	2.62107e+06	8.04913e+06	8.82542e+06	4.57802e+06	8.08403e+06	1.02961e+07	1.23551e+07	1.14073e+07	1.46056e+07	1.26413e+06	1.17865e+06	4.9323e+06	5.7283e+06	8.04459e+06	9.19759e+06	1.27821e+07	9.03871e+06	4.1306e+06	5.21245e+06	9.2061e+06	1.50154e+07	2.01416e+07	1.32498e+07	9.2605e+06	1.07538e+07	1.57466e+07	1.448e+07	1.07105e+07	1.76371e+07	2.31153e+07	2.64349e+07	8.19046e+06	4.51206e+06	497110	1.74965e+07	2.44119e+07	1.39631e+07	2.68226e+06
DG(18:0_22:4)	DG	M+NH4	690.603	16.5463	C43 H80 O5 N1	1.37088e+06	2.1614e+06	3.69085e+06	1.2166e+06	636562	661094	787082	137375	1.43625e+06	56478.4	739782	1.67696e+06	1.32706e+06	1.03746e+06	2.07646e+06	0	87835	316145	841095	1.10413e+06	2.14099e+06	2.3429e+06	1.31819e+06	351765	934219	1.30813e+06	1.92527e+06	3.46118e+06	1.40811e+06	2.59506e+06	1.66937e+06	2.21057e+06	1.92252e+06	1.81153e+06	2.42942e+06	5.55253e+06	4.23488e+06	783034	491523	71153	2.26123e+06	3.93883e+06	2.33347e+06	126964
DG(32:0e)	DG	M+Na	577.517	13.8983	C35 H70 O4 Na1	6.40031e+07	5.28186e+07	9.81274e+07	8.79504e+07	3.73897e+07	4.96812e+07	2.54284e+07	5.07889e+07	3.16416e+07	1.73866e+07	3.54943e+07	4.45261e+07	5.88313e+07	6.62834e+07	5.31914e+07	6.35696e+06	7.15598e+06	2.44932e+07	3.23808e+07	3.27337e+07	7.87885e+07	5.09976e+07	4.17777e+07	1.93082e+07	4.49607e+07	6.54183e+07	8.86907e+07	3.74703e+07	5.35935e+07	3.94686e+07	5.53645e+07	7.0111e+07	7.96577e+07	5.5478e+07	4.93849e+07	1.31357e+08	7.36523e+07	2.40592e+07	2.56887e+07	3.59972e+06	4.53343e+07	6.26841e+07	4.62685e+07	2.26354e+07
DG(32:1e)	DG	M+Na	575.501	12.7533	C35 H68 O4 Na1	3.31409e+06	4.14232e+06	8.28428e+06	5.44216e+06	2.17194e+06	3.02331e+06	1.36908e+06	3.35866e+06	2.32769e+06	1.27604e+06	1.52077e+06	3.89517e+06	3.34776e+06	4.7554e+06	2.64736e+06	400821	436544	1.83266e+06	2.0585e+06	1.48737e+06	3.4969e+06	4.47067e+06	3.20968e+06	1.38789e+06	2.62144e+06	4.38278e+06	5.2037e+06	2.69989e+06	4.95341e+06	1.42518e+06	3.56295e+06	5.19206e+06	4.56121e+06	4.03827e+06	2.76167e+06	7.14374e+06	3.82808e+06	2.06342e+06	1.07064e+06	68723.2	2.42552e+06	3.52908e+06	3.90466e+06	1.09576e+06
DG(34:0e)	DG	M+Na	605.548	13.765	C37 H74 O4 Na1	2.45848e+07	1.33247e+07	2.5978e+07	2.38302e+07	1.51515e+07	2.28897e+07	1.09648e+07	2.55406e+07	1.82658e+07	4.28022e+06	2.81192e+07	2.36559e+07	2.39934e+07	2.24229e+07	2.75506e+07	2.31721e+06	2.60245e+06	9.99588e+06	6.50947e+06	1.15685e+07	2.97757e+07	1.84332e+07	1.94862e+07	1.07975e+07	2.3407e+07	3.56905e+07	4.97076e+07	1.11547e+07	2.43465e+07	9.25575e+06	1.61355e+07	3.31643e+07	2.75409e+07	2.64386e+07	2.60057e+07	2.23275e+07	1.63636e+07	9.46381e+06	8.40409e+06	5.1494e+06	1.75242e+07	2.03351e+07	4.78468e+06	2.74468e+06
DG(34:1e)	DG	M+Na	603.532	13.9285	C37 H72 O4 Na1	2.09402e+07	1.35738e+07	3.0771e+07	2.87577e+07	1.34332e+07	1.7368e+07	8.14565e+06	1.53766e+07	8.03278e+06	4.59572e+06	1.09231e+07	1.57339e+07	1.64356e+07	2.17418e+07	1.561e+07	1.95955e+06	2.19805e+06	7.63785e+06	9.97575e+06	1.28636e+07	2.43626e+07	1.37416e+07	1.27629e+07	5.3434e+06	1.29178e+07	2.20338e+07	3.48788e+07	1.0432e+07	1.53624e+07	2.08711e+07	1.6771e+07	2.28485e+07	3.17761e+07	1.49023e+07	1.29181e+07	4.76298e+07	2.14303e+07	4.91706e+06	7.85881e+06	837057	1.48251e+07	2.47454e+07	1.20555e+07	6.92533e+06
DG(34:3e)	DG	M+H	577.519	12.405	C37 H69 O4	6.3183e+07	2.75116e+07	5.39883e+07	5.08432e+07	3.35708e+07	4.91605e+07	2.45303e+07	6.62131e+07	3.32824e+07	9.41051e+06	5.67652e+07	4.6177e+07	5.72122e+07	4.84129e+07	5.49694e+07	3.93651e+06	6.1349e+06	2.214e+07	1.53853e+07	2.56178e+07	6.14182e+07	3.39121e+07	4.19593e+07	1.79034e+07	5.46545e+07	8.10949e+07	1.24426e+08	2.21891e+07	4.83309e+07	1.94133e+07	3.42114e+07	6.56043e+07	5.83414e+07	4.91721e+07	5.19211e+07	4.21421e+07	2.94361e+07	1.60595e+07	1.78133e+07	1.08363e+07	3.53715e+07	4.36073e+07	1.07883e+07	4.45929e+06
DG(34:4e)	DG	M+H	575.503	11.3289	C37 H67 O4	8.29329e+06	1.4903e+07	2.40248e+07	2.01776e+07	6.66373e+06	8.72416e+06	5.36066e+06	1.50435e+07	1.29743e+07	2.91197e+06	8.62851e+06	1.1645e+07	1.14813e+07	1.36047e+07	9.28612e+06	826706	1.10858e+06	4.54333e+06	2.15909e+06	4.28188e+06	1.11969e+07	1.21077e+07	1.17655e+07	4.60139e+06	1.43614e+07	2.16524e+07	1.79594e+07	6.18757e+06	1.61406e+07	3.04071e+06	8.56391e+06	1.74348e+07	1.57857e+07	1.23037e+07	1.32782e+07	1.47697e+07	1.19379e+07	6.79073e+06	2.43795e+06	1.43577e+06	8.7327e+06	1.15799e+07	4.79076e+06	1.63226e+06
DG(36:1e)	DG	M+Na	631.564	15.1575	C39 H76 O4 Na1	2.83409e+06	2.40551e+06	5.74522e+06	4.49045e+06	3.76785e+06	3.014e+06	1.29664e+06	2.86192e+06	1.39027e+06	976125	2.27682e+06	4.12862e+06	3.57095e+06	5.02741e+06	3.19429e+06	132840	377125	1.73817e+06	2.12443e+06	2.37838e+06	4.54742e+06	3.56051e+06	2.41285e+06	946132	3.10184e+06	5.77996e+06	9.08199e+06	2.14823e+06	5.47735e+06	3.42222e+06	3.81654e+06	4.78435e+06	6.79515e+06	2.93781e+06	2.61097e+06	8.96525e+06	4.75547e+06	1.68867e+06	1.87046e+06	0	2.84936e+06	4.46402e+06	2.97137e+06	1.51424e+06
DG(36:3e)	DG	M+Na	627.532	12.426	C39 H72 O4 Na1	1.71925e+07	2.97122e+07	3.56247e+07	3.53254e+07	1.36512e+07	1.48035e+07	6.89308e+06	2.48906e+07	1.82123e+07	5.59953e+06	1.82751e+07	2.60909e+07	2.05767e+07	3.43237e+07	2.29645e+07	1.8827e+06	1.89015e+06	8.13889e+06	5.13369e+06	9.167e+06	2.75327e+07	1.81259e+07	1.87901e+07	5.68948e+06	1.59631e+07	2.83906e+07	3.5341e+07	9.38384e+06	2.02089e+07	6.68483e+06	1.10888e+07	4.60642e+07	3.16575e+07	2.11823e+07	3.21652e+07	2.41121e+07	2.64439e+07	1.22238e+07	1.1431e+07	2.80151e+06	2.09373e+07	2.07504e+07	3.3078e+06	2.11954e+06
DG(36:4)	DG	M+NH4	634.541	14.2868	C39 H72 O5 N1	1.05104e+06	2.60647e+06	2.07093e+06	3.55277e+06	1.79876e+06	779625	617035	462108	1.40774e+06	520591	1.023e+06	1.62887e+06	2.53186e+06	1.36996e+06	2.97907e+06	101546	54193.2	688891	353927	1.09138e+06	1.61272e+06	1.6531e+06	1.28232e+06	734537	553555	1.39522e+06	2.50414e+06	3.30621e+06	1.57025e+06	588850	1.5212e+06	2.15783e+06	1.98699e+06	1.51116e+06	1.97776e+06	3.72419e+06	3.13452e+06	974181	342200	57446.2	2.15988e+06	3.83048e+06	1.65644e+06	403916
DG(36:5e)	DG	M+H	601.519	11.3575	C39 H69 O4	5.82722e+06	5.17155e+06	1.10315e+07	1.09566e+07	3.6508e+06	6.46942e+06	2.50283e+06	8.4742e+06	4.49156e+06	930703	5.06415e+06	6.12215e+06	4.27755e+06	7.37499e+06	4.76477e+06	451387	639167	2.48623e+06	1.93459e+06	2.64483e+06	7.00929e+06	6.22303e+06	4.02186e+06	1.4375e+06	5.67352e+06	9.22954e+06	1.01434e+07	3.44775e+06	8.09351e+06	2.1789e+06	5.93386e+06	7.47401e+06	6.84375e+06	5.5817e+06	5.82541e+06	8.5768e+06	3.92346e+06	2.71602e+06	1.74778e+06	347924	4.531e+06	5.22567e+06	1.71244e+06	363247
DG(38:4e)	DG	M+H	631.566	13.8923	C41 H75 O4	7.62299e+06	6.41354e+06	1.39039e+07	1.39248e+07	6.94212e+06	7.99255e+06	3.19301e+06	8.37374e+06	9.84286e+06	1.11998e+06	8.34376e+06	1.37481e+07	8.78148e+06	1.02927e+07	1.36033e+07	647256	806538	3.97143e+06	2.61662e+06	6.30019e+06	1.03055e+07	1.05809e+07	9.7931e+06	3.86025e+06	1.29466e+07	1.93115e+07	2.24333e+07	5.11585e+06	1.5822e+07	5.47692e+06	7.6347e+06	1.7511e+07	1.19673e+07	1.36097e+07	1.94053e+07	1.18501e+07	8.9988e+06	3.34931e+06	4.81429e+06	1.69186e+06	1.47623e+07	1.86669e+07	2.23841e+06	931041
DG(40:3e)	DG	M+NH4	678.639	19.403	C43 H84 O4 N1	358131	702036	141407	501122	166569	330057	294482	572083	1.0151e+06	218748	409365	156170	177899	172378	354606	493722	212922	43830	195514	181908	497809	375383	285598	59506.8	52616.7	409969	470558	212258	148298	282256	256211	344229	246270	194211	168886	437310	328874	538765	365616	168325	381309	154666	240390	259006
DG(40:5)	DG	M+NH4	688.587	16.022	C43 H78 O5 N1	437326	966627	2.03969e+06	1.51274e+06	2.09268e+06	565045	98335.9	777798	453435	0	549102	328233	1.67915e+06	1.49324e+06	1.48457e+06	0	0	82312.6	376198	812935	1.22731e+06	530280	817972	132157	646109	647438	1.59096e+06	1.47602e+06	298203	589168	809749	1.36504e+06	1.75757e+06	1.38067e+06	1.70844e+06	6.57626e+06	2.13712e+06	139630	73349.5	0	2.22145e+06	547187	1.58227e+06	0
DG(6:0_11:4)	DG	M+H	351.217	0.993738	C20 H31 O5	1.48244e+07	9.15844e+06	5.40827e+07	3.11143e+07	2.02156e+07	2.08665e+07	1.55797e+07	1.86639e+07	5.1612e+07	9.80092e+06	3.17079e+07	4.64039e+07	2.48197e+07	3.85675e+07	8.61674e+07	4.78824e+06	3.10709e+06	1.10909e+07	1.97943e+06	1.28614e+07	1.54257e+07	2.27176e+07	8.94545e+06	3.15559e+06	1.96041e+07	2.15284e+07	8.89177e+07	2.14794e+07	3.32215e+07	1.91145e+07	8.78513e+06	2.21512e+07	4.88528e+07	1.57324e+07	6.46637e+07	3.39673e+07	2.1196e+07	1.03222e+07	7.57267e+06	1.8343e+07	4.26442e+07	7.26341e+07	2.21553e+06	1.83076e+07
DGDG(28:1)	DGDG	M-H	833.527	12.112	C43 H77 O15	324206	430923	165820	438618	600385	361990	571268	429746	445659	479368	198574	294029	238163	148072	432722	1.23067e+06	1.06157e+06	1.13585e+06	775514	702245	266064	244856	268301	508309	596344	540146	188549	742776	427762	528215	499081	300779	454934	233930	547412	169723	397525	455214	1.21523e+06	907396	147110	459224	564800	718035
DGDG(30:5)	DGDG	M-H	853.495	14.5597	C45 H73 O15	706375	601656	670555	282630	800172	174830	1.28599e+06	441137	750935	204067	653338	220509	276799	533756	387726	573124	208867	1.02739e+06	808094	994707	642237	1.01519e+06	471927	1.08313e+06	775970	542901	255717	610253	411321	999104	709387	231465	590532	473268	608616	79143.5	757053	865482	1.1523e+06	495393	702059	189687	807576	213980
DGDG(32:0e)	DGDG	M+Na	901.622	14.8384	C47 H90 O14 Na1	5.6062e+06	3.94099e+06	4.82011e+06	4.19884e+06	2.38967e+06	1.49518e+06	2.51046e+06	1.14307e+06	7.14456e+06	3.74845e+06	7.2424e+06	4.16552e+06	9.04724e+06	3.67009e+06	9.33525e+06	102019	1.42006e+06	5.58754e+06	2.35434e+06	1.34541e+06	7.53088e+06	3.43117e+06	9.98308e+06	617104	2.34643e+06	533538	3.09647e+06	3.73591e+06	1884.44	1.54873e+06	1.72231e+06	221893	4.87081e+06	556619	5.44173e+06	1.07116e+06	3596.98	5.59254e+06	270786	0	8.5936e+06	8.70418e+06	877179	505495
DGDG(32:5)	DGDG	M-H	881.527	15.8786	C47 H77 O15	944434	1.05666e+06	1.1468e+06	1.0685e+06	546122	1.04401e+06	1.02831e+06	1.24969e+06	834008	445028	940026	643041	753250	730832	803547	191724	204056	811400	1.05792e+06	924034	1.01638e+06	1.04687e+06	831106	708468	1.00641e+06	982918	1.01804e+06	1.09772e+06	1.08683e+06	1.0379e+06	650676	973669	769596	959259	874461	1.39329e+06	1.03738e+06	820918	728838	56685.8	829231	1.10656e+06	1.32281e+06	597832
DGDG(32:7)	DGDG	M-H	877.495	13.7483	C47 H73 O15	763878	602714	368663	607986	650651	473701	778931	947673	425020	393203	477322	680062	588330	587176	457122	93432	350190	504386	568450	627191	325409	818925	602002	336605	643096	569965	454308	839391	590685	582597	500393	324811	444422	639120	440426	411848	434140	413694	607741	317055	325691	335418	626118	579778
DGDG(32:8)	DGDG	M-H	875.48	13.1195	C47 H71 O15	860064	1.17547e+06	826836	890863	1.12543e+06	1.70224e+06	1.2963e+06	1.40568e+06	1.15845e+06	1.12445e+06	1.26274e+06	701989	1.33435e+06	1.09112e+06	803735	751491	658153	1.00755e+06	1.68741e+06	1.43554e+06	1.18577e+06	803990	1.09394e+06	1.39542e+06	1.04533e+06	788206	1.20349e+06	1.10992e+06	960854	1.27625e+06	1.12031e+06	927538	865002	1.18604e+06	415239	765592	1.27385e+06	1.2599e+06	1.58907e+06	374007	629448	878071	1.61359e+06	1.44627e+06
DGDG(34:10)	DGDG	M-H	899.48	12.6355	C49 H71 O15	750166	850918	501379	799699	816147	963569	868131	839779	903409	688854	593722	669392	702338	664321	753548	207154	324381	896037	920221	704487	1.0803e+06	826096	706365	649043	801977	461585	511599	638822	634623	606447	549675	548180	837503	705441	735676	576428	539225	781047	745034	165948	610601	546057	1.08538e+06	652778
DGDG(34:8)	DGDG	M-H	903.511	14.4717	C49 H75 O15	633447	826802	641014	536746	709670	662179	690838	728859	845541	917947	855772	601916	726449	829779	666824	413865	350981	541979	647775	582737	656339	471899	683511	721515	721235	541986	495519	838869	713664	600042	468631	603756	653389	730851	602467	612134	719995	780244	821804	180942	572826	747025	557327	717279
DGDG(38:5)	DGDG	M+CH3COO	1025.64	2.99367	C55 H93 O17	1.29343e+06	1.12597e+06	1.72508e+06	1.08493e+06	176309	1.01349e+06	128491	1.28202e+06	176116	185766	251568	871634	1.4082e+06	1.53105e+06	676276	7754.23	6639.92	147490	195906	433223	1.58156e+06	907107	988112	24387.4	512850	1.57382e+06	2.15669e+06	492144	1.24457e+06	598224	317216	2.1519e+06	1.36523e+06	1.49285e+06	841042	2.4183e+06	1.218e+06	413108	624147	3689.64	730333	804855	810435	676134
DGDG(46:14e)	DGDG	M+NH4	1064.67	11.0728	C61 H94 O14 N1	410286	855666	491476	1.1723e+06	653708	464910	502077	1.08016e+06	404798	52602.7	827739	1.73739e+06	1.2131e+06	1.30482e+06	1.17144e+06	72332.8	89604.6	898895	159201	716721	781841	704562	1.06134e+06	335338	761894	815565	1.04672e+06	645385	175239	860449	806765	665316	1.29772e+06	323265	616760	553357	81160.7	425773	404640	1.02367e+06	680860	814881	0	281037
DGDG(50:14e)	DGDG	M+NH4	1120.73	13.9481	C65 H102 O14 N1	900629	850435	730986	1.40901e+06	1.30233e+06	485713	251553	1.03219e+06	788808	136266	1.12267e+06	2.38215e+06	2.12184e+06	1.06379e+06	2.17908e+06	187260	0	1.00534e+06	631707	1.20966e+06	845203	1.25042e+06	1.26963e+06	338340	1.43156e+06	1.64497e+06	800271	1.372e+06	649903	1.22418e+06	1.00814e+06	0	1.49778e+06	807589	874862	0	180931	1.06498e+06	578809	402990	637978	1.01052e+06	649565	182562
DLCL(29:0)	DLCL	M-H	833.459	12.554	C38 H75 O15 P2	883940	958838	969636	1.34254e+06	1.31542e+06	725739	945586	808631	979286	698116	725564	370608	903389	1.27534e+06	1.20359e+06	361730	426228	870668	825424	489303	571775	1.42592e+06	1.20823e+06	1.03725e+06	1.13181e+06	1.28114e+06	849716	974243	1.20362e+06	513513	902098	1.36009e+06	625376	568687	1.29104e+06	1.17303e+06	1.32956e+06	896921	798774	677946	1.31953e+06	1.20974e+06	994423	1.1692e+06
DLCL(36:0)	DLCL	M-H	931.568	13.757	C45 H89 O15 P2	2.1823e+06	1.31957e+06	2.0081e+06	2.2056e+06	1.76169e+06	2.13887e+06	1.23531e+06	2.69747e+06	2.21958e+06	626945	3.24437e+06	2.42213e+06	2.22397e+06	2.28315e+06	2.93431e+06	153144	358496	1.25619e+06	979449	1.30122e+06	2.21547e+06	1.4523e+06	2.24137e+06	529617	2.57508e+06	3.19729e+06	3.85336e+06	452895	2.51862e+06	901100	1.25878e+06	2.98847e+06	2.53392e+06	1.6161e+06	2.3796e+06	1.26421e+06	1.45856e+06	1.28712e+06	1.04617e+06	630587	1.94169e+06	1.95632e+06	507823	313324
DLCL(36:3)	DLCL	M-H	925.521	11.037	C45 H83 O15 P2	576899	714498	959355	1.24169e+06	0	271489	0	1.19198e+06	264131	0	45655.9	0	980700	1.05198e+06	618850	0	0	271810	0	0	90254.7	449953	9913	0	262846	906298	1.88842e+06	0	0	0	43793.1	1.8654e+06	1.34214e+06	432802	723676	679277	18413.9	11188.7	75531.4	0	980235	962279	0	0
DLCL(40:1)	DLCL	M-H	985.615	4.763	C49 H95 O15 P2	1.16404e+06	1.01701e+06	1.45725e+06	1.06858e+06	184875	1.02759e+06	267184	1.14311e+06	159165	92354.9	122457	926485	1.33716e+06	1.80041e+06	648303	5293.61	5359.47	192618	202612	340091	848059	884557	923692	221296	622634	1.50199e+06	1.6269e+06	215100	1.49394e+06	230122	917287	1.87061e+06	1.74389e+06	1.64953e+06	752615	2.07727e+06	1.37229e+06	599751	840474	2186.05	321409	543286	353840	289381
DLCL(40:2)	DLCL	M-H	983.6	4.719	C49 H93 O15 P2	6.09596e+06	5.34857e+06	7.6385e+06	5.91126e+06	1.94654e+06	5.31211e+06	1.71725e+06	6.10093e+06	1.41052e+06	848997	2.4707e+06	4.53781e+06	7.7366e+06	9.42529e+06	3.58431e+06	23915	174883	1.25971e+06	1.39968e+06	1.84462e+06	5.21434e+06	4.66261e+06	5.1118e+06	1.43815e+06	3.49853e+06	7.86764e+06	8.69429e+06	1.58161e+06	7.51424e+06	1.4016e+06	4.84263e+06	9.59805e+06	9.2849e+06	9.00276e+06	3.97175e+06	1.08031e+07	7.14781e+06	3.29973e+06	4.38126e+06	85154.8	1.84407e+06	2.78136e+06	1.95078e+06	1.55691e+06
dMePE(14:0e_22:5)	dMePE	M-H	750.544	13.338	C43 H77 O7 N1 P1	2.24925e+06	2.49098e+06	3.73024e+06	608278	795535	1.29752e+06	1.71835e+06	514629	3.22884e+06	1.89179e+06	1.93416e+06	1.72957e+06	2.423e+06	1.8053e+06	1.97618e+06	193423	257755	2.00063e+06	1.16058e+06	720465	3.0569e+06	1.88557e+06	2.07008e+06	244882	978789	641902	2.2112e+06	1.55204e+06	1.68084e+06	1.17241e+06	971769	1.82127e+06	4.95272e+06	1.07449e+06	1.42856e+06	2.42514e+06	500273	2.09436e+06	263621	22933.6	3.76486e+06	5.10472e+06	1.58736e+06	655681
dMePE(14:0e_22:6)	dMePE	M-H	748.529	12.884	C43 H75 O7 N1 P1	3.69253e+07	2.47747e+07	5.32441e+07	2.89635e+07	2.37353e+07	1.9959e+07	3.23955e+07	2.3744e+07	9.70982e+07	4.47051e+07	5.16177e+07	4.67211e+07	3.60911e+07	3.58449e+07	6.97174e+07	4.83457e+06	1.06699e+07	6.78532e+07	2.88728e+07	2.41531e+07	8.54736e+07	3.80651e+07	5.1698e+07	7.53727e+06	2.09507e+07	1.27646e+07	3.68947e+07	5.53375e+07	5.81497e+06	1.14749e+07	1.17667e+07	9.59699e+06	7.38244e+07	1.00872e+07	2.19535e+07	2.77263e+07	8.80849e+06	5.88514e+07	9.77745e+06	140937	9.60124e+07	1.05874e+08	1.7596e+07	1.06603e+07
dMePE(14:1e_16:0)	dMePE	M-H	674.513	14.552	C37 H73 O7 N1 P1	1.37146e+07	1.82614e+07	2.27044e+07	2.12694e+07	8.45801e+06	1.78495e+07	8.66539e+06	1.99276e+07	1.33177e+07	7.62801e+06	1.0707e+07	1.79757e+07	1.45521e+07	1.93442e+07	1.79841e+07	1.26449e+06	1.88225e+06	7.46538e+06	1.13019e+07	1.13074e+07	1.619e+07	9.89593e+06	1.35898e+07	3.85359e+06	1.10636e+07	3.07871e+07	2.61854e+07	1.36249e+07	1.42008e+07	6.79457e+06	6.86711e+06	2.02488e+07	1.9606e+07	1.66104e+07	1.32501e+07	2.35327e+07	2.05606e+07	6.95226e+06	9.70728e+06	1.86587e+06	1.57313e+07	2.47974e+07	1.47424e+07	6.20205e+06
dMePE(16:0_14:0)	dMePE	M-H	690.508	13.8445	C37 H73 O8 N1 P1	3.17053e+06	4.6211e+06	6.38468e+06	4.55382e+06	1.95828e+06	3.78221e+06	1.65446e+06	4.80127e+06	4.00454e+06	1.80881e+06	3.0945e+06	4.4846e+06	3.37607e+06	5.20103e+06	3.97236e+06	393532	489956	2.38069e+06	1.91042e+06	2.45789e+06	3.43316e+06	2.70889e+06	3.29493e+06	1.08326e+06	2.62119e+06	6.11089e+06	5.17593e+06	3.35368e+06	3.96451e+06	1.76643e+06	2.93196e+06	4.45984e+06	5.56842e+06	5.45984e+06	3.10857e+06	5.67403e+06	5.37272e+06	1.68494e+06	2.09709e+06	343236	2.70225e+06	4.83292e+06	2.53819e+06	1.21456e+06
dMePE(16:0_16:0)	dMePE	M-H	718.539	13.5027	C39 H77 O8 N1 P1	662072	1.48004e+06	1.80791e+06	1.54871e+06	391313	1.05815e+06	320619	1.79623e+06	1.00135e+06	4593.04	730774	1.19747e+06	2.16279e+06	909201	1.14318e+06	194623	19103	429467	159233	678431	1.06701e+06	1.06849e+06	1.23134e+06	113334	760107	1.74347e+06	1.68809e+06	855175	894086	566614	657356	1.24597e+06	1.31283e+06	1.49216e+06	685336	1.57118e+06	1.20666e+06	294757	160140	145001	1.00691e+06	2.42554e+06	1.10677e+06	444272
dMePE(16:0_16:1)	dMePE	M-H	716.524	13.892	C39 H75 O8 N1 P1	2.83655e+08	2.18859e+08	3.57898e+08	3.14805e+08	1.68988e+08	2.3452e+08	1.30021e+08	2.59612e+08	1.46475e+08	1.04843e+08	1.88124e+08	1.96746e+08	2.48143e+08	2.49001e+08	2.1698e+08	3.84079e+07	4.22709e+07	1.08264e+08	1.44444e+08	1.66073e+08	2.54809e+08	2.51711e+08	1.59738e+08	8.43784e+07	1.82328e+08	2.6965e+08	3.09641e+08	1.72401e+08	2.33032e+08	2.03208e+08	2.34127e+08	2.82984e+08	3.05807e+08	2.41999e+08	1.98269e+08	3.65863e+08	2.85156e+08	1.12654e+08	1.44688e+08	1.87678e+07	1.63847e+08	2.74949e+08	2.15681e+08	1.18676e+08
dMePE(16:0_18:1)	dMePE	M-H	744.555	13.546	C41 H79 O8 N1 P1	7.16134e+06	8.02247e+06	1.19148e+07	1.03462e+07	4.80545e+06	6.04228e+06	4.44629e+06	8.55873e+06	5.02562e+06	3.29407e+06	6.56199e+06	5.88399e+06	7.88487e+06	8.18643e+06	4.94675e+06	743196	810895	3.39995e+06	5.99371e+06	3.39411e+06	1.04075e+07	7.59791e+06	6.19089e+06	2.69218e+06	6.43017e+06	8.63039e+06	1.03653e+07	6.76506e+06	8.41993e+06	6.89365e+06	6.62142e+06	9.51559e+06	9.49287e+06	6.86691e+06	7.26739e+06	1.65697e+07	8.64365e+06	4.89805e+06	3.71074e+06	417690	7.74602e+06	6.57707e+06	9.82115e+06	4.69229e+06
dMePE(16:0_18:2)	dMePE	M-H	742.539	12.4198	C41 H77 O8 N1 P1	713422	1.58013e+06	3.14457e+06	1.69507e+06	651351	748717	713897	1.66205e+06	1.15926e+06	406677	834176	1.25294e+06	1.22714e+06	1.36819e+06	992149	155380	131423	611353	821051	586160	1.70294e+06	1.1331e+06	1.5799e+06	400406	825904	1.4806e+06	1.44866e+06	1.58645e+06	1.14737e+06	396237	623812	1.51652e+06	998862	1.22217e+06	1.03234e+06	2.24897e+06	1.3253e+06	881862	297356	18156.2	1.04362e+06	1.56582e+06	1.78937e+06	393657
dMePE(16:0_20:3)	dMePE	M-H	768.555	14.441	C43 H79 O8 N1 P1	3.63118e+07	5.01555e+07	4.92814e+07	6.09263e+07	3.06719e+07	2.1958e+07	2.12972e+07	2.93486e+07	1.99311e+07	1.02947e+07	2.10903e+07	4.00804e+07	3.09755e+07	3.51671e+07	4.47699e+07	3.65793e+06	5.98065e+06	2.73403e+07	1.49713e+07	2.2518e+07	2.63572e+07	4.62176e+07	2.64193e+07	1.11042e+07	2.41797e+07	4.04489e+07	3.24535e+07	4.00537e+07	3.59179e+07	2.1491e+07	1.82138e+07	3.51499e+07	2.99967e+07	4.64129e+07	2.26005e+07	5.34261e+07	3.17073e+07	1.88119e+07	1.27143e+07	3.21342e+06	1.80672e+07	2.42901e+07	2.67581e+07	1.05647e+07
dMePE(16:0_22:5)	dMePE	M-H	792.555	14.3515	C45 H79 O8 N1 P1	3.456e+06	5.35072e+06	8.92322e+06	5.83293e+06	4.61329e+06	2.70511e+06	1.38062e+06	3.71522e+06	1.82882e+06	916452	2.34727e+06	2.34626e+06	4.73326e+06	6.37891e+06	4.64868e+06	497301	428165	1.61476e+06	1.66869e+06	2.91409e+06	4.29951e+06	3.17931e+06	3.72498e+06	1.04604e+06	3.53561e+06	4.11537e+06	5.11477e+06	2.32954e+06	1.89295e+06	1.45803e+06	1.55728e+06	5.23671e+06	5.90043e+06	4.78926e+06	2.82303e+06	1.04256e+07	4.2584e+06	1.7745e+06	2.39675e+06	47916.6	3.00064e+06	3.58187e+06	4.08633e+06	1.19599e+06
dMePE(16:0_22:6)	dMePE	M-H	790.539	11.6902	C45 H77 O8 N1 P1	337712	129206	319890	146679	52364.4	31384.8	92092.1	185134	277244	66493.5	175565	288978	325450	119328	1.67289e+06	17003.4	22566.3	106378	82985.4	51768	788009	151498	381051	6188.91	111473	4609.37	147372	243994	0	0	37210.8	27190.1	336091	45007.4	22519.8	98365.7	20279.7	262956	9409.48	0	671390	931258	18122.9	0
dMePE(16:1_16:1)	dMePE	M-H	714.508	12.559	C39 H73 O8 N1 P1	4.58407e+06	1.51539e+06	5.30325e+07	2.44434e+06	1.50812e+06	2.2263e+07	1.13307e+07	1.78183e+06	1.85732e+07	714033	1.13373e+07	2.70446e+07	3.1596e+06	2.15777e+06	1.76876e+07	231622	262705	1.25973e+07	1.33332e+07	2.48839e+06	2.77378e+06	1.20292e+06	1.60439e+06	216121	1.09845e+06	2.71404e+06	3.7157e+06	1.67588e+07	1.48571e+06	2.58724e+06	921232	2.96299e+07	3.34652e+07	2.39714e+07	1.6907e+07	5.02479e+06	1.58197e+06	1.22847e+07	793383	1.25371e+06	1.61986e+07	2.34791e+06	942428	8.22071e+06
dMePE(16:1_22:6)	dMePE	M-H	788.524	11.4853	C45 H75 O8 N1 P1	428310	5187.96	14287.4	184414	162477	51957	276322	77250.8	0	4615.66	36182	904381	187584	779784	3.61152e+06	0.002	21282.6	0	0	75372.7	1.93686e+06	607607	570933	0	148980	858749	369429	90042.2	3411.44	42629.1	13972.3	116106	5396.54	268454	350211	77025	24420.9	4225.46	0	10596.8	105702	56640.4	12737.8	16919.5
dMePE(16:1e_22:6)	dMePE	M-H	774.544	14.019	C45 H77 O7 N1 P1	6.44914e+07	6.71738e+07	8.95428e+07	8.91993e+07	5.84338e+07	4.59753e+07	4.28405e+07	4.12677e+07	7.16252e+07	3.92987e+07	7.47599e+07	8.71115e+07	9.22831e+07	6.8766e+07	1.03801e+08	7.70189e+06	1.11176e+07	6.25667e+07	4.20352e+07	3.54408e+07	1.00643e+08	6.97025e+07	7.09633e+07	2.8901e+07	4.54271e+07	3.95578e+07	6.53148e+07	8.80977e+07	5.07634e+07	2.72266e+07	3.32587e+07	7.21463e+07	4.75222e+07	5.88352e+07	5.71139e+07	8.11849e+07	5.43636e+07	4.58495e+07	2.8593e+07	9.48518e+06	6.16859e+07	7.91169e+07	4.78725e+07	2.65008e+07
dMePE(16:2e_20:3)	dMePE	M-H	750.544	13.706	C43 H77 O7 N1 P1	1.2505e+07	1.92775e+07	9.6749e+06	1.25578e+07	7.13793e+06	6.98734e+06	8.03317e+06	1.77381e+07	8.04951e+06	3.8258e+06	1.24184e+07	2.92964e+07	6.77941e+06	3.9726e+07	2.97639e+07	757916	4.8615e+06	1.0753e+07	7.85645e+06	1.24277e+07	6.59706e+06	3.09771e+07	7.59342e+06	2.45806e+06	9.20024e+06	3.13139e+07	2.58307e+07	1.24508e+07	1.84747e+07	1.82269e+07	7.5983e+06	1.57647e+07	2.00405e+07	2.28441e+07	1.14901e+07	1.83221e+07	6.41661e+06	1.04554e+07	4.49707e+06	951738	1.09098e+07	4.9584e+06	2.21344e+07	1.35189e+07
dMePE(17:0_18:1)	dMePE	M-H	758.571	15.562	C42 H81 O8 N1 P1	1.51301e+06	1.66681e+06	2.6802e+06	1.47328e+06	1.6964e+06	964588	826876	1.36123e+06	400519	259996	748708	900116	994880	1.25256e+06	662031	38467.8	172236	445347	991504	629685	1.76731e+06	885634	740653	255238	816332	1.44548e+06	1.93823e+06	1.06309e+06	1.61297e+06	1.15491e+06	1.18742e+06	1.72815e+06	2.43963e+06	1.38782e+06	1.51289e+06	4.15043e+06	1.39153e+06	633163	729967	19859.1	1.15022e+06	1.98052e+06	1.38957e+06	507335
dMePE(18:0_18:1)	dMePE	M-H	772.586	14.8974	C43 H83 O8 N1 P1	952308	1.00178e+06	1.74525e+06	1.47352e+06	741072	932841	381586	917531	381666	264619	563244	905431	892431	1.29722e+06	798110	53700.3	28356.3	334350	731887	652680	1.48503e+06	632590	688193	76478.8	569967	1.53051e+06	1.24715e+06	746289	862909	1.23378e+06	942043	909613	1.46286e+06	634424	703724	2.52546e+06	1.07762e+06	624406	100066	31006.5	668268	1.02389e+06	1.2754e+06	508249
dMePE(18:0_18:2)	dMePE	M-H	770.571	15.308	C43 H81 O8 N1 P1	3.10681e+06	6.30153e+06	2.16118e+07	1.16475e+07	4.8878e+06	5.12066e+06	3.32025e+06	7.62549e+06	9.77744e+06	2.09556e+06	4.03646e+06	9.47471e+06	4.587e+06	1.74374e+07	4.58082e+06	1.03177e+06	963545	6.08028e+06	3.83928e+06	4.97674e+06	5.44754e+06	5.76456e+06	5.85304e+06	2.31579e+06	4.9867e+06	9.54206e+06	6.26933e+06	4.40547e+06	9.13271e+06	3.23313e+06	4.67162e+06	7.67092e+06	1.43003e+07	7.96379e+06	6.39009e+06	1.28025e+07	1.00334e+07	3.79253e+06	3.61315e+06	501058	5.62366e+06	1.06833e+07	6.12872e+06	2.25162e+06
dMePE(18:1_14:0)	dMePE	M-H	716.524	11.4117	C39 H75 O8 N1 P1	3.14139e+07	8.47526e+06	2.85136e+07	2.13278e+07	4.32866e+06	2.0876e+07	7.94729e+06	2.50244e+07	1.03402e+07	880178	1.23057e+07	2.44208e+07	3.339e+07	3.03012e+07	4.14029e+07	0	2498.39	2.9978e+06	1.55599e+07	5.08373e+06	4.63069e+07	1.66468e+07	1.36728e+07	2.02467e+06	6.8359e+06	2.56815e+07	6.57167e+07	1.13485e+07	2.91478e+07	1.22171e+07	1.20268e+07	5.34331e+07	3.18301e+07	3.81578e+07	3.33939e+07	1.43598e+08	3.22575e+07	1.0834e+07	6.5588e+06	1.61731e+06	1.94703e+07	2.91549e+07	2.18614e+07	9.46605e+06
dMePE(18:1_18:2)	dMePE	M-H	768.555	14.0625	C43 H79 O8 N1 P1	9.30987e+06	1.27458e+07	2.92905e+07	1.86576e+07	7.41463e+06	1.32016e+07	3.78566e+06	1.17907e+07	8.0117e+06	4.40561e+06	7.65868e+06	1.7144e+07	8.66909e+06	1.79546e+07	1.01901e+07	1.4102e+06	1.82444e+06	7.71874e+06	9.99315e+06	9.02131e+06	1.21679e+07	1.30556e+07	1.14928e+07	4.31155e+06	1.14748e+07	1.62421e+07	1.7004e+07	6.12114e+06	2.0554e+07	6.90391e+06	7.49976e+06	1.56924e+07	1.86627e+07	1.37365e+07	1.03904e+07	3.01247e+07	1.45984e+07	6.92839e+06	1.93097e+06	722929	1.09216e+07	1.42264e+07	1.0233e+07	6.46157e+06
dMePE(18:1_20:3)	dMePE	M-H	794.571	14.376	C45 H81 O8 N1 P1	2.06984e+06	3.29319e+06	5.43243e+06	4.16593e+06	3.25628e+06	2.65551e+06	1.36483e+06	2.25946e+06	1.31691e+06	740843	1.90828e+06	3.71706e+06	2.35391e+06	3.601e+06	3.32485e+06	210055	436483	2.00641e+06	1.69913e+06	1.91185e+06	2.82231e+06	3.74444e+06	2.58463e+06	815454	2.33818e+06	4.59456e+06	4.11181e+06	2.46338e+06	4.21752e+06	1.64993e+06	1.14155e+06	4.12893e+06	4.19243e+06	3.53384e+06	1.62444e+06	7.16165e+06	3.12305e+06	1.4612e+06	1.3534e+06	100720	1.77994e+06	2.62587e+06	2.45752e+06	1.15948e+06
dMePE(18:2_18:2)	dMePE	M-H	766.539	13.0982	C43 H77 O8 N1 P1	1.1785e+07	1.3985e+07	1.911e+07	1.47439e+07	9.93217e+06	9.19978e+06	5.76267e+06	1.00822e+07	5.77584e+06	2.9777e+06	7.11055e+06	1.50204e+07	1.06853e+07	1.48289e+07	1.24783e+07	1.19504e+06	2.19461e+06	8.10728e+06	8.00793e+06	9.58256e+06	1.01636e+07	1.35454e+07	1.06244e+07	4.63092e+06	8.99445e+06	1.1766e+07	1.46992e+07	1.13525e+07	1.38844e+07	9.15877e+06	9.63526e+06	1.51015e+07	1.56774e+07	1.44994e+07	6.36711e+06	2.41955e+07	1.16794e+07	4.98374e+06	3.95327e+06	624499	7.70173e+06	6.07883e+06	1.04972e+07	4.9692e+06
dMePE(18:2e_22:6)	dMePE	M-H	800.56	13.973	C47 H79 O7 N1 P1	2.15392e+06	1.78753e+06	3.21962e+06	2.52784e+06	2.13741e+06	1.22729e+06	1.46514e+06	1.60333e+06	1.69764e+06	988548	2.3571e+06	2.65602e+06	2.38506e+06	2.14845e+06	2.19087e+06	76465.1	67884	1.42816e+06	1.19585e+06	1.25737e+06	2.96991e+06	2.01141e+06	1.64745e+06	374121	1.38773e+06	1.5149e+06	1.34786e+06	2.5468e+06	2.76488e+06	801383	1.52085e+06	2.1679e+06	1.71621e+06	1.21419e+06	1.80343e+06	1.9577e+06	1.43211e+06	1.38295e+06	1.21876e+06	83746.7	1.65838e+06	2.70554e+06	1.60594e+06	921988
dMePE(20:1_18:1)	dMePE	M-H	798.602	16.3145	C45 H85 O8 N1 P1	1.70811e+06	1.1796e+06	4.63692e+06	2.27522e+06	1.65317e+06	2.33651e+06	1.29946e+06	1.92585e+06	822764	533077	2.28612e+06	2.5916e+06	968960	2.83167e+06	1.54851e+06	209288	327660	1.20676e+06	1.55828e+06	1.38207e+06	2.50305e+06	1.63044e+06	1.34355e+06	705604	1.90839e+06	3.53221e+06	3.93895e+06	1.24013e+06	2.73577e+06	1.61149e+06	2.21479e+06	1.61135e+06	4.77091e+06	2.36683e+06	1.51808e+06	5.37567e+06	2.9395e+06	857220	1.47114e+06	79698.2	1.36929e+06	2.25095e+06	1.80687e+06	1.70464e+06
dMePE(20:2_18:2)	dMePE	M-H	794.571	14.764	C45 H81 O8 N1 P1	2.70791e+06	5.62641e+06	5.58318e+06	3.13838e+06	1.71849e+06	1.51873e+06	1.75477e+06	1.58601e+06	1.34355e+06	586905	2.19955e+06	2.77765e+06	2.60643e+06	3.47269e+06	5.11019e+06	207828	178829	1.03507e+06	1.29963e+06	1.66641e+06	3.53776e+06	3.31857e+06	1.54818e+06	597329	1.72928e+06	1.45147e+06	2.29555e+06	2.10856e+06	1.62437e+06	2.22132e+06	1.86741e+06	3.34033e+06	4.45543e+06	1.74344e+06	2.79639e+06	4.52604e+06	3.78158e+06	1.62346e+06	2.1416e+06	120336	1.30632e+06	1.67221e+06	1.21341e+06	723772
dMePE(20:2e_20:4)	dMePE	M-H	804.591	15.6869	C47 H83 O7 N1 P1	1.69649e+06	1.65207e+06	2.62215e+06	1.30685e+06	804708	218093	1.10324e+06	664740	1.48812e+06	930563	1.63578e+06	2.05292e+06	2.72044e+06	1.49812e+06	2.11714e+06	15946.4	193247	1.17561e+06	704205	290495	2.29141e+06	1.15499e+06	2.01952e+06	29101.4	613300	453992	1.72564e+06	1.67265e+06	542022	588983	410655	721598	1.30319e+06	626587	43449.5	916943	1.02891e+06	472379	384864	66738.3	1.05919e+06	1.24893e+06	537872	169155
dMePE(30:0_22:6)	dMePE	M-H	986.758	17.7816	C59 H105 O8 N1 P1	81600.4	130458	476552	396378	38378.2	174237	105415	189771	355565	200524	224235	437620	856605	316872	1.115e+06	0	4402.2	624559	19773.5	192833	220342	117492	783344	80008.8	282227	31067.2	712223	163629	87134	322521	598869	1.55624e+06	812146	1.56268e+06	1.70348e+06	2.62452e+06	2.91785e+06	1.41138e+06	784153	403597	1.29142e+06	1.24184e+06	212017	334564
dMePE(30:0e)	dMePE	M-H	676.529	14.738	C37 H75 O7 N1 P1	914099	1.22749e+06	2.0456e+06	1.33613e+06	433165	837115	685753	1.56168e+06	1.51207e+06	484689	937472	1.01816e+06	1.23895e+06	1.66745e+06	1.69851e+06	34916.3	68541.3	794382	903534	732959	1.58926e+06	807337	1.35349e+06	200759	730993	3.52442e+06	2.16827e+06	1.36861e+06	952516	682890	527596	1.63433e+06	1.90164e+06	1.42397e+06	1.00779e+06	2.23381e+06	1.2003e+06	370975	542773	49357.5	1.31568e+06	2.0526e+06	1.43427e+06	403680
dMePE(30:1_18:1)	dMePE	M-H	938.758	18.7148	C55 H105 O8 N1 P1	1.54416e+06	1.29985e+06	2.43799e+06	2.87496e+06	1.30997e+06	1.10369e+06	1.07681e+06	1.64495e+06	2.121e+06	957287	1.60423e+06	1.79265e+06	4.14217e+06	2.02678e+06	4.9208e+06	104259	261775	1.00908e+06	1.25594e+06	1.31245e+06	3.22594e+06	1.8176e+06	2.45501e+06	1.49021e+06	2.12408e+06	2.5497e+06	3.91329e+06	2.49002e+06	3.39575e+06	1.63531e+06	1.095e+06	3.79706e+06	2.05158e+06	2.72772e+06	2.51058e+06	4.48661e+06	5.26975e+06	1.59434e+06	1.05165e+06	1.00116e+06	3.58678e+06	4.72603e+06	2.11686e+06	708238
dMePE(30:1_20:3)	dMePE	M-H	962.758	18.2667	C57 H105 O8 N1 P1	1.31797e+06	1.56375e+06	910603	1.66541e+06	401943	533677	1.00952e+06	1.62582e+06	1.10458e+06	313449	616294	952825	4.13901e+06	527326	1.96169e+06	0	105870	996285	512044	696263	1.45041e+06	1.00833e+06	1.13866e+06	638686	684268	1.3957e+06	1.26591e+06	1.70137e+06	920197	636879	725015	366851	1.07386e+06	3.2133e+06	732864	973686	654755	683220	320186	398865	1.24034e+06	1.19722e+06	1.07257e+06	291472
dMePE(30:1_20:4)	dMePE	M-H	960.743	17.9262	C57 H103 O8 N1 P1	1.85777e+06	2.23831e+06	4.08752e+06	2.91094e+06	1.10656e+06	1.33266e+06	1.14035e+06	2.06324e+06	2.22436e+06	993197	1.98538e+06	2.02239e+06	5.30186e+06	1.74076e+06	4.06825e+06	184261	328138	1.35595e+06	992068	1.12476e+06	2.67859e+06	1.85621e+06	2.4843e+06	1.25184e+06	1.57257e+06	1.67577e+06	3.00093e+06	2.76953e+06	1.9165e+06	1.01311e+06	1.12012e+06	2.49772e+06	2.27896e+06	2.83398e+06	1.84319e+06	4.15985e+06	4.69775e+06	858374	1.19655e+06	721353	3.27926e+06	4.05985e+06	2.16842e+06	600914
dMePE(30:1_22:6)	dMePE	M-H	984.743	17.6138	C59 H103 O8 N1 P1	605966	613404	1.14915e+06	826865	568383	562331	488379	694069	1.20066e+06	589506	880042	1.0717e+06	1.77724e+06	846668	2.37473e+06	110872	157576	1.26095e+06	412340	389316	1.34178e+06	843825	1.02639e+06	383615	607116	468451	1.11209e+06	1.66636e+06	1.04278e+06	540098	261671	1.0265e+06	714224	1.04762e+06	978372	861024	1.27e+06	748659	472549	448483	2.10219e+06	1.88619e+06	907209	204631
dMePE(30:1e)	dMePE	M-H	674.513	12.0361	C37 H73 O7 N1 P1	428927	1.10656e+06	863661	909716	290228	547941	552002	842290	842318	473985	446121	879988	2.02002e+06	1.17352e+06	1.59907e+06	0	0	592023	227722	0	1.66734e+06	323704	1.78611e+06	87646.9	1.15156e+06	764887	2.10535e+06	845490	1.6906e+06	0	566414	1.56637e+06	847732	1.27322e+06	730426	2.76917e+06	3.48897e+06	529239	138910	483250	1.2301e+06	2.25359e+06	1.18328e+06	123692
dMePE(31:1e)	dMePE	M-H	688.529	14.853	C38 H75 O7 N1 P1	1.32443e+06	1.55203e+06	2.22234e+06	836235	1.22973e+06	937952	796636	1.59926e+06	483097	423973	881218	983759	967887	823408	828370	32642.7	131159	369940	1.05513e+06	341174	1.3907e+06	648809	728364	320861	447366	1.21546e+06	2.00101e+06	1.56197e+06	867988	1.0217e+06	1.33176e+06	953072	1.31467e+06	770101	1.17758e+06	2.46435e+06	630239	437047	466053	43164.1	793670	1.91862e+06	2.42944e+06	342469
dMePE(32:1_20:4)	dMePE	M-H	988.774	18.6094	C59 H107 O8 N1 P1	1.29386e+06	1.74208e+06	3.91291e+06	2.33819e+06	885230	838143	441857	1.35128e+06	1.72355e+06	773342	1.922e+06	1.6816e+06	3.58112e+06	1.52612e+06	3.42075e+06	153187	251690	854925	733043	881233	2.07384e+06	1.50294e+06	1.74657e+06	887465	1.16824e+06	1.25938e+06	2.14598e+06	1.64656e+06	1.47515e+06	827838	861601	1.87327e+06	2.03428e+06	2.42847e+06	1.57139e+06	3.33436e+06	4.14219e+06	1.24938e+06	912269	570525	2.78803e+06	2.99638e+06	1.60434e+06	472104
dMePE(32:2e)	dMePE	M-H	700.529	14.348	C39 H75 O7 N1 P1	2.294e+06	2.08286e+06	2.41767e+06	1.00195e+06	676892	1.1198e+06	1.13357e+06	1.42304e+06	753479	386361	1.52273e+06	1.53909e+06	914745	1.1557e+06	1.43369e+06	72441.1	315534	520926	921029	899059	2.62981e+06	912949	914705	350342	1.46365e+06	1.70436e+06	1.96598e+06	1.03535e+06	746161	680998	373107	2.70675e+06	1.4279e+06	2.62059e+06	1.73492e+06	2.45852e+06	624304	824916	562374	21303.4	1.43321e+06	2.42791e+06	2.09588e+06	452400
dMePE(34:3e)	dMePE	M-H	726.544	14.548	C41 H77 O7 N1 P1	1.14686e+08	7.76319e+07	1.195e+08	1.29101e+08	7.55365e+07	7.97664e+07	6.08761e+07	9.93666e+07	5.0124e+07	3.69633e+07	6.48278e+07	9.97393e+07	9.5115e+07	1.12946e+08	1.08684e+08	1.00662e+07	1.27283e+07	4.8768e+07	7.72354e+07	7.29962e+07	1.40509e+08	9.35293e+07	7.66805e+07	3.53689e+07	8.17877e+07	1.51957e+08	1.63718e+08	9.23186e+07	1.0171e+08	1.18391e+08	1.60471e+07	1.19553e+08	1.45524e+08	7.51036e+07	9.24172e+07	1.76502e+08	9.20384e+07	3.63471e+07	5.14447e+07	5.65227e+06	8.96845e+07	1.42796e+08	9.91846e+07	4.6293e+07
dMePE(34:4)	dMePE	M-H	738.508	9.39785	C41 H73 O8 N1 P1	912049	545941	1.93868e+06	879617	466515	584099	569245	938038	601919	199996	301886	836311	905268	863870	705920	64053.9	40250	291098	376145	420749	1.17687e+06	827211	672582	109601	438041	783930	1.38515e+06	450772	287939	711920	467632	803578	1.89304e+06	663142	755095	1.57255e+06	399936	554520	568816	2320.04	257782	342055	877822	397891
dMePE(34:4e)	dMePE	M-H	724.529	13.405	C41 H75 O7 N1 P1	1.30246e+07	1.17748e+07	2.15276e+07	1.67473e+07	7.93693e+06	9.88554e+06	7.10887e+06	1.46851e+07	7.73543e+06	4.83703e+06	6.55078e+06	1.4049e+07	9.74222e+06	1.61105e+07	1.21639e+07	1.44931e+06	1.98322e+06	6.75741e+06	9.14295e+06	6.59068e+06	1.29234e+07	1.65659e+07	1.22136e+07	6.03236e+06	1.23662e+07	2.50922e+07	1.66473e+07	1.33752e+07	1.58516e+07	8.72992e+06	1.23221e+07	1.20136e+07	1.92735e+07	1.30519e+07	1.09625e+07	2.78843e+07	9.86618e+06	5.23778e+06	5.21989e+06	705860	9.50351e+06	1.41e+07	1.6229e+07	5.1364e+06
dMePE(36:2e)	dMePE	M-H	756.591	16.967	C43 H83 O7 N1 P1	9.02029e+06	1.00685e+07	1.84735e+07	1.35602e+07	9.03241e+06	9.42079e+06	7.3439e+06	1.05326e+07	9.06859e+06	3.80961e+06	1.13745e+07	1.08342e+07	1.34124e+07	1.22583e+07	1.11893e+07	656975	1.01444e+06	6.3409e+06	5.44761e+06	6.05105e+06	1.21626e+07	8.3017e+06	9.97928e+06	4.57436e+06	8.64104e+06	1.65451e+07	1.0673e+07	9.38782e+06	1.10516e+07	5.95235e+06	6.47366e+06	1.00449e+07	1.13501e+07	1.04678e+07	1.1801e+07	1.86717e+07	1.19497e+07	7.32668e+06	4.81978e+06	487100	9.73138e+06	1.13324e+07	1.3279e+07	3.68275e+06
dMePE(36:3)	dMePE	M-H	768.555	13.475	C43 H79 O8 N1 P1	817174	1.28174e+06	1.1235e+06	698204	835490	1.00034e+06	1.15186e+06	941880	665247	378047	667701	1.13835e+06	1.32307e+06	1.21706e+06	830118	237906	175169	414510	662190	279909	298471	592694	745934	139317	519380	741008	1.12466e+06	481783	767314	511144	841725	860715	750759	1.11503e+06	598882	1.01863e+06	924297	267753	412901	268677	429068	469066	808641	532550
dMePE(36:5)	dMePE	M-H	764.524	9.472	C43 H75 O8 N1 P1	464051	299299	1.08609e+06	392167	259242	286451	284758	459206	229181	12954.4	116229	508633	449281	447877	323874	0	2010.73	45619.9	177012	200053	570416	470204	307451	8823.69	118900	409850	778142	101712	117287	631057	198322	382802	1.22136e+06	224519	310058	774923	129908	178980	244408	0	91626	103154	374069	181156
dMePE(38:2e)	dMePE	M-H	784.623	11.478	C45 H87 O7 N1 P1	207026	591505	464356	307757	95389.2	64431.4	423057	463937	112793	309562	183757	66472.8	91039.2	655024	386715	212526	54116.5	405248	97510.8	483490	621398	534255	257351	53307.3	828818	693370	464113	477029	272017	82252.4	625960	281075	295226	379213	319200	731104	405985	563349	920036	379350	608495	761410	703668	751486
dMePE(38:3e)	dMePE	M-H	782.607	16.9243	C45 H85 O7 N1 P1	1.77053e+06	1.62974e+06	3.64467e+06	2.5557e+06	1.69791e+06	1.46342e+06	1.72983e+06	1.66233e+06	2.06031e+06	927994	1.96338e+06	2.68022e+06	2.67306e+06	2.99789e+06	2.41375e+06	42482.9	86652.4	1.16781e+06	1.11022e+06	1.18102e+06	3.30976e+06	1.74329e+06	2.04745e+06	589994	1.72657e+06	3.47962e+06	2.96318e+06	2.18438e+06	2.38328e+06	1.79784e+06	958267	2.34755e+06	3.10044e+06	1.49957e+06	1.96101e+06	2.82045e+06	2.75873e+06	1.1737e+06	882806	42557.2	1.67717e+06	2.78702e+06	2.55842e+06	465092
dMePE(38:4e)	dMePE	M-H	780.591	15.606	C45 H83 O7 N1 P1	632000	863811	900000	633966	16955.1	137712	438518	102788	468704	236874	212823	223394	555351	471343	771589	38266.3	58952.9	296929	312551	29955.4	544755	460277	410530	217041	129811	411914	415989	169801	279231	239828	52512.2	786708	834792	462910	607085	524581	498312	308239	317792	80671.2	501127	987577	527868	275555
dMePE(38:5)	dMePE	M-H	792.555	13.285	C45 H79 O8 N1 P1	511602	451072	753845	655861	451925	406676	371706	605497	175827	9390.39	182575	728619	243707	780785	1.82343e+06	53726.2	107367	130486	91335.7	262670	692978	614730	200438	79202.9	459568	669661	342522	341491	613163	104064	358684	492192	220687	553589	344864	542616	92222	151872	54354.2	12584.1	187180	255311	264865	155027
dMePE(38:7e)	dMePE	M-H	774.544	12.87	C45 H77 O7 N1 P1	3.98036e+06	3.17193e+06	4.12855e+06	3.57867e+06	3.35356e+06	1.46101e+06	5.20013e+06	3.24706e+06	1.15288e+07	5.84327e+06	8.00243e+06	3.48864e+06	5.60632e+06	4.0363e+06	1.20898e+07	566952	1.3612e+06	8.03431e+06	3.16524e+06	3.2708e+06	9.03793e+06	5.79999e+06	7.63246e+06	755173	2.07059e+06	1.89667e+06	3.8047e+06	4.89757e+06	62328.6	1.73889e+06	1.22064e+06	26845	9.03363e+06	976244	2.26236e+06	3.05507e+06	618134	8.35828e+06	544168	4489.12	1.14637e+07	1.20619e+07	2.29455e+06	1.1827e+06
dMePE(50:2)	dMePE	M-H	966.79	19.2798	C57 H109 O8 N1 P1	519044	538749	1.21914e+06	957836	474957	637025	476339	689612	913292	338292	808804	824170	1.90827e+06	907386	1.95831e+06	17415.5	147710	503512	460606	518896	1.07518e+06	724286	977422	619098	891617	1.02227e+06	1.39871e+06	791396	1.30877e+06	595090	555815	1.40436e+06	903525	1.23895e+06	1.09402e+06	2.04947e+06	2.50114e+06	745276	468766	386784	1.4607e+06	1.64605e+06	953883	272673
dMePE(52:4)	dMePE	M-H	990.79	18.895	C59 H109 O8 N1 P1	681879	1.28257e+06	647513	1.16644e+06	368939	335629	680828	1.13796e+06	875543	264419	639098	713963	2.89371e+06	577178	1.26444e+06	5404.39	132167	638717	281645	520205	797091	946060	939895	240333	514436	947987	721934	1.09867e+06	590606	478860	416528	524982	1.3243e+06	2.47449e+06	651146	801482	1.08081e+06	765439	281551	278688	971083	1.19905e+06	801219	189146
dMePE(54:5)	dMePE	M-H	1016.81	19.1681	C61 H111 O8 N1 P1	191071	335820	806779	480683	140902	118372	132787	215760	330729	120130	477431	332159	857665	288514	798113	10251.9	64306.4	188336	108519	167257	355840	268950	342092	124987	290971	182345	463553	418880	222231	110436	128360	312558	441310	354113	271707	561256	716722	265840	157913	79277.5	489865	494621	294291	23094.5
dMePE(54:7)	dMePE	M-H	1012.77	18.343	C61 H107 O8 N1 P1	499332	165690	1.4944e+06	1.29833e+06	313480	538244	537090	296165	1.33594e+06	516552	1.40471e+06	1.28582e+06	1.99126e+06	925620	3.50269e+06	48802.7	214843	1.23285e+06	433916	487155	1.06396e+06	963474	822552	280379	501172	524036	921023	2.10887e+06	663883	464661	214048	963801	1.06274e+06	887642	966867	1.13816e+06	1.321e+06	867107	367061	520962	1.73383e+06	1.80324e+06	588577	213394
dMePE(56:7)	dMePE	M-H	1040.81	18.962	C63 H111 O8 N1 P1	80515.3	120198	254469	303584	23307.3	77386.8	90183.7	65320.1	413362	146788	447112	287486	571551	254548	1.05751e+06	0	55767.1	306628	113245	100948	270245	189567	262662	4397.27	102026	126911	336203	686083	114648	25459.3	4917.78	225834	252010	218578	206935	326301	214119	147689	47457.3	135556	360850	353996	124013	6119.85
GD3(d35:1)	GD3	M+CH3COO	1516.84	10.704	C71 H126 O31 N3	115914	57693.7	345970	389933	274023	67383.8	15860	197057	118559	0	392289	792546	428932	334196	701254	0	0	0	0	191373	798404	745380	169284	82750.2	178986	944636	577714	216874	891723	197633	220339	367209	1.47983e+06	736712	957647	362657	986145	0	240489	0	479912	906064	19529.9	0
GD3(d38:1)	GD3	M-H	1498.86	13.216	C72 H128 O29 N3	36175	30885.3	23686.3	79474.3	37864	0	3128.27	115718	0	0	132361	376351	126218	0	0	0	5698.9	0	0	10218.4	174774	391247	0	108072	0	297420	366670	178117	424210	166816	274241	15131.3	222146	275631	1.29338e+06	169284	336567	6880.87	8557.23	10870.8	91311	516272	8823.79	0
GD3(d39:1)	GD3	M+CH3COO	1572.9	13.437	C75 H134 O31 N3	0	0	0	50666.1	353010	0	0	0	160381	0	418418	596879	0	266088	608786	0	0	0	0	122319	929160	950432	158338	61680.7	25010.3	856693	646107	368758	906941	135004	151380	207397	650227	1.06142e+06	579424	172344	739750	0	91211.3	11000.1	326194	1.31817e+06	0	0
GD3(d41:1)	GD3	M+CH3COO	1600.93	14.7173	C77 H138 O31 N3	491367	120147	288112	632865	897966	362467	44800.7	357048	896045	14802	976319	1.67687e+06	616712	984893	1.31992e+06	14064.2	5789.89	55019.8	9522.66	515383	1.98673e+06	1.96797e+06	690396	331465	575458	1.96188e+06	1.53656e+06	629831	1.97818e+06	326134	406276	1.11517e+06	2.12449e+06	1.73904e+06	1.37675e+06	431237	1.35538e+06	0	508271	20544.5	960134	2.443e+06	31816.8	0
GD3(d42:1)	GD3	M-H	1554.93	15.6666	C76 H136 O29 N3	327387	48017.3	18483.5	259999	180728	26467.4	5774.48	262549	134473	0	283842	628815	220571	57616.1	71527.3	0	22428.2	0	16523.4	49783.6	484578	630324	167037	245791	110192	389643	911764	377377	649536	324730	343064	457327	526058	865686	1.32737e+06	164229	482238	0	133192	18770.9	297276	781159	0	0
GM1(d34:1)	GM1	M-H	1516.84	10.707	C71 H126 O31 N3	115914	57693.7	345970	389933	274023	58584.7	15860	197057	118559	0	392289	792546	428932	334196	701254	0	0	0	0	150046	798404	745380	169284	82750.2	178986	944636	577714	216874	891723	197633	220339	367209	1.47983e+06	736712	955599	362657	986145	0	240489	0	479912	912803	19529.9	0
GM1(d38:1)	GM1	M-H	1572.9	13.4676	C75 H134 O31 N3	0	0	0	50666.1	352173	0	0	0	141119	0	442616	630374	0	266088	637209	0	0	0	0	122319	950122	919982	158338	28407.3	546.363	895633	664158	368758	917224	135004	161342	207479	650227	1.05624e+06	552331	198899	751327	0	105553	7825.9	326194	1.31817e+06	0	0
GM1(d40:1)	GM1	M-H	1600.93	14.735	C77 H138 O31 N3	491367	120147	270619	608715	897966	362467	44800.7	357048	896045	14802	976319	1.67687e+06	616712	984893	1.33997e+06	14064.2	5789.89	55019.8	9522.66	515383	1.98673e+06	1.96797e+06	690396	331465	575458	1.96188e+06	1.53656e+06	629831	1.97818e+06	326134	406276	1.11517e+06	2.12449e+06	1.73904e+06	1.37675e+06	431237	1.35538e+06	0	508271	20544.5	960134	2.443e+06	21582.9	0
GM1(d42:1)	GM1	M-H	1628.96	15.8943	C79 H142 O31 N3	320170	160886	118699	553175	813956	147948	6551.44	323708	994643	17326.7	762918	1.36115e+06	335240	980442	1.14976e+06	6115.68	0	23623.8	0	447063	1.54943e+06	1.69779e+06	681381	299240	543162	1.38938e+06	1.35744e+06	651215	1.26848e+06	193905	170538	1.10676e+06	1.72319e+06	1.65598e+06	810360	47193.1	1.05972e+06	0	478400	25847.1	694911	1.62823e+06	0	0
GM2(d49:6)	GM2	M-H	1554.94	15.668	C80 H136 O26 N3	328023	47989.4	18269.8	256684	181199	26523.9	5778.85	262466	134068	0	284951	634087	222066	58023.4	71235.3	0	16716.2	0	16722	49652.4	493092	634605	167038	247125	111150	398322	919533	380502	653468	326722	344903	463708	522234	863818	1.33386e+06	164698	480840	0	133383	18345.9	300053	785588	0	0
GM2(m37:1)	GM2	M-H	1380.84	3.11894	C68 H122 O25 N3	346794	151876	371585	144081	0	254899	0	411817	0	0	0	70496.9	791406	562011	4976.22	0	0	0	0	0	162919	63977.9	22006.3	0	35463.5	870994	882733	5377.46	573323	10151.8	217186	844684	812844	612973	157255	532111	310266	10835.9	165894	0	12276	30519	21731.3	19173
GM2(t41:2)	GM2	M+CH3COO	1526.9	14.471	C74 H132 O29 N3	167582	0	200096	258620	175200	0	0	232168	48151.7	0	431669	680601	186577	0	188493	3450.02	0	0	13402.9	0	521193	948092	42944.4	233796	42153.5	619879	837759	465094	927548	263964	423259	292021	431331	499202	2.03821e+06	69628.3	523022	28692.1	55989.4	12401.7	262835	1.05594e+06	0	0
GM3(d34:1)	GM3	M-H	1151.71	10.766	C57 H103 O21 N2	1.60125e+06	3.93014e+06	7.38451e+06	7.62087e+06	3.91661e+06	1.99391e+06	1.87214e+06	3.94801e+06	4.31925e+06	770708	7.41656e+06	5.76331e+06	7.13682e+06	3.65356e+06	6.50841e+06	272120	236329	2.36026e+06	1.06879e+06	2.70234e+06	6.91449e+06	7.0051e+06	5.49141e+06	2.03926e+06	3.19031e+06	5.92269e+06	2.90629e+06	7.75173e+06	5.66992e+06	3.01357e+06	6.0048e+06	2.59741e+06	3.75176e+06	7.73081e+06	5.61234e+06	3.78842e+06	2.90512e+06	1.85956e+06	1.63283e+06	1.80562e+06	3.96904e+06	5.90859e+06	2.95383e+06	1.05277e+06
GM3(d34:1+O)	GM3	M+H	1169.72	10.4439	C57 H105 O22 N2	0	93162.8	569716	479494	401191	0	0	211750	452668	0	243406	664324	510862	188632	685520	0	0	191390	0	82762.8	545157	669716	628784	77822.1	63156	208965	0	393871	856418	295799	687218	0	333141	374071	966043	372137	189292	0	223229	107020	475621	673014	111125	29145.6
GM3(d35:2+O)	GM3	M+H	1181.72	9.87617	C58 H105 O22 N2	561050	221016	1.30061e+06	769591	323020	38623.9	192985	432769	384304	30447.1	664324	1.53277e+06	1.07661e+06	887754	2.07412e+06	0	0	279872	214125	198081	1.03154e+06	538045	655696	20757.4	483666	836472	1.94607e+06	474846	165859	167928	113206	354347	752385	414828	587779	793253	88445.4	0	0	0	489932	650109	69554	65320.2
GM3(d36:1)	GM3	M-H	1179.74	12.1887	C59 H107 O21 N2	328303	358388	485589	1.13894e+06	311575	263879	184179	466476	524268	72092	929885	887990	972682	107948	1.02607e+06	0	0	228256	52817.7	228182	777018	974548	565074	235244	216392	605352	141061	897431	332765	180227	668790	49867	164577	952773	550886	282968	169750	129974	91048.7	106815	450407	599202	89096.2	17772.1
GM3(d36:4)	GM3	M+HCOO	1219.7	10.768	C60 H103 O23 N2	241619	634355	1.20688e+06	1.26943e+06	664894	313912	264957	608185	627679	87779.7	1.20685e+06	930642	1.15127e+06	582531	957897	32704.3	7855.94	389357	130048	435334	1.16101e+06	1.14645e+06	873269	292405	496399	940172	484686	1.24192e+06	883154	488466	973741	418270	678240	1.29815e+06	994571	580442	489157	295361	233844	242813	684347	963493	478349	147273
GM3(d37:2+O)	GM3	M+H	1209.75	11.4134	C60 H109 O22 N2	1.88971e+07	2.01123e+07	3.12605e+07	2.40524e+07	2.52094e+07	1.78222e+07	1.21493e+07	2.09361e+07	2.02849e+07	7.15311e+06	2.47894e+07	3.50073e+07	3.25368e+07	3.69622e+07	3.86536e+07	4.2194e+06	3.71891e+06	1.08658e+07	2.05224e+07	1.64718e+07	3.14598e+07	3.15208e+07	2.29654e+07	1.55237e+07	2.59138e+07	3.28782e+07	3.78233e+07	2.23197e+07	2.95197e+07	2.64863e+07	1.91261e+07	3.25447e+07	4.29524e+07	2.51807e+07	2.85299e+07	3.19297e+07	2.37666e+07	1.54103e+07	1.69834e+07	8.69211e+06	3.17444e+07	3.57726e+07	1.01607e+07	1.30699e+07
GM3(d38:1)	GM3	M-H	1207.77	13.525	C61 H111 O21 N2	836259	2.4349e+06	3.54746e+06	4.29908e+06	2.87778e+06	1.59223e+06	1.1354e+06	1.87047e+06	2.11449e+06	528735	4.14286e+06	3.36942e+06	3.52582e+06	1.56287e+06	2.6381e+06	0	54161.3	1.70507e+06	451710	1.83721e+06	3.14534e+06	3.80242e+06	3.726e+06	2.26553e+06	1.89023e+06	3.03291e+06	600152	3.16032e+06	3.60256e+06	1.83279e+06	4.8192e+06	839625	1.0094e+06	4.78052e+06	3.65443e+06	897809	900249	1.77571e+06	1.25973e+06	1.24907e+06	2.35277e+06	2.47149e+06	1.75742e+06	689451
GM3(d39:2+O)	GM3	M+H	1237.78	12.874	C62 H113 O22 N2	375159	0	486961	767990	206973	409746	22461.1	0	0	0	0	617421	895798	243044	1.2202e+06	0	0	0	0	324388	0	597386	228928	365954	363467	869100	1.20972e+06	224909	394188	174166	227093	850381	756332	385713	368982	615608	452930	0	0	143470	1.01375e+06	974907	0	0
GM3(d40:1)	GM3	M+H	1237.81	14.7851	C63 H117 O21 N2	3.30233e+06	9.47815e+06	1.34782e+07	1.64696e+07	8.22915e+06	5.89831e+06	3.066e+06	7.27884e+06	5.95375e+06	1.79999e+06	1.18189e+07	8.84282e+06	1.08438e+07	6.58083e+06	7.00258e+06	391330	225722	5.93616e+06	1.99979e+06	5.41659e+06	9.83265e+06	1.20089e+07	1.05538e+07	5.06817e+06	5.33797e+06	9.50625e+06	3.45702e+06	1.08192e+07	1.09999e+07	4.81882e+06	1.20892e+07	3.23864e+06	3.57409e+06	1.46352e+07	1.08554e+07	4.11361e+06	3.10603e+06	4.10909e+06	3.34051e+06	2.50289e+06	5.20104e+06	7.57149e+06	4.90769e+06	1.84292e+06
GM3(d41:2+O)	GM3	M+H	1265.81	14.2423	C64 H117 O22 N2	1.69919e+06	1.60055e+06	3.6959e+06	2.69903e+06	3.30752e+06	1.7838e+06	785525	2.05688e+06	1.82183e+06	550620	2.35969e+06	4.28594e+06	3.43669e+06	2.80231e+06	4.56289e+06	85078.1	0	1.22647e+06	1.46535e+06	1.57589e+06	1.92593e+06	3.09559e+06	1.63036e+06	1.87299e+06	2.39117e+06	3.97092e+06	4.84053e+06	1.92027e+06	3.92369e+06	1.77966e+06	1.99635e+06	3.72691e+06	4.28017e+06	2.58189e+06	2.70022e+06	3.87313e+06	1.73346e+06	1.53536e+06	1.12036e+06	623675	3.52911e+06	4.26639e+06	992308	1.07856e+06
GM3(d42:1)	GM3	M+H	1265.85	15.9567	C65 H121 O21 N2	3.70153e+06	6.97473e+06	1.33893e+07	1.24294e+07	6.79283e+06	5.33817e+06	2.85951e+06	5.592e+06	5.04591e+06	2.04241e+06	8.52408e+06	6.48921e+06	8.65888e+06	6.00401e+06	7.19759e+06	308159	301539	4.81423e+06	1.55136e+06	5.03034e+06	6.77903e+06	7.85359e+06	9.10661e+06	3.11683e+06	4.29203e+06	6.6433e+06	2.39887e+06	1.08991e+07	8.31274e+06	3.7517e+06	9.19035e+06	3.04353e+06	3.02872e+06	1.35689e+07	8.03983e+06	3.17074e+06	2.27138e+06	2.32091e+06	3.20138e+06	2.06969e+06	3.84345e+06	6.12597e+06	3.91149e+06	1.27504e+06
GM3(d42:2)	GM3	M-H	1261.82	14.6644	C65 H117 O21 N2	1.48154e+06	2.26979e+06	5.40834e+06	3.80631e+06	2.41647e+06	1.61743e+06	1.30647e+06	2.31011e+06	2.94703e+06	881289	4.19477e+06	3.3179e+06	4.16361e+06	2.18511e+06	4.68323e+06	22983.5	36850.9	2.53336e+06	722505	2.09848e+06	3.19407e+06	3.32955e+06	3.99895e+06	1.2846e+06	1.53814e+06	4.46505e+06	1.30343e+06	4.07671e+06	3.7526e+06	1.69391e+06	2.76444e+06	1.54317e+06	1.07654e+06	5.42799e+06	3.34483e+06	1.62114e+06	2.81884e+06	670176	1.10103e+06	865356	1.7552e+06	2.91614e+06	1.11116e+06	498945
GM3(d42:4)	GM3	M+HCOO	1303.79	14.7817	C66 H115 O23 N2	316406	991291	1.39013e+06	1.47149e+06	968404	642691	334629	857887	358908	226734	1.38313e+06	800097	953007	740906	848509	8497.99	23988.4	738454	234460	663396	1.11392e+06	1.2807e+06	1.24142e+06	675493	527674	1.07549e+06	254211	1.41291e+06	1.25689e+06	556401	1.0293e+06	349525	283473	1.70104e+06	1.19326e+06	263306	279133	413253	418328	385291	513739	771287	444168	209176
GM3(d42:8)	GM3	M+H	1251.74	11.4132	C65 H107 O21 N2	7.04557e+07	7.62484e+07	1.58732e+08	1.07655e+08	8.07206e+07	7.03311e+07	4.10917e+07	7.87677e+07	6.70599e+07	2.4648e+07	8.84273e+07	1.26445e+08	1.28097e+08	1.28533e+08	1.4778e+08	1.11601e+07	9.74616e+06	3.29458e+07	6.38175e+07	5.47643e+07	1.46655e+08	1.16377e+08	8.77127e+07	4.2432e+07	8.64084e+07	1.70381e+08	2.228e+08	8.93292e+07	1.36979e+08	8.72857e+07	6.66532e+07	1.69781e+08	1.81381e+08	1.14664e+08	1.12491e+08	2.3126e+08	1.16559e+08	5.80328e+07	5.26099e+07	2.36619e+07	1.09461e+08	1.59962e+08	4.55646e+07	4.57392e+07
GM3(d43:2+O)	GM3	M+H	1293.84	15.5043	C66 H121 O22 N2	1.81307e+06	1.95079e+06	4.46737e+06	3.37052e+06	3.93068e+06	1.56581e+06	1.16683e+06	2.52646e+06	2.43187e+06	545608	2.29678e+06	5.15243e+06	3.47411e+06	3.35008e+06	4.6175e+06	90301.9	262269	1.7025e+06	1.55671e+06	1.56959e+06	2.61874e+06	2.90903e+06	2.44707e+06	2.29835e+06	2.60905e+06	4.69233e+06	4.95891e+06	2.12836e+06	4.9869e+06	1.65143e+06	2.17145e+06	4.20983e+06	6.00403e+06	3.36983e+06	3.52464e+06	3.60827e+06	2.0692e+06	1.88048e+06	1.20723e+06	569286	3.83946e+06	5.31047e+06	1.39858e+06	1.2989e+06
GM3(d44:1)	GM3	M-H	1291.86	17.0388	C67 H123 O21 N2	283517	433289	1.53071e+06	1.08478e+06	1.13314e+06	938338	134245	917361	537784	215096	1.02515e+06	384055	898106	501781	581149	0	0	266298	80130.4	528880	395691	688348	725926	413226	423244	693686	48184.1	1.64261e+06	1.05156e+06	344049	1.06936e+06	141523	127775	1.52089e+06	574889	345780	233216	127582	299937	261218	197107	445385	474007	9099.85
GM3(d44:4)	GM3	M+HCOO	1331.82	15.9615	C68 H119 O23 N2	408544	839250	1.76167e+06	1.51302e+06	973362	606870	354232	894342	678711	190222	1.15693e+06	705569	1.22383e+06	548553	938697	12333	7153.77	546147	169242	683698	780843	1.00729e+06	1.07806e+06	450562	497761	827807	203690	1.38974e+06	1.1175e+06	429791	845948	270864	260770	1.48955e+06	778348	360094	188217	228082	370661	273091	461326	561765	393209	110928
GM3(d44:8)	GM3	M+H	1279.77	12.8688	C67 H111 O21 N2	4.83041e+06	2.99175e+06	8.12635e+06	9.06271e+06	6.02326e+06	3.04325e+06	1.39404e+06	5.01281e+06	5.85864e+06	874399	6.39843e+06	1.27282e+07	9.37693e+06	9.5309e+06	1.66723e+07	0	0	2.92454e+06	1.96588e+06	3.73432e+06	6.21851e+06	8.37736e+06	6.9846e+06	3.48799e+06	6.00017e+06	1.05436e+07	1.49994e+07	6.2272e+06	6.76686e+06	4.69135e+06	3.48286e+06	1.25424e+07	1.40003e+07	8.62326e+06	9.61219e+06	1.39721e+07	7.49046e+06	3.29352e+06	1.37738e+06	850333	1.39816e+07	1.79886e+07	1.9089e+06	1.25029e+06
GM3(d45:2+O)	GM3	M+H	1321.87	16.6709	C68 H125 O22 N2	1.05631e+06	1.30862e+06	2.97698e+06	2.47575e+06	2.48292e+06	935723	710671	1.40835e+06	1.75461e+06	392453	1.64188e+06	2.69924e+06	2.79482e+06	2.9372e+06	3.66732e+06	122396	0	846267	821203	1.27961e+06	1.85546e+06	1.98691e+06	1.51172e+06	1.27358e+06	1.95671e+06	2.52622e+06	3.40852e+06	1.5367e+06	2.41551e+06	1.36827e+06	960539	3.11896e+06	4.11112e+06	1.86832e+06	1.82643e+06	2.41436e+06	1.29012e+06	1.00974e+06	983849	471238	2.36364e+06	3.48282e+06	629972	413863
GM3(m40:0)	GM3	M+CH3COO	1281.84	15.4025	C65 H121 O22 N2	214855	327193	592220	582733	260436	311609	97472.2	459197	441270	108139	627147	373140	902446	334697	474742	3536.44	0	257847	58222.8	320692	407711	434713	802761	169868	328577	577492	41932.4	916783	705546	305673	288904	153369	230565	876618	581697	163238	101644	21491.8	142657	183574	256850	557619	199622	27128.9
GM3(m40:1)	GM3	M+CH3COO	1279.83	14.1088	C65 H119 O22 N2	197938	175181	463926	644593	231853	210130	108310	342860	456655	57335.7	554363	392189	591984	207127	532412	0	0	148868	27558	272574	505250	270836	550718	119905	213573	570317	72001	758612	426209	263890	286783	151940	117472	946853	563797	165312	211743	24440.9	132052	198045	272876	417292	106044	28438.9
GM3(t42:0)	GM3	M+H	1283.86	15.3967	C65 H123 O22 N2	135333	277653	429086	542197	191001	168227	0	273727	322780	0	434416	289063	764708	179470	305961	0	0	250475	0	73349.6	289071	397111	893887	102662	194200	146600	0	1.06286e+06	508454	89108.9	473560	132871	279275	956278	225997	0	0	0	142114	0	111091	341193	252618	69110.2
Hex1Cer(d14:0_20:4)	Hex1Cer	M+HCOO	738.516	12.4591	C41 H72 O10 N1	1.36892e+07	1.46495e+07	1.78268e+07	1.32262e+07	7.61929e+06	9.06331e+06	5.88514e+06	1.16894e+07	7.27321e+06	5.36224e+06	7.62562e+06	8.09965e+06	1.16305e+07	1.32751e+07	9.41728e+06	1.45029e+06	1.31313e+06	5.18599e+06	5.23597e+06	6.04841e+06	1.22029e+07	8.30024e+06	9.34082e+06	3.89787e+06	5.97736e+06	8.98218e+06	1.26473e+07	8.45935e+06	8.78088e+06	3.99162e+06	7.80048e+06	1.23043e+07	1.35271e+07	1.04656e+07	5.97643e+06	2.14214e+07	1.0922e+07	5.44565e+06	7.28588e+06	526028	6.60518e+06	9.42207e+06	8.80112e+06	5.04177e+06
Hex1Cer(d14:0_22:5)	Hex1Cer	M+HCOO	764.532	12.999	C43 H74 O10 N1	4.67079e+06	7.40259e+06	8.43584e+06	5.52203e+06	3.80171e+06	3.9848e+06	2.02668e+06	5.20968e+06	1.96227e+06	1.18676e+06	2.39263e+06	2.17925e+06	5.34923e+06	7.35758e+06	4.69742e+06	570956	560760	1.71341e+06	1.89438e+06	2.95152e+06	4.55497e+06	3.24452e+06	3.93292e+06	1.35181e+06	4.11063e+06	4.49637e+06	6.77889e+06	3.43273e+06	2.13081e+06	1.44464e+06	3.25564e+06	5.29434e+06	6.44126e+06	5.09781e+06	2.80439e+06	1.20946e+07	4.54091e+06	1.77978e+06	2.40698e+06	34124.5	2.8106e+06	4.28362e+06	5.38869e+06	1.5026e+06
Hex1Cer(d16:0_22:4)	Hex1Cer	M+HCOO	794.579	14.7757	C45 H80 O10 N1	3.46724e+06	6.53525e+06	5.58755e+06	3.14233e+06	2.08844e+06	1.51905e+06	2.15209e+06	1.95537e+06	1.51254e+06	595803	2.49847e+06	3.31894e+06	3.21761e+06	3.64763e+06	5.9066e+06	198338	175401	1.35121e+06	1.25413e+06	2.06235e+06	3.79475e+06	3.77093e+06	1.55146e+06	801436	1.8698e+06	1.8293e+06	2.70639e+06	2.36969e+06	1.83599e+06	2.68883e+06	1.71838e+06	3.6776e+06	4.05862e+06	2.30474e+06	2.48264e+06	5.38067e+06	4.36237e+06	1.79488e+06	2.50433e+06	54448.6	1.60677e+06	2.4619e+06	1.54315e+06	1.22861e+06
Hex1Cer(d16:0_22:5)	Hex1Cer	M+HCOO	792.563	14.3526	C45 H78 O10 N1	2.85201e+06	4.21543e+06	7.62206e+06	5.38855e+06	3.74493e+06	2.19843e+06	1.13321e+06	3.2609e+06	1.6242e+06	738300	2.13093e+06	2.06678e+06	4.03542e+06	5.52411e+06	3.84733e+06	427502	368228	1.34634e+06	1.34686e+06	2.33406e+06	3.43378e+06	2.29347e+06	3.17167e+06	922311	2.81628e+06	3.53175e+06	4.39655e+06	2.16503e+06	1.63611e+06	1.19386e+06	1.30651e+06	4.19022e+06	4.76279e+06	3.83546e+06	2.83351e+06	8.3067e+06	3.85942e+06	1.41716e+06	2.12265e+06	42113.3	2.39663e+06	3.1699e+06	3.19696e+06	974871
Hex1Cer(d16:1_20:4)	Hex1Cer	M+HCOO	764.532	12.5058	C43 H74 O10 N1	1.27841e+07	1.51008e+07	2.22161e+07	1.4155e+07	1.07236e+07	1.23857e+07	6.05872e+06	1.28774e+07	5.57969e+06	6.03572e+06	7.41286e+06	1.0276e+07	1.22977e+07	1.38473e+07	8.76978e+06	1.32481e+06	1.36502e+06	6.00853e+06	6.31625e+06	8.98212e+06	1.36869e+07	6.79048e+06	9.18931e+06	3.21054e+06	5.10918e+06	8.73917e+06	1.42725e+07	7.14141e+06	9.17827e+06	7.12603e+06	8.80019e+06	1.30365e+07	1.85903e+07	9.20014e+06	6.18528e+06	2.73276e+07	1.28984e+07	4.37466e+06	9.38214e+06	344799	6.4434e+06	1.15585e+07	7.94202e+06	5.08744e+06
Hex1Cer(d16:1_22:6)	Hex1Cer	M+HCOO	788.532	12.068	C45 H74 O10 N1	2.2093e+06	3.34334e+06	5.48374e+06	5.48626e+06	4.37432e+06	2.40321e+06	1.83235e+06	2.47186e+06	2.49055e+06	1.72052e+06	2.38436e+06	4.13202e+06	3.59059e+06	4.20086e+06	4.24e+06	117647	226098	1.95062e+06	1.42169e+06	2.30729e+06	6.43596e+06	4.1547e+06	4.06806e+06	850863	1.97629e+06	2.27227e+06	3.8256e+06	3.69898e+06	3.80109e+06	1.6719e+06	2.53192e+06	3.71057e+06	3.00514e+06	2.71273e+06	2.55049e+06	5.2553e+06	2.98411e+06	1.43369e+06	1.6782e+06	0	2.0211e+06	3.84735e+06	2.02829e+06	1.42245e+06
Hex1Cer(d17:1_20:0)	Hex1Cer	M+H	742.619	14.6423	C43 H84 O8 N1	4.01999e+06	2.88673e+06	6.59869e+06	9.25526e+06	4.11213e+06	2.79866e+06	1.32024e+06	3.07739e+06	2.40623e+06	1.75253e+06	3.75131e+06	6.75386e+06	6.73691e+06	4.21821e+06	7.30143e+06	312779	292986	2.43417e+06	2.65364e+06	2.63757e+06	6.911e+06	5.64022e+06	5.0271e+06	3.1035e+06	2.60051e+06	7.46835e+06	1.40422e+07	4.81572e+06	8.94968e+06	4.11278e+06	4.08239e+06	1.27371e+07	6.89785e+06	5.38506e+06	8.27061e+06	1.16945e+07	9.95271e+06	3.43087e+06	1.65722e+06	689167	8.53883e+06	1.60292e+07	3.7167e+06	2.19684e+06
Hex1Cer(d17:1_22:0)	Hex1Cer	M+H	770.65	15.9344	C45 H88 O8 N1	7.60774e+06	6.26434e+06	1.37802e+07	1.72797e+07	9.8151e+06	6.20751e+06	3.53804e+06	6.95349e+06	5.84238e+06	4.25018e+06	7.70138e+06	1.35778e+07	1.23564e+07	9.25413e+06	1.73435e+07	863910	820172	6.30485e+06	5.85836e+06	5.46815e+06	1.64309e+07	1.1406e+07	1.08333e+07	6.35061e+06	5.58678e+06	1.45833e+07	2.79567e+07	8.81039e+06	2.08607e+07	7.44397e+06	9.57732e+06	2.2919e+07	1.33797e+07	1.17253e+07	1.61466e+07	2.07451e+07	1.86187e+07	8.32914e+06	4.01595e+06	2.02063e+06	1.48302e+07	2.6461e+07	7.6715e+06	5.40378e+06
Hex1Cer(d18:0_14:0)	Hex1Cer	M+H	674.557	11.4987	C38 H76 O8 N1	1.29825e+06	553147	2.85499e+06	1.61841e+06	316385	217831	0	657495	468836	127030	657602	1.2089e+06	1.87128e+06	1.40784e+06	1.86241e+06	0	0	110961	265721	699961	2.08174e+06	797189	1.37943e+06	118440	833136	2.29531e+06	4.09057e+06	538234	1.08416e+06	1.37605e+06	343138	2.52589e+06	2.18863e+06	1.343e+06	1.30607e+06	3.69184e+06	4.00918e+06	553050	134379	0	1.1507e+06	1.11411e+06	1.1576e+06	514978
Hex1Cer(d18:0_20:0)	Hex1Cer	M+H	758.65	15.7838	C44 H88 O8 N1	1.1638e+07	6.59503e+06	1.89614e+07	3.10893e+07	7.90677e+06	7.89862e+06	1.81504e+06	1.03585e+07	6.08429e+06	5.01662e+06	1.03315e+07	1.63187e+07	2.75991e+07	1.49727e+07	2.63121e+07	1.52124e+06	764719	4.98011e+06	4.6956e+06	9.82083e+06	1.63522e+07	1.26603e+07	1.80918e+07	6.90614e+06	1.16005e+07	2.66237e+07	3.91778e+07	8.42226e+06	1.37499e+07	1.23245e+07	7.06533e+06	1.86042e+07	2.43553e+07	1.89867e+07	1.76438e+07	3.49322e+07	4.07662e+07	8.27694e+06	7.43715e+06	905797	1.74795e+07	2.18329e+07	8.1449e+06	5.39152e+06
Hex1Cer(d18:0_22:0)	Hex1Cer	M+H	786.682	16.965	C46 H92 O8 N1	1.7143e+07	1.2143e+07	2.65811e+07	4.47538e+07	1.21014e+07	1.15388e+07	3.41166e+06	1.56244e+07	1.02083e+07	8.64574e+06	1.76683e+07	2.21397e+07	3.6156e+07	2.43016e+07	3.53244e+07	3.13008e+06	1.88368e+06	8.06975e+06	6.64205e+06	1.36386e+07	2.28698e+07	1.77395e+07	2.79625e+07	9.10136e+06	1.94098e+07	3.37978e+07	5.67078e+07	1.30804e+07	2.07186e+07	1.69831e+07	1.03725e+07	2.70635e+07	3.66635e+07	3.1651e+07	2.49728e+07	4.75216e+07	5.52352e+07	1.28112e+07	1.21309e+07	1.5662e+06	2.16364e+07	2.98845e+07	1.29507e+07	7.4847e+06
Hex1Cer(d18:0_24:0)	Hex1Cer	M+H	814.713	17.9088	C48 H96 O8 N1	1.47838e+07	1.1391e+07	1.93599e+07	3.77612e+07	8.83575e+06	1.14025e+07	2.82207e+06	1.31571e+07	6.45578e+06	7.61852e+06	1.37508e+07	1.40584e+07	2.75909e+07	1.8066e+07	2.53361e+07	5.25482e+06	2.54919e+06	7.18843e+06	6.39148e+06	1.32001e+07	1.77245e+07	1.41768e+07	2.26857e+07	7.0739e+06	1.46471e+07	1.92663e+07	4.28113e+07	1.29472e+07	1.38954e+07	1.28525e+07	7.79682e+06	2.04067e+07	2.90075e+07	2.36596e+07	2.02603e+07	3.76513e+07	4.16283e+07	7.98939e+06	1.214e+07	3.68334e+06	1.71798e+07	1.92524e+07	1.15869e+07	6.62163e+06
Hex1Cer(d18:0_24:1)	Hex1Cer	M+H	812.697	16.8395	C48 H94 O8 N1	4.9336e+06	1.58743e+06	7.62914e+06	7.93709e+06	2.66453e+06	2.5069e+06	118244	3.74965e+06	2.71592e+06	3.25506e+06	3.66113e+06	5.34762e+06	1.22125e+07	7.4957e+06	1.29117e+07	3.94811e+06	2.40592e+06	2.71514e+06	2.92326e+06	5.8598e+06	8.6542e+06	4.27381e+06	6.66506e+06	979749	4.15073e+06	1.11215e+07	1.49149e+07	8.56257e+06	1.88085e+06	7.60022e+06	1.43571e+06	6.02083e+06	1.0344e+07	7.27321e+06	5.9205e+06	2.27343e+07	2.03614e+07	2.63965e+06	1.98044e+06	531174	4.4549e+06	6.68001e+06	3.08721e+06	1.88321e+06
Hex1Cer(d18:0_24:2)	Hex1Cer	M+H	810.682	15.772	C48 H92 O8 N1	1.11632e+06	880271	1.76465e+06	1.44892e+06	337423	119258	204411	445697	570985	323352	267704	1.24097e+06	729317	604304	1.28988e+06	150824	120571	309582	0	417320	1.43008e+06	612805	1.15097e+06	412653	220640	700875	1.85234e+06	624167	2.10229e+06	657951	950106	1.57109e+06	435615	1.8911e+06	2.14508e+06	1.69175e+06	2.12898e+06	564150	469107	0	1.32894e+06	1.62486e+06	547074	366488
Hex1Cer(d18:1_12:0)	Hex1Cer	M+H	644.51	9.40251	C36 H70 O8 N1	634567	359028	761452	1.05295e+06	172621	277486	211595	411951	233654	184685	430544	696448	560990	822777	574822	54873.2	60865.2	228914	417869	293766	1.02113e+06	655063	485061	114683	362553	1.21044e+06	1.03366e+06	447505	603485	697966	408574	1.10135e+06	1.07814e+06	832810	395917	1.55735e+06	874372	195578	301971	110123	549668	703237	495238	311149
Hex1Cer(d18:1_14:0)	Hex1Cer	M+H	672.541	10.9555	C38 H74 O8 N1	1.79788e+07	8.16075e+06	2.02886e+07	1.65241e+07	9.76261e+06	7.74045e+06	6.34313e+06	8.83559e+06	7.82572e+06	5.9077e+06	1.05715e+07	1.57888e+07	1.83617e+07	1.93162e+07	2.17522e+07	2.4261e+06	2.15233e+06	5.57205e+06	1.10832e+07	1.03687e+07	3.39383e+07	1.97892e+07	1.4445e+07	6.84193e+06	1.21882e+07	2.28994e+07	3.50201e+07	1.18458e+07	1.34767e+07	2.0989e+07	9.93628e+06	2.65141e+07	2.52453e+07	1.74289e+07	1.21793e+07	3.52889e+07	2.62555e+07	5.15612e+06	4.57369e+06	4.77294e+06	1.70688e+07	2.49279e+07	9.62548e+06	9.21989e+06
Hex1Cer(d18:1_16:0)	Hex1Cer	M+H	700.572	12.498	C40 H78 O8 N1	6.52671e+08	4.78105e+08	9.07961e+08	1.01778e+09	5.12209e+08	3.25854e+08	2.76591e+08	4.30056e+08	4.95575e+08	2.19697e+08	4.8753e+08	6.83436e+08	8.82108e+08	8.64265e+08	8.95683e+08	7.87911e+07	7.31559e+07	2.48544e+08	3.9616e+08	4.0265e+08	1.11119e+09	8.30236e+08	5.82897e+08	3.23994e+08	4.69536e+08	9.14093e+08	1.31616e+09	5.34773e+08	7.41744e+08	7.0224e+08	4.69974e+08	1.25095e+09	9.3016e+08	7.0748e+08	6.49353e+08	1.24465e+09	1.13235e+09	3.8805e+08	2.55452e+08	1.13364e+08	7.93787e+08	1.04437e+09	4.1395e+08	2.72457e+08
Hex1Cer(d18:1_16:0+O)	Hex1Cer	M+H	716.567	12.1569	C40 H78 O9 N1	1.64063e+07	1.61411e+07	1.42734e+07	2.49037e+07	1.40116e+07	6.5562e+06	8.79056e+06	5.21122e+06	1.75919e+07	8.10155e+06	1.611e+07	1.719e+07	1.33488e+07	1.47278e+07	2.30393e+07	1893664	2.61309e+06	1.23072e+07	6.53496e+06	6.23759e+06	2.24625e+07	1.11441e+07	1.62476e+07	7.09464e+06	7.9326e+06	8.97364e+06	1.35626e+07	1.58495e+07	2.67219e+07	6.17063e+06	1.74773e+07	1.66844e+07	1.02834e+07	1.47372e+07	3.04431e+07	1.84709e+07	1.33716e+07	1.17619e+07	8.56112e+06	5.63165e+06	1.34691e+07	1.55357e+07	7.54525e+06	6.25631e+06
Hex1Cer(d18:1_16:1)	Hex1Cer	M+H	698.557	12.158	C40 H76 O8 N1	1.44864e+07	1.31459e+07	1.198e+07	1.74896e+07	1.08347e+07	4.05904e+06	8.05292e+06	5.58312e+06	1.38344e+07	6.58392e+06	1.24194e+07	1.2363e+07	1.15038e+07	1.18952e+07	1.82931e+07	1.36605e+06	2.20977e+06	1.02243e+07	4.99371e+06	5.4263e+06	1.84065e+07	8.97751e+06	1.56677e+07	6.44117e+06	7.32005e+06	7.54121e+06	9.93948e+06	1.39271e+07	2.38514e+07	5.8573e+06	1.5833e+07	1.16263e+07	8.2753e+06	1.40241e+07	2.46653e+07	1.06157e+07	8.92161e+06	9.76046e+06	7.34555e+06	5.00839e+06	1.04299e+07	1.41736e+07	5.92241e+06	4.8816e+06
Hex1Cer(d18:1_17:0)	Hex1Cer	M+H	714.588	13.2455	C41 H80 O8 N1	1.30755e+06	2.61613e+06	5.48699e+06	5.30602e+06	1.39137e+06	1.47962e+06	0	374874	1.97389e+06	1.3613e+06	1.64782e+06	4.23917e+06	3.27429e+06	2.57332e+06	4.45952e+06	0	0	1.44227e+06	1.76254e+06	442229	4.39422e+06	3.93319e+06	1.86338e+06	279679	1.1264e+06	4.51334e+06	5.44128e+06	1.49104e+06	4.09418e+06	2.24233e+06	2.2339e+06	9.80338e+06	5.1725e+06	3.57697e+06	4.13208e+06	7.0099e+06	7.63346e+06	1.11408e+06	0	994972	4.18333e+06	7.40759e+06	1.99047e+06	1.00962e+06
Hex1Cer(d18:1_18:0)	Hex1Cer	M+HCOO	772.594	13.9579	C43 H82 O10 N1	3.61915e+07	1.91432e+07	3.14288e+07	4.85239e+07	2.51784e+07	2.24334e+07	1.39752e+07	1.94231e+07	2.7202e+07	1.44466e+07	2.89674e+07	3.31457e+07	4.76418e+07	3.94326e+07	5.47721e+07	4.43192e+06	5.05944e+06	1.90383e+07	2.45216e+07	3.06057e+07	3.83875e+07	4.02439e+07	3.07076e+07	2.84036e+07	2.21813e+07	4.46734e+07	6.11072e+07	3.55076e+07	2.78977e+07	3.06287e+07	2.74386e+07	5.71222e+07	3.33653e+07	4.86882e+07	3.27815e+07	7.56806e+07	6.57737e+07	1.98823e+07	1.63171e+07	7.14984e+06	4.49231e+07	6.63389e+07	2.56997e+07	1.73519e+07
Hex1Cer(d18:1_18:1)	Hex1Cer	M+H	726.588	13.6291	C42 H80 O8 N1	6.09469e+06	4.08677e+06	5.15286e+06	7.01615e+06	3.00411e+06	2.71309e+06	3.96879e+06	4.25968e+06	4.52533e+06	1.13617e+06	4.89871e+06	9.66246e+06	4.21998e+06	2.43292e+06	1.11943e+07	299431	834579	5.69429e+06	2.64828e+06	3.33699e+06	6.42549e+06	5.53807e+06	5.7485e+06	2.58276e+06	4.14132e+06	8.42629e+06	6.47803e+06	5.78395e+06	2.67064e+06	2.38383e+06	3.46646e+06	2.8261e+06	1.66243e+06	6.17794e+06	4.21715e+06	8.25721e+06	3.1251e+06	1.63612e+06	2.0901e+06	748273	3.77954e+06	4.25019e+06	4.51544e+06	1.96838e+06
Hex1Cer(d18:1_20:0)	Hex1Cer	M+H	756.635	15.3128	C44 H86 O8 N1	2.82995e+08	1.96863e+08	5.5459e+08	7.2285e+08	3.14159e+08	2.49762e+08	1.10337e+08	2.47444e+08	2.17711e+08	1.12786e+08	2.97998e+08	3.85864e+08	4.82552e+08	4.09471e+08	4.96479e+08	2.7068e+07	3.40542e+07	1.61995e+08	2.36906e+08	2.21559e+08	6.05021e+08	4.66393e+08	3.66799e+08	2.38808e+08	2.74299e+08	6.26883e+08	9.65698e+08	2.91485e+08	6.37119e+08	2.65529e+08	3.73464e+08	6.97702e+08	5.43308e+08	5.07787e+08	4.39985e+08	8.51978e+08	7.64504e+08	2.49397e+08	1.40297e+08	5.50703e+07	6.12711e+08	8.71118e+08	2.69147e+08	1.67097e+08
Hex1Cer(d18:1_20:0+O)	Hex1Cer	M+H	772.63	15.0036	C44 H86 O9 N1	4.99329e+06	2.369e+06	3.27633e+06	7.72713e+06	3.70671e+06	1.66405e+06	3.00048e+06	1.89974e+06	4.41928e+06	2.61531e+06	3.74725e+06	1.17366e+07	8.57463e+06	5.49039e+06	2.65163e+07	261508	596005	5.74634e+06	2.79875e+06	2.15598e+06	6.39905e+06	5.12591e+06	1.10249e+07	2.87023e+06	2.35841e+06	7.45893e+06	8.88798e+06	4.32635e+06	4.08942e+06	3.47979e+06	2.93613e+06	3.73422e+06	3.55476e+06	4.38096e+06	9.06669e+06	7.40481e+06	5.36913e+06	2.75884e+06	1.81227e+06	2.15582e+06	4.67728e+06	7.22294e+06	2.10973e+06	2.0372e+06
Hex1Cer(d18:1_20:1)	Hex1Cer	M+H	754.619	14.9945	C44 H84 O8 N1	8.29482e+06	8.67117e+06	9.14651e+06	1.07345e+07	4.80587e+06	3.49465e+06	4.1165e+06	6.58155e+06	4.1634e+06	2.45187e+06	5.3941e+06	7.91158e+06	8.37521e+06	9.00424e+06	1.49887e+07	694444	1.11054e+06	5.22061e+06	2.31773e+06	3.66861e+06	3.17311e+06	7.46143e+06	6.27113e+06	2.12113e+06	3.65933e+06	5.35192e+06	1.09127e+07	7.14387e+06	1.36565e+06	1.99059e+06	4.40882e+06	5.58168e+06	6.77337e+06	7.45038e+06	4.79787e+06	1.58123e+07	6.33157e+06	3.55748e+06	2.39348e+06	1.5558e+06	5.42619e+06	7.7981e+06	6.67286e+06	2.39185e+06
Hex1Cer(d18:1_20:4)	Hex1Cer	M+HCOO	792.563	13.8218	C45 H78 O10 N1	8.3035e+06	6.45552e+06	8.71471e+06	6.46081e+06	5.50512e+06	5.88935e+06	2.32951e+06	3.95455e+06	2.77586e+06	1.40919e+06	3.0048e+06	4.50588e+06	4.33481e+06	6.23683e+06	3.62141e+06	468328	492314	2.83828e+06	2.74969e+06	2.78495e+06	6.36492e+06	4.22273e+06	3.53697e+06	1.5308e+06	2.42688e+06	5.2501e+06	9.9241e+06	4.36701e+06	7.55626e+06	5.23165e+06	4.23143e+06	7.08993e+06	1.09343e+07	3.62817e+06	5.15378e+06	1.43431e+07	8.99565e+06	2.6859e+06	4.03385e+06	1.31024e+06	3.46631e+06	6.39394e+06	8.93649e+06	4.32837e+06
Hex1Cer(d18:1_21:0+O)	Hex1Cer	M+H	786.645	15.657	C45 H88 O9 N1	2.33414e+06	2.0377e+06	4.14954e+06	3.28073e+06	1.09276e+06	1.99643e+06	946722	2.22187e+06	1.19813e+06	557969	2.98031e+06	6.06273e+06	3.21476e+06	1.80741e+06	6.08066e+06	0	90976.5	2.17884e+06	1.47427e+06	1.56016e+06	3.05408e+06	1.19679e+06	3.94992e+06	330105	1.7122e+06	4.45901e+06	5.66254e+06	3.30061e+06	4.5997e+06	709308	1.82647e+06	5.90548e+06	1.76466e+06	3.8275e+06	3.59524e+06	2.60514e+06	3.34969e+06	2.8173e+06	204340	219174	3.02136e+06	2.9541e+06	3.2293e+06	1.31126e+06
Hex1Cer(d18:1_21:1)	Hex1Cer	M+H	768.635	15.6549	C45 H86 O8 N1	94802.9	0	0	705992	107608	0	292405	0	363046	0	337701	1.02672e+06	1.55924e+06	351259	3.20298e+06	0	0	874475	0	0	285400	130409	546911	95251.2	217199	354363	438626	0.145	104212	141026	91372.2	161858	113173	0	334177	317564	203610	0	0	0	89998	122590	0.006	0
Hex1Cer(d18:1_22:0)	Hex1Cer	M+H	784.666	16.5487	C46 H90 O8 N1	4.50064e+08	3.44122e+08	9.48289e+08	1.05018e+09	4.81278e+08	3.71114e+08	1.81709e+08	3.9315e+08	3.44402e+08	1.67185e+08	5.37808e+08	5.3405e+08	6.64742e+08	6.54072e+08	7.72655e+08	4.25142e+07	5.58112e+07	2.50811e+08	3.41399e+08	3.53159e+08	1.02334e+09	6.90451e+08	5.47448e+08	3.76787e+08	3.95611e+08	9.86155e+08	1.46822e+09	4.82656e+08	1.11902e+09	3.97719e+08	5.66692e+08	1.13103e+09	9.6347e+08	7.78925e+08	6.78902e+08	1.17893e+09	1.1608e+09	4.41484e+08	2.31935e+08	8.68333e+07	8.39493e+08	1.42025e+09	4.26214e+08	2.22134e+08
Hex1Cer(d18:1_22:0+O)	Hex1Cer	M+H	800.661	16.2719	C46 H90 O9 N1	9.47901e+06	7.26606e+06	7.45922e+06	1.21227e+07	1.39509e+07	6.28117e+06	6.10656e+06	6.01799e+06	9.36808e+06	4.72552e+06	6.54175e+06	1.49586e+07	1.58206e+07	1.03992e+07	3.09021e+07	1.5653e+06	1.3208e+06	9.89109e+06	5.34181e+06	5.05454e+06	2.11955e+07	1.273e+07	1.63468e+07	6.66176e+06	4.86028e+06	1.27089e+07	2.05471e+07	1.09478e+07	3.16951e+07	6.90943e+06	7.30038e+06	2.03493e+07	1.0196e+07	9.96843e+06	1.49331e+07	1.89506e+07	1.1054e+07	1.01144e+07	3.93997e+06	5.8241e+06	8.90322e+06	1.52774e+07	3.27359e+06	3.74228e+06
Hex1Cer(d18:1_22:1)	Hex1Cer	M+H	782.65	15.2062	C46 H88 O8 N1	5.55317e+07	4.32083e+07	1.28643e+07	7.41513e+07	5.3507e+07	5.03361e+07	3.78537e+07	5.94099e+07	4.93218e+07	3.37232e+07	5.88256e+07	6.65952e+07	7.29749e+07	6.42362e+07	9.10811e+06	9.72968e+06	1.11101e+07	5.12301e+07	5.26232e+07	5.01671e+07	8.44386e+07	6.68352e+07	6.56028e+07	4.80055e+07	6.03245e+07	1.78099e+07	1.01321e+08	6.46357e+07	1.68957e+07	5.27403e+07	9.17254e+06	6.90478e+07	1.41051e+07	1.16131e+07	6.94953e+07	2.18508e+07	7.98641e+07	5.48067e+07	3.81413e+07	2.44981e+07	7.43366e+07	1.81388e+07	6.3202e+07	5.14109e+07
Hex1Cer(d18:1_22:6)	Hex1Cer	M+H	772.572	15.1578	C46 H78 O8 N1	4.97058e+07	3.95864e+07	9.10871e+07	7.38982e+07	5.18497e+07	5.30282e+07	2.54716e+07	4.63292e+07	2.19856e+07	1.41015e+07	3.42224e+07	4.902e+07	51438723	6.13605e+07	5.17576e+07	4.82209e+06	6.39859e+06	2.50206e+07	3.21544e+07	3.33617e+07	6.23086e+07	4.70369e+07	3.42874e+07	1.66887e+07	4.09422e+07	7.521e+07	9.41356e+07	3.23236e+07	7.03076e+07	5.29287e+07	5.68442e+07	6.53015e+07	9.56033e+07	4.80228e+07	4.47934e+07	1.38673e+08	6.52769e+07	2.1938e+07	2.61162e+07	2.65645e+06	4.10836e+07	6.46708e+07	3.76449e+07	2.43622e+07
Hex1Cer(d18:1_23:0)	Hex1Cer	M+H	798.682	17.1	C47 H92 O8 N1	1.77263e+07	1.40541e+07	2.49947e+07	4.06462e+07	2.55832e+07	2.08087e+07	7.05904e+06	1.39607e+07	3.61005e+07	1.1092e+07	1.53414e+07	2.20378e+07	3.34912e+07	2.27986e+07	3.82314e+07	5.62606e+06	2.39103e+07	1.17476e+07	1.79328e+07	1.24258e+07	4.17375e+07	2.1743e+07	3.32144e+07	1.16421e+07	1.08731e+07	3.52317e+07	5.32457e+07	2.47047e+07	3.79071e+07	2.25442e+07	1.77216e+07	4.74355e+07	2.78852e+07	4.25497e+07	2.85662e+07	4.0677e+07	3.70738e+07	1.69275e+07	1.02095e+07	7.14634e+06	2.43185e+07	4.78695e+07	1.88122e+07	9.61351e+06
Hex1Cer(d18:1_23:0+O)	Hex1Cer	M+H	814.677	17.594	C47 H92 O9 N1	1.84852e+07	2.01891e+07	4.5192e+07	4.71166e+07	1.80097e+07	1.33139e+07	9.55314e+06	2.33644e+07	1.19057e+07	7.75382e+06	1.47695e+07	2.68532e+07	3.70681e+07	3.88271e+07	2.79166e+07	4.28474e+06	3.96519e+06	1.25876e+07	1.27897e+07	1.60254e+07	4.09606e+07	2.34675e+07	2.19941e+07	1.62297e+07	1.79041e+07	2.63844e+07	8.47358e+07	2.02273e+07	2.70272e+07	1.76127e+07	1.57352e+07	5.5524e+07	4.01081e+07	3.01507e+07	2.57006e+07	4.85107e+07	5.56982e+07	1.4623e+07	1.39108e+07	3.54064e+06	4.45142e+07	4.64211e+07	1.44802e+07	8.82637e+06
Hex1Cer(d18:1_23:1)	Hex1Cer	M+H	796.666	16.853	C47 H90 O8 N1	1.02633e+06	916299	1.11194e+06	1.69272e+06	1.99704e+06	527530	994553	737643	1.97264e+06	668999	693554	2.55541e+06	3.41734e+06	1.76975e+06	6.62121e+06	0	116506	2.31549e+06	520634	624579	2.82167e+06	1.45133e+06	2.12471e+06	633647	627001	1.81313e+06	2.56373e+06	1.29321e+06	2.25611e+06	908166	1.15554e+06	2.23797e+06	1.34069e+06	1.40847e+06	2.01902e+06	2.57393e+06	1.48552e+06	1.09845e+06	535144	761042	884400	1.91647e+06	495142	338519
Hex1Cer(d18:1_24:0)	Hex1Cer	M+H	812.697	17.5885	C48 H94 O8 N1	3.10197e+08	2.28177e+08	5.38671e+08	7.48067e+08	2.55498e+08	2.29102e+08	1.25531e+08	2.3771e+08	2.24835e+08	1.39319e+08	2.77948e+08	3.51141e+08	4.48275e+08	5.11307e+08	5.41639e+08	3.80113e+07	3.83651e+07	1.56612e+08	2.06679e+08	2.63592e+08	6.64498e+08	4.1172e+08	4.16285e+08	2.31719e+08	2.83809e+08	5.18813e+08	1.0893e+09	3.30171e+08	5.40588e+08	2.63792e+08	2.87418e+08	8.83551e+08	5.79442e+08	5.56247e+08	4.13759e+08	7.64509e+08	8.5978e+08	2.25712e+08	1.84249e+08	6.00225e+07	5.73345e+08	7.75524e+08	2.36656e+08	1.28227e+08
Hex1Cer(d18:1_24:0+O)	Hex1Cer	M+H	828.692	17.3723	C48 H94 O9 N1	2.47886e+07	1.74092e+07	2.49997e+07	2.98949e+07	2.44745e+07	1.39617e+07	1.05949e+07	1.45234e+07	2.1582e+07	1.19791e+07	1.67266e+07	1.77354e+07	2.86732e+07	2.7757e+07	3.955e+07	2.25075e+06	3.58928e+06	1.32283e+07	1.08871e+07	1.19738e+07	4.36102e+07	2.61304e+07	3.06883e+07	1.03369e+07	1.03006e+07	3.11164e+07	3.7324e+07	2.31187e+07	3.66074e+07	1.54472e+07	2.11986e+07	4.81819e+07	2.47998e+07	2.63628e+07	2.76409e+07	3.51096e+07	2.53542e+07	1.70449e+07	1.19327e+07	9.33825e+06	2.03141e+07	3.27979e+07	1.01775e+07	6.48894e+06
Hex1Cer(d18:1_24:1)	Hex1Cer	M+HCOO	854.673	16.4116	C49 H92 O10 N1	3.18092e+07	1.75008e+07	5.63779e+07	5.06437e+07	3.3405e+07	2.33854e+07	1.36304e+07	2.12283e+07	2.5424e+07	1.47835e+07	3.56849e+07	3.69576e+07	4.68808e+07	4.15145e+07	6.05467e+07	2.91077e+06	3.7539e+06	1.95693e+07	2.41512e+07	3.27163e+07	6.72833e+07	4.07274e+07	3.66268e+07	2.30463e+07	1.90113e+07	6.14288e+07	8.70329e+07	3.69584e+07	5.32459e+07	3.16072e+07	2.49954e+07	7.94742e+07	4.58438e+07	4.74173e+07	3.16324e+07	8.9398e+07	7.28191e+07	1.64273e+07	1.4754e+07	7.00408e+06	4.20709e+07	5.68318e+07	2.80427e+07	1.49127e+07
Hex1Cer(d18:1_24:2)	Hex1Cer	M+H	808.666	16.1397	C48 H90 O8 N1	1.69742e+06	1.0821e+06	2.1241e+06	3.24072e+06	2.13406e+06	146585	772036	730076	2.49225e+06	1.54576e+06	1.96193e+06	3.54533e+06	3.83997e+06	1.89735e+06	8.88035e+06	72019.8	290317	2.51763e+06	637272	825763	4.84551e+06	1.78441e+06	2.97608e+06	845159	812185	2.17706e+06	2.52993e+06	1.17058e+06	2.63701e+06	515848	1.57526e+06	1942673	2.19055e+06	1.18043e+06	2.14338e+06	3.32073e+06	2.25742e+06	399923	490306	869205	1.25129e+06	1.578e+06	235563	267470
Hex1Cer(d18:1_25:0)	Hex1Cer	M+H	826.713	18.0179	C49 H96 O8 N1	2.69201e+06	3.03487e+06	4.69124e+06	5.40044e+06	2.91987e+06	2.41112e+06	2.52938e+06	3.11119e+06	3.48618e+06	2.3556e+06	2.37253e+06	2.00741e+06	3.39312e+06	6.12283e+06	3.84904e+06	986663	983475	1.70578e+06	1.82619e+06	2.56922e+06	3.67109e+06	2.6514e+06	4.08756e+06	1.40985e+06	1.88713e+06	2.98694e+06	8.18849e+06	3.48497e+06	4.34281e+06	1.88102e+06	3.82368e+06	6.03564e+06	2.53321e+06	3.01249e+06	3.65862e+06	5.58855e+06	6.15587e+06	3.19697e+06	1.37737e+06	9.55746e+06	3.9397e+06	5.94823e+06	1.65023e+06	1.77958e+06
Hex1Cer(d18:1_26:0+O)	Hex1Cer	M+H	856.724	16.9707	C50 H98 O9 N1	3.05491e+06	1.92851e+06	4.59523e+06	4.7602e+06	899035	2.26894e+06	1.03518e+06	3.33835e+06	1.71368e+06	2.66558e+06	2.40726e+06	3.46363e+06	4.47147e+06	1.76386e+06	4.19211e+06	0	9535.45	930128	771116	1.33601e+06	3.84269e+06	2.31317e+06	2.51708e+06	722175	2.0814e+06	4.26336e+06	7.8878e+06	3.56906e+06	2.48251e+06	1.90123e+06	2.18852e+06	6.28283e+06	2.76337e+06	4.50786e+06	2.46416e+06	7.49376e+06	1.30954e+07	1.20639e+06	1.60395e+06	976460	3.46939e+06	5.33058e+06	2.05201e+06	360883
Hex1Cer(d18:2_16:0)	Hex1Cer	M+H	698.557	11.2869	C40 H76 O8 N1	3.71351e+06	3.22155e+06	4.79452e+06	4.32266e+06	1.6753e+06	1.00344e+06	1.85413e+06	1.33876e+06	1.76772e+06	916018	4.61073e+06	4.98626e+06	3.62067e+06	5.70025e+06	9.72558e+06	0	156658	2.83168e+06	1.92469e+06	2.38992e+06	4.87071e+06	3.70352e+06	4.54503e+06	1.21521e+06	2.15704e+06	4.30392e+06	5.92131e+06	2.64422e+06	3.63212e+06	3.2898e+06	3.30919e+06	7.95665e+06	3.72005e+06	2.16164e+06	3.96488e+06	5.18088e+06	3.12351e+06	2.27618e+06	615110	308036	2.78433e+06	5.15989e+06	1.84371e+06	1.69005e+06
Hex1Cer(d18:2_16:0+O)	Hex1Cer	M+H	714.551	9.866	C40 H76 O9 N1	865885	317130	604788	723079	419122	61289.5	85043.2	167735	309003	195976	199765	495562	441159	39975.9	743473	0	0	302376	27659.6	19917.1	487961	108463	376051	47869.1	56338.2	97157.4	119305	398377	298227	10738.9	557157	84596.5	3068.81	328163	1.08133e+06	31028	17396.6	453907	42925.8	12372.1	464802	555211	116810	105871
Hex1Cer(d18:2_16:1)	Hex1Cer	M+H	696.541	10.778	C40 H74 O8 N1	187698	233971	388983	373601	235767	39181.9	158477	0	389967	48439.2	519124	486970	313324	445355	1.1999e+06	0	0	370104	114144	167282	363698	184816	464276	128356	180418	309268	421520	384836	205598	1.2851e+06	379664	274281	47903.6	164753	490576	173579	1.54049e+06	196347	15945.5	141075	148278	237991	52362.9	67466.9
Hex1Cer(d18:2_20:0)	Hex1Cer	M+H	754.619	14.0453	C44 H84 O8 N1	3.04464e+06	3.94841e+06	1.22352e+07	9.62486e+06	3.67507e+06	1.93683e+06	1.66095e+06	2.51409e+06	3.24996e+06	1.24723e+06	7.0615e+06	6.16014e+06	7.46536e+06	5.62202e+06	1.05083e+07	0	169331	2.78143e+06	3.08661e+06	2.57437e+06	1.18999e+07	5.71867e+06	4.85712e+06	2.22361e+06	3.96776e+06	1.02411e+07	1.29654e+07	4.75205e+06	1.28185e+07	1.7378e+06	5.08608e+06	1.65083e+07	6.46502e+06	6.16621e+06	6.06692e+06	1.01556e+07	6.51505e+06	4.44038e+06	755241	226987	7.74139e+06	1.31753e+07	3.40923e+06	1.7734e+06
Hex1Cer(d18:2_20:4)	Hex1Cer	M+HCOO	790.547	13.0139	C45 H76 O10 N1	1.46996e+06	1.84515e+06	2.45756e+06	1.78354e+06	1.81366e+06	470236	219264	1.64899e+06	812494	586925	1.07725e+06	957787	1.80726e+06	2.18303e+06	1.37075e+06	122817	137796	316452	1.00721e+06	636950	1690238	1.08603e+06	722087	460029	1.28046e+06	890733	2.66459e+06	1.41797e+06	1.01542e+06	1.07045e+06	1.40017e+06	1.83314e+06	2.18657e+06	485018	1.36332e+06	2.26314e+06	1.79479e+06	901415	1.02619e+06	56475.9	238515	1.62988e+06	1.88904e+06	865852
Hex1Cer(d18:2_23:0+O)	Hex1Cer	M+H	812.661	15.713	C47 H90 O9 N1	0	819.923	238259	254845	0	0	287696	0	351420	0	146373	557949	322801	127291	2.5977e+06	0	0	1.08263e+06	0	2856.38	104425	5481.28	328361	0	0	173977	390189	68163.6	120707	0	123419	291358	3096.37	27014.7	146191	0	0	0	0	0	137975	118440	0	0
Hex1Cer(d20:1_24:0)	Hex1Cer	M+H	840.729	18.4167	C50 H98 O8 N1	1.09864e+07	1.1358e+07	3.80259e+07	3.65871e+07	1.70752e+07	1.62127e+07	4.7588e+06	2.44819e+07	1.03774e+07	1.20875e+07	1.6376e+07	1.01462e+07	2.00401e+07	1.81285e+07	1.92775e+07	1.01923e+06	2.14027e+06	5.20966e+06	4.33524e+06	7.98681e+06	1.36304e+07	1.55203e+07	1.94706e+07	8.88416e+06	1.34688e+07	2.05939e+07	4.63045e+07	1.81745e+07	3.77107e+07	9.47392e+06	1.98199e+07	3.20404e+07	1.73753e+07	2.65781e+07	2.16326e+07	3.81214e+07	5.67545e+07	1.35491e+07	1.49639e+07	5.77737e+06	1.49681e+07	2.28018e+07	1.25838e+07	3.41096e+06
Hex1Cer(d20:1_24:0+O)	Hex1Cer	M+H	856.724	18.2507	C50 H98 O9 N1	1.41919e+06	776662	2.08877e+06	3.37054e+06	2.10618e+06	943010	936470	2.1347e+06	3.01797e+06	1.3714e+06	1.15539e+06	803992	2.95873e+06	1.26807e+06	3.51038e+06	76157.4	215000	685133	243479	652864	2.56054e+06	1.52888e+06	2.73007e+06	1.46933e+06	648127	1.2063e+06	2.05428e+06	2.40781e+06	4.13041e+06	701678	2.23874e+06	2.73881e+06	1.50173e+06	1.67385e+06	1.87125e+06	4.23155e+06	3.50117e+06	846492	971535	1.06643e+06	570522	989249	1.41649e+06	131208
Hex1Cer(d20:1_24:1)	Hex1Cer	M+H	838.713	18.2486	C50 H96 O8 N1	726816	481901	1.32954e+06	1.76959e+06	1.05993e+06	889281	491396	1.55303e+06	1.7745e+06	1.15585e+06	693004	546400	1.79807e+06	258574	1.88994e+06	70674.3	64012.7	563982	331541	367439	1.6163e+06	1.15837e+06	1.86482e+06	286826	458428	684579	1.43779e+06	1.32412e+06	2.2467e+06	392370	1.38853e+06	1.43255e+06	1.69573e+06	1.29343e+06	1.08214e+06	2.80747e+06	1.52032e+06	599451	634433	663714	589888	1.08102e+06	681234	119204
Hex1Cer(d22:1_24:0)	Hex1Cer	M+H	868.76	19.0895	C52 H102 O8 N1	320921	204302	317360	664109	196686	372865	154938	654713	389239	257959	153845	119668	398402	156285	43320.6	330628	281025	273451	541421	190160	345430	258760	320140	435652	257509	216364	973936	386618	1.47699e+06	185311	714738	472781	174611	228594	313902	413954	1.20101e+06	209796	299982	133716	259846	192615	152517	312478
Hex1Cer(d30:1)	Hex1Cer	M+HCOO	688.501	12.507	C37 H70 O10 N1	5.15642e+06	2.21247e+06	4.09679e+06	3.36699e+06	1.96502e+06	3.23877e+06	1.9222e+06	3.13483e+06	1.37825e+06	1.09878e+06	1.79714e+06	2.07391e+06	3.37328e+06	2.67082e+06	2.60326e+06	303062	363214	1.30875e+06	1.88573e+06	2.2698e+06	3.55008e+06	2.09237e+06	2.30008e+06	757739	2.19076e+06	3.52021e+06	4.58876e+06	1.80788e+06	2.3162e+06	768945	2.09623e+06	3.32125e+06	4.15211e+06	2.28293e+06	1.51974e+06	6.3744e+06	2.57579e+06	818255	1.12738e+06	73961.6	1.62371e+06	3.11172e+06	1.81694e+06	1.21379e+06
Hex1Cer(d31:0)	Hex1Cer	M+HCOO	704.532	14.176	C38 H74 O10 N1	1.22265e+06	1.44992e+06	1.73694e+06	872315	1.05431e+06	657365	725812	1.05706e+06	286702	309104	501561	869178	927438	783195	428642	12288.4	22478.6	248105	545820	250122	774100	571558	743132	322780	544062	1.05985e+06	1.38278e+06	921756	923290	723710	619287	492110	1.486e+06	1.29059e+06	1.15521e+06	3.07129e+06	1.09714e+06	270989	519582	15639.7	582164	1.59148e+06	1.38554e+06	278010
Hex1Cer(d31:1)	Hex1Cer	M+HCOO	702.516	13.209	C38 H72 O10 N1	1.05769e+06	871179	1.16518e+06	917438	687249	695291	380887	721764	239572	310868	354424	658196	748097	525837	581242	44207.7	36394.3	317591	527728	232893	772179	803698	532127	222881	355792	851107	1.48665e+06	553201	1.09658e+06	570998	1.06475e+06	1.17895e+06	985880	707190	864791	2.05328e+06	735565	369252	372363	10807.3	556959	970613	529621	260786
Hex1Cer(d32:0)	Hex1Cer	M+HCOO	718.547	13.4977	C39 H76 O10 N1	548491	1.90153e+06	1.78934e+06	1.38877e+06	490973	1.27995e+06	451606	1.44658e+06	951827	443001	909735	1.34226e+06	1.98833e+06	1.22062e+06	1.29539e+06	624349	756181	541499	483559	1.05712e+06	996576	1.01455e+06	995668	347560	813011	1.907e+06	1.54494e+06	1.16788e+06	993923	637596	706942	1.20627e+06	1.11632e+06	1.19958e+06	782676	1.7028e+06	1.48723e+06	730224	438983	541005	927047	1.95691e+06	1.41867e+06	589997
Hex1Cer(d32:1)	Hex1Cer	M+HCOO	716.532	10.9555	C39 H74 O10 N1	1.06083e+07	4.40955e+06	1.1928e+07	8.88316e+06	4.60432e+06	3.71977e+06	3.0017e+06	4.42178e+06	3.63689e+06	2.02407e+06	5.19845e+06	8.16689e+06	9.51889e+06	1.06518e+07	1.25948e+07	959047	809472	2.68335e+06	5.50882e+06	5.31017e+06	1.79836e+07	9.93472e+06	7.27399e+06	2.71258e+06	6.18124e+06	1.32688e+07	1.81128e+07	6.05113e+06	6.80282e+06	1.0037e+07	4.71836e+06	1.36412e+07	1.26287e+07	8.84975e+06	8.07776e+06	1.91294e+07	1.32953e+07	2.42581e+06	1.42562e+06	1.77702e+06	8.97586e+06	1.36181e+07	6.6073e+06	4.55047e+06
Hex1Cer(d32:2)	Hex1Cer	M+HCOO	714.516	12.561	C39 H72 O10 N1	4.37066e+06	1.29802e+06	2.69891e+06	2.22183e+06	1.42029e+06	2.60201e+06	1.4562e+06	1.97347e+06	789866	670247	774060	1.05647e+06	3.05821e+06	1.98308e+06	2.12719e+06	239685	263742	998362	1.24713e+06	1.53113e+06	2.7709e+06	1.2169e+06	1.50978e+06	353464	1.0732e+06	2.64771e+06	4.52234e+06	1.23173e+06	1.41155e+06	2.53097e+06	1.56843e+06	3.30842e+07	4.16358e+06	1.56398e+06	1.1008e+06	3.714e+06	1.50125e+06	329940	8.12191e+06	1.23698e+06	1.60343e+07	1.94237e+06	897752	700526
Hex1Cer(d33:1)	Hex1Cer	M+HCOO	730.547	14.574	C40 H76 O10 N1	3.81874e+06	4.36274e+06	5.2723e+06	4.88157e+06	3.35522e+06	2.94025e+06	1.80085e+06	3.29855e+06	1.91158e+06	1.82876e+06	2.2387e+06	3.80923e+06	3.11965e+06	3.45187e+06	2.64805e+06	378359	328355	1.85985e+06	2.30332e+06	1.63018e+06	3.79508e+06	3.29669e+06	2.11868e+06	1.41365e+06	1.76559e+06	2.96057e+06	4.54086e+06	2.61979e+06	5.10986e+06	2.90993e+06	3.24559e+06	5.3762e+06	4.62149e+06	3.65296e+06	4.48818e+06	6.34698e+06	4.60661e+06	2.82376e+06	2.48961e+06	189088	2.86278e+06	4.59804e+06	2.93609e+06	1.12077e+06
Hex1Cer(d34:1)	Hex1Cer	M+Na	722.554	12.498	C40 H77 O8 N1 Na1	2.3856e+08	1.8983e+08	2.54941e+08	2.91512e+08	2.13095e+08	1.60769e+08	1.65388e+08	1.75431e+08	1.95497e+08	1.16813e+08	2.27703e+08	2.35933e+08	2.57549e+08	2.66038e+08	2.84878e+08	4.99129e+07	5.25011e+07	1.5241e+08	1.95113e+08	2.17195e+08	3.06983e+08	2.86044e+08	2.49895e+08	1.90603e+08	2.14941e+08	2.70934e+08	3.26209e+08	2.30098e+08	2.71836e+08	2.8835e+08	2.17878e+08	3.24503e+08	2.54941e+08	2.5415e+08	2.30689e+08	2.84047e+08	2.92554e+08	1.8658e+08	1.76477e+08	9.60212e+07	2.6248e+08	2.82449e+08	2.02774e+08	2.02324e+08
Hex1Cer(d34:3)	Hex1Cer	M+HCOO	740.532	12.798	C41 H74 O10 N1	1.88401e+07	1.52249e+07	3.87177e+07	2.80248e+07	1.30405e+07	2.21539e+07	6.77426e+06	1.94287e+07	1.17119e+07	6.60485e+06	8.32695e+06	2.11275e+07	1.71698e+07	2.592e+07	1.51003e+07	2.83297e+06	3.39234e+06	9.81659e+06	1.34571e+07	1.09192e+07	1.82826e+07	2.06495e+07	1.63428e+07	8.84294e+06	1.43111e+07	2.62283e+07	2.81578e+07	1.11975e+07	2.5263e+07	1.54516e+07	2.10191e+07	2.5381e+07	2.98335e+07	1.69665e+07	1.16696e+07	4.54857e+07	1.80449e+07	6.58466e+06	6.5327e+06	669958	1.45083e+07	2.20858e+07	1.68185e+07	7.70126e+06
Hex1Cer(d34:4)	Hex1Cer	M+H	694.525	10.9574	C40 H72 O8 N1	9.66967e+06	5.86194e+06	1.39031e+07	1.1355e+07	6.88543e+06	4.4903e+06	5.00045e+06	6.01089e+06	4.89249e+06	3.03504e+06	7.6788e+06	1.16154e+07	1.34598e+07	1.43474e+07	1.7653e+07	1.37857e+06	1.37054e+06	3.86472e+06	8.0242e+06	7.42023e+06	2.2926e+07	1.56873e+07	1.03215e+07	4.51651e+06	9.47265e+06	1.7659e+07	2.78294e+07	9.52699e+06	1.04698e+07	1.62536e+07	7.56424e+06	2.00078e+07	1.73888e+07	1.32094e+07	9.24938e+06	2.73755e+07	1.97672e+07	3.81164e+06	3.4973e+06	2.63192e+06	1.31985e+07	1.70324e+07	7.03335e+06	7.04206e+06
Hex1Cer(d36:1)	Hex1Cer	M+HCOO	772.594	14.897	C43 H82 O10 N1	804338	835140	1.4171e+06	1.2123e+06	535622	785847	279331	780747	394920	205972	398633	731848	911232	979020	560164	75649.7	28753.5	331838	528567	406099	1.24582e+06	556894	896244	76739.7	467793	1.20912e+06	1.14865e+06	574133	536862	655856	796401	880518	971536	650105	640719	2.18722e+06	957763	561512	86897.6	79730.8	660293	576448	1.19217e+06	355217
Hex1Cer(d36:3)	Hex1Cer	M+HCOO	768.563	14.4377	C43 H78 O10 N1	3.13815e+07	4.30668e+07	4.22977e+07	4.86212e+07	2.69616e+07	2.00429e+07	1.82748e+07	2.51933e+07	1.6539e+07	9.42119e+06	1.77494e+07	3.50367e+07	2.56596e+07	2.98018e+07	3.7404e+07	3.29961e+06	5.04697e+06	2.35189e+07	1.41787e+07	1.98103e+07	2.23025e+07	4.00988e+07	2.37815e+07	9.07007e+06	2.17832e+07	3.50192e+07	3.02902e+07	3.28014e+07	3.0466e+07	1.96158e+07	1.59295e+07	3.13854e+07	2.67067e+07	4.06661e+07	1.96636e+07	4.08847e+07	2.75034e+07	1.58898e+07	1.09303e+07	2.91652e+06	1.54763e+07	2.14727e+07	2.388e+07	9.29534e+06
Hex1Cer(d36:4)	Hex1Cer	M+H	722.557	12.4983	C42 H76 O8 N1	2.45366e+08	1.86245e+08	2.49323e+08	2.87675e+08	2.18697e+08	1.59017e+08	1.59482e+08	1.73045e+08	1.95441e+08	1.22119e+08	2.22888e+08	2.35878e+08	2.58055e+08	2.6275e+08	2.9408e+08	4.75949e+07	5.17369e+07	1.53211e+08	1.95852e+08	2.1316e+08	3.07669e+08	2.86688e+08	2.4163e+08	1.90144e+08	2.13816e+08	2.66466e+08	3.24059e+08	2.28568e+08	2.78186e+08	2.93065e+08	2.17593e+08	3.04591e+08	2.52595e+08	2.51556e+08	2.30653e+08	2.84262e+08	2.93368e+08	1.92253e+08	1.67587e+08	8.82773e+07	2.58843e+08	2.82545e+08	2.02661e+08	1.86915e+08
Hex1Cer(d38:0)	Hex1Cer	M+HCOO	802.641	15.7838	C45 H88 O10 N1	7.14257e+06	3.68203e+06	9.50384e+06	1.30169e+07	3.84469e+06	4.91343e+06	1.30629e+06	5.82124e+06	4.04568e+06	2.78662e+06	6.11128e+06	7.77389e+06	1.0902e+07	7.81323e+06	1.44438e+07	905688	552293	2.90366e+06	2.87085e+06	5.54487e+06	8.32315e+06	6.59686e+06	9.15515e+06	3.47542e+06	6.28066e+06	1.27912e+07	1.78517e+07	5.4496e+06	6.82384e+06	6.70611e+06	2.28653e+06	8.19332e+06	1.25173e+07	1.29221e+07	7.4529e+06	1.80524e+07	1.39889e+07	4.11559e+06	3.84607e+06	533695	7.2649e+06	1.15e+07	3.68931e+06	2.94044e+06
Hex1Cer(d38:1)	Hex1Cer	M+Na	778.617	15.041	C44 H85 O8 N1 Na1	1.99703e+06	2.36358e+06	4.26739e+06	4.09926e+06	1.57568e+06	1.89898e+06	471136	2.44091e+06	1.50789e+06	599362	1.4124e+06	2.63686e+06	2.65027e+06	3.57061e+06	2.26226e+06	70550.2	33893.2	1.39585e+06	528747	988685	4.38392e+06	1.79965e+06	1.96691e+06	1.02277e+06	2.17695e+06	2.52589e+06	3.37966e+06	1.82764e+06	1.04229e+06	368314	1.44482e+06	3.6531e+06	2.77448e+06	3.06937e+06	5.23618e+06	6.18256e+06	2.20372e+06	1.77199e+06	775836	614757	2.60071e+06	4.30983e+06	2.88141e+06	1.71185e+06
Hex1Cer(d38:2)	Hex1Cer	M+HCOO	798.61	14.0453	C45 H84 O10 N1	1.59435e+06	1.65328e+06	3.52866e+06	2.98448e+06	1.4516e+06	1.30032e+06	1.18848e+06	1.22901e+06	1.21713e+06	916480	2.62892e+06	1.93596e+06	1.84129e+06	2.43185e+06	3.88505e+06	61597.1	342101	1.81926e+06	1.43144e+06	1.23532e+06	3.89514e+06	2.30948e+06	1.95976e+06	1.60208e+06	1.7126e+06	2.26857e+06	3.75033e+06	2.17871e+06	4.54241e+06	1.23308e+06	1.45612e+06	4.49941e+06	2.29911e+06	1.72134e+06	1.52815e+06	2.98924e+06	2.40052e+06	2.66279e+06	764613	242076	2.74472e+06	4.93243e+06	2.58873e+06	1.61239e+06
Hex1Cer(d38:3)	Hex1Cer	M+HCOO	796.594	15.2414	C45 H82 O10 N1	1.46534e+06	1.65929e+06	4.74402e+06	2.08677e+06	2.2021e+06	1.55633e+06	667358	2.21829e+06	1.51726e+06	676530	1.37243e+06	2.78544e+06	3.27028e+06	2.708e+06	1.16357e+06	58229.7	484292	1.58279e+06	1.08738e+06	928179	1.24807e+06	1.28291e+06	1.95826e+06	648345	1.39796e+06	2.01067e+06	2.10483e+06	1.08442e+06	2.83118e+06	1.97943e+06	1.08452e+06	1.30183e+06	1.75953e+06	1.52369e+06	1.18148e+06	2.51081e+06	1.32257e+06	1.2783e+06	1.01154e+06	63513.1	724917	1.80332e+06	2.0045e+06	1.12711e+06
Hex1Cer(d39:5)	Hex1Cer	M+HCOO	806.579	13.555	C46 H80 O10 N1	5.1501e+07	5.12253e+07	7.20177e+07	6.69397e+07	3.1791e+07	3.97489e+07	3.00546e+07	5.32309e+07	3.3875e+07	2.17363e+07	4.18456e+07	4.34671e+07	5.03634e+07	5.17868e+07	4.54308e+07	8.1551e+06	8.80944e+06	2.36466e+07	3.70357e+07	3.2993e+07	7.06066e+07	5.03583e+07	4.54537e+07	1.73706e+07	4.17965e+07	6.06294e+07	7.81581e+07	4.35522e+07	5.12714e+07	4.65403e+07	4.68485e+07	6.63017e+07	6.32757e+07	4.98459e+07	4.77461e+07	9.82285e+07	6.25021e+07	3.25289e+07	2.61792e+07	5.90668e+06	4.58253e+07	5.91603e+07	6.19848e+07	3.01693e+07
Hex1Cer(d40:0)	Hex1Cer	M+HCOO	830.673	16.965	C47 H92 O10 N1	7.23891e+06	5.00646e+06	1.2754e+07	2.21225e+07	5.73018e+06	5.68283e+06	1.69874e+06	7.17619e+06	4.46744e+06	4.22924e+06	8.22152e+06	8.74856e+06	1.80816e+07	1.06965e+07	1.55824e+07	1.47246e+06	812147	3.54588e+06	3.46086e+06	7.08576e+06	1.09928e+07	7.51048e+06	1.31772e+07	4.41855e+06	8.25262e+06	1.60728e+07	2.02343e+07	7.79766e+06	8.30964e+06	8.12628e+06	3.05989e+06	1.06524e+07	1.71914e+07	1.21489e+07	1.06467e+07	1.88427e+07	2.23825e+07	6.06747e+06	5.92736e+06	588272	1.13906e+07	1.25204e+07	5.99437e+06	3.29951e+06
Hex1Cer(d40:0+2O)	Hex1Cer	M+H	818.672	14.9525	C46 H92 O10 N1	3.87764e+06	1.89127e+06	6.03471e+06	8.22868e+06	2.57453e+06	2.96971e+06	1.16844e+06	3.73918e+06	1.24101e+06	373124	2.69895e+06	3.06594e+06	4.55812e+06	4.30278e+06	3.31723e+06	645695	614585	2.15222e+06	1.4302e+06	1.17105e+06	1.01962e+07	2.80308e+06	2.7263e+06	1.97581e+06	2.17613e+06	6.61533e+06	1.15648e+07	2.76652e+06	7.50798e+06	1.57307e+06	5.99216e+06	9.07092e+06	4.81155e+06	5.03428e+06	7.93699e+06	5.3389e+06	4.15747e+06	1.97909e+06	402388	1.29391e+06	8.48863e+06	1.30852e+07	1.81167e+06	333734
Hex1Cer(d40:1)	Hex1Cer	M+Na	806.648	16.2842	C46 H89 O8 N1 Na1	9.88827e+07	7.00419e+07	26761.9	2.95724e+06	1.66327e+06	6.82076e+07	659796	5.36274e+07	1.91815e+06	1.80675e+06	8.79896e+07	7.35291e+06	8.19233e+07	1.20367e+08	8.12262e+07	1.22137e+07	1.98192e+07	4.22524e+07	5.8352e+07	4.46706e+07	9.88698e+07	9.15673e+07	9.66918e+07	3.0477e+06	4.04583e+06	1.73234e+06	3.61619e+06	1.06751e+08	9.73771e+07	2.02337e+06	2.93791e+06	2.62563e+06	1.02061e+08	9.73915e+07	7.42693e+07	1.44277e+08	6.62882e+07	8.48547e+07	4.52695e+07	881025	7.0454e+07	9.38681e+07	3.47655e+06	3.00507e+06
Hex1Cer(d42:0)	Hex1Cer	M+HCOO	858.704	17.9088	C49 H96 O10 N1	5.06767e+06	4.20198e+06	7.14893e+06	1.29432e+07	2.30124e+06	3.82097e+06	947006	4.96246e+06	2.35216e+06	2.80182e+06	4.0348e+06	5.36069e+06	9.64876e+06	6.5001e+06	9.38763e+06	1.06024e+06	516955	1.92169e+06	2.00583e+06	4.05524e+06	6.3695e+06	3.85831e+06	8.24099e+06	2.40175e+06	5.53796e+06	7.08499e+06	1.58027e+07	3.6043e+06	4.50645e+06	4.78502e+06	1.65213e+06	6.86644e+06	9.02935e+06	6.56967e+06	6.08761e+06	1.22546e+07	1.43508e+07	1.92002e+06	3.58975e+06	531899	6.07174e+06	7.21737e+06	2.47415e+06	1.66773e+06
Hex1Cer(d42:0+2O)	Hex1Cer	M+H	846.703	16.2111	C48 H96 O10 N1	6.94213e+06	5.0786e+06	6.856e+06	7.83748e+06	5.38382e+06	6.26551e+06	5.01716e+06	3.93584e+06	4.2998e+06	6.31113e+06	5.99029e+06	7.04727e+06	4.85185e+06	1.06522e+07	9.03823e+06	5.39287e+06	5.24139e+06	4.91863e+06	4.6734e+06	5.92802e+06	1.34197e+07	4.83536e+06	1.65428e+07	4.138e+06	6.60633e+06	8.13486e+06	8.91897e+06	2.31237e+07	6.74293e+06	6.58788e+06	1.0137e+07	3.0633e+07	2.71103e+07	7.45242e+06	7.82153e+06	8.11708e+06	1.19055e+07	3.83824e+06	4.48551e+06	1.56335e+06	6.27063e+06	1.27981e+07	2.96851e+06	5.2548e+06
Hex1Cer(d42:1)	Hex1Cer	M+HCOO	856.688	16.8395	C49 H94 O10 N1	2.88773e+06	1.9324e+06	4.66676e+06	6.60565e+06	2.03645e+06	1.9554e+06	635416	1.93676e+06	1.92333e+06	1.56467e+06	2.57212e+06	3.2609e+06	7.04826e+06	4.20814e+06	7.43828e+06	526907	243661	1.35215e+06	1.27597e+06	2.83182e+06	4.55488e+06	2.43941e+06	4.51746e+06	1.24469e+06	2.38069e+06	5.65397e+06	8.39211e+06	2.5294e+06	2.36744e+06	4.13161e+06	930689	4.42936e+06	6.21686e+06	3.86637e+06	3.13645e+06	8.63331e+06	9.737e+06	1.14726e+06	1.70029e+06	269987	3.24985e+06	4.70584e+06	2.26393e+06	1.46043e+06
Hex1Cer(d42:2+O)	Hex1Cer	M+H	826.677	16.1375	C48 H92 O9 N1	2.59976e+06	2.15463e+06	4.01732e+06	5.03972e+06	3.51087e+06	312743	2.29e+06	2.0586e+06	5.8298e+06	2.72415e+06	3.72987e+06	7.16605e+06	7.52587e+06	3.45067e+06	1.68095e+07	192869	642393	4.97987e+06	1.51331e+06	1.10645e+06	7.49443e+06	3.66469e+06	5.38704e+06	1.18946e+06	1.38206e+06	4.31867e+06	4.67732e+06	2.50573e+06	5.12994e+06	1.35118e+06	2.48721e+06	3.31124e+06	3.55692e+06	2.68109e+06	3.24002e+06	6.3569e+06	5.24239e+06	982033	650411	1.14785e+06	1.36068e+06	2.43887e+06	1.92037e+06	698621
Hex1Cer(d42:4)	Hex1Cer	M+H	806.65	16.551	C48 H88 O8 N1	1.92174e+08	1.47646e+08	2.33841e+08	2.80711e+08	2.36841e+08	1.87596e+08	1.14781e+08	2.02395e+08	1.74621e+08	1.23834e+08	2.58389e+08	2.60459e+08	2.4923e+08	2.74102e+08	2.36609e+08	3.60231e+07	4.71644e+07	1.71908e+08	2.23221e+08	2.08498e+08	3.1994e+08	2.74492e+08	2.55222e+08	2.24154e+08	1.7506e+08	2.8767e+08	3.16739e+08	2.50868e+08	3.1397e+08	2.20016e+08	2.36272e+08	2.73468e+08	2.76476e+08	2.9887e+08	2.97567e+08	3.15609e+08	2.60389e+08	2.32779e+08	1.64141e+08	5.66631e+07	2.67985e+08	3.18356e+08	2.28764e+08	1.40354e+08
Hex1Cer(d44:2)	Hex1Cer	M+HCOO	882.704	17.4769	C51 H96 O10 N1	2.49064e+06	1.79429e+06	5.53356e+06	5.7425e+06	3.61197e+06	1.77489e+06	694180	3.68076e+06	2.66019e+06	1.97661e+06	2.87687e+06	2.36422e+06	3.60423e+06	2.90424e+06	4.55914e+06	99388.9	65221.4	981418	1.20183e+06	2.28664e+06	2.64691e+06	3.41176e+06	3.27579e+06	1.75585e+06	1.24169e+06	4.37195e+06	7.70976e+06	3.83942e+06	4.67512e+06	2.02147e+06	2.19309e+06	5.87856e+06	1.91076e+06	4.10877e+06	2.89273e+06	5.59783e+06	8.71128e+06	1.50929e+06	2.02887e+06	722866	3.01002e+06	2.62036e+06	2.24408e+06	797590
Hex1Cer(d44:4)	Hex1Cer	M+H	834.682	17.5905	C50 H92 O8 N1	1.80976e+08	1.55136e+08	2.29437e+08	2.67857e+08	1.68921e+08	1.53647e+08	9.30262e+07	1.62298e+08	1.62965e+08	1.15486e+08	1.09914e+08	1.85454e+08	1.96548e+08	2.31302e+08	2.56232e+08	3.19668e+07	3.11286e+07	1.09488e+08	1.43595e+08	1.66257e+08	2.66055e+08	2.05745e+08	2.18517e+08	1.58562e+08	1.8334e+08	2.25636e+08	2.6125e+08	1.95596e+08	2.14472e+08	1.77965e+08	1.84496e+08	2.6845e+08	2.38691e+08	2.20414e+08	2.12147e+08	2.61222e+08	2.7523e+08	1.50694e+08	1.4361e+08	4.76582e+07	2.4322e+08	2.42689e+08	1.68003e+08	1.05354e+08
Hex1Cer(m18:0_20:4)	Hex1Cer	M+HCOO	778.584	15.7713	C45 H80 O9 N1	5.09256e+06	6.20961e+06	1.21141e+07	7.61737e+06	3.58079e+06	3.52458e+06	4.14456e+06	5.21436e+06	3.82922e+06	2.12315e+06	5.8468e+06	6.52059e+06	8.22805e+06	4.87445e+06	7.21657e+06	1.12172e+06	377947	2.89769e+06	3.28823e+06	2.6075e+06	6.98843e+06	4.68864e+06	6.73338e+06	1.70086e+06	3.92213e+06	3.94001e+06	7.38693e+06	5.46106e+06	5.61777e+06	3.1976e+06	3.30176e+06	4.95618e+06	6.12111e+06	3.6326e+06	3.38609e+06	8.77014e+06	4.06093e+06	3.85091e+06	2.60586e+06	798275	5.53217e+06	6.41599e+06	5.02206e+06	1.69521e+06
Hex1Cer(m20:1_18:2)	Hex1Cer	M+H	736.609	13.002	C44 H82 O7 N1	106082	1.03528e+06	0	146033	0	574707	0	0	491985	0	0	0	145744	0	330802	0	0	0	0	0	0	0	40612.6	0	12246.1	0	16786.3	107934	0	0	33845.2	93820.9	349010	0	231702	0	198038	831406	425991	0	0	94361.9	23412.4	0
Hex1Cer(m20:1_18:3)	Hex1Cer	M+H	734.593	11.9826	C44 H80 O7 N1	0	836851	0	8.603	2.691	0	0	0	318564	84406.8	0	150344	0	0	121981	2.847	0	0	258233	213233	659324	465892	186605	0	201546	384190	110065	822547	516856	824872	512088	82605.1	92788.4	1.89081e+06	696109	1.50104e+06	806748	1.89207e+06	277210	5.062	1.06901e+06	395720	1.33588e+06	468261
Hex1Cer(m38:2)	Hex1Cer	M+HCOO	782.615	16.905	C45 H84 O9 N1	1.90588e+06	1.70817e+06	2.83675e+06	2.16274e+06	1.67117e+06	1.20577e+06	1.50978e+06	1.44501e+06	1.83135e+06	642192	2.00288e+06	2.31503e+06	2.5384e+06	2.54885e+06	2.22233e+06	55419	83228.1	1.3803e+06	1.23564e+06	1.15868e+06	2.85224e+06	1.30115e+06	1.77123e+06	703657	1.52324e+06	2.65785e+06	2.50868e+06	1.72881e+06	2.09389e+06	1.59849e+06	1.1235e+06	1.25494e+06	2.65185e+06	1.32364e+06	1.68114e+06	2.7972e+06	2.38057e+06	1.06678e+06	801021	15287.5	1.76389e+06	1.41858e+06	1.88612e+06	689398
Hex1Cer(m38:3)	Hex1Cer	M+HCOO	780.6	16.325	C45 H82 O9 N1	3.09663e+06	3.99914e+06	3.5757e+06	3.03896e+06	2.17207e+06	1.22101e+06	2.6991e+06	2.27014e+06	1.64117e+06	823019	2.25477e+06	3.08063e+06	3.09462e+06	2.44069e+06	3.52368e+06	69903.5	623122	512740	1.15241e+06	1.0368e+06	2.16281e+06	2.64096e+06	2.64156e+06	907653	1.04923e+06	2.70546e+06	2.7904e+06	2.34822e+06	1.9653e+06	2.25046e+06	2.04326e+06	1.51765e+06	2.73905e+06	2.59285e+06	1.90443e+06	3.45991e+06	1.38458e+06	1.44586e+06	1.2256e+06	311769	1.60726e+06	2.12533e+06	2.69708e+06	894578
Hex1Cer(m38:4)	Hex1Cer	M+HCOO	778.584	15.0556	C45 H80 O9 N1	165583	245122	399307	503912	272204	431982	510293	113857	479814	159693	630153	716151	395821	698934	446298	279929	130570	380288	370121	145362	195429	1.5259e+06	1.0484e+06	632447	534921	2.104e+06	1.05716e+06	1.55122e+06	1.01724e+06	1.03822e+06	500974	232056	2.05559e+06	1.67009e+06	106613	4.0321e+06	1.11462e+06	1.05351e+06	1.62603e+06	207708	1.46201e+06	2.05426e+06	2.23078e+06	774438
Hex1Cer(t16:0_20:4)	Hex1Cer	M-H	736.537	13.5433	C42 H74 O9 N1	2.95712e+06	3.19874e+06	4.61363e+06	3.12183e+06	1.78677e+06	1.85239e+06	1.45428e+06	2.03694e+06	1.12627e+06	559113	1.57662e+06	2.64761e+06	2.33238e+06	2.20903e+06	1.59689e+06	112261	233794	728780	1.43062e+06	666995	3.57653e+06	1.84192e+06	1.66291e+06	886618	1.05458e+06	1.81034e+06	2.86171e+06	2.81855e+06	1.97689e+06	781166	2.46192e+06	4.55187e+06	2.14086e+06	1.84604e+06	2.09067e+06	5.76268e+06	1.85548e+06	1.7205e+06	1.87608e+06	41274.7	2.73235e+06	4.64468e+06	2.86122e+06	443632
Hex1Cer(t17:0_22:4)	Hex1Cer	M-H	778.584	15.4041	C45 H80 O9 N1	1.20295e+07	1.57221e+07	2.16082e+07	1.10325e+07	5.64557e+06	4.96527e+06	8.27376e+06	1.46768e+07	8.91641e+06	9.78506e+06	1.14065e+07	1.03434e+07	1.70867e+07	9.97426e+06	1.92938e+07	2.71214e+06	1.53448e+06	1.18341e+07	4.53465e+06	1.22574e+07	1.03896e+07	8.06893e+06	1.41485e+07	8.90097e+06	7.37787e+06	8.06799e+06	1.44668e+07	1.04563e+07	3.90906e+06	7.14033e+06	8.75292e+06	7.46911e+06	9.88406e+06	7.30396e+06	4.6582e+06	1.14084e+07	7.11991e+06	3.95898e+06	4.30677e+06	660796	9.61855e+06	1.30541e+07	7.36517e+06	7.54874e+06
Hex1Cer(t17:1_20:4)	Hex1Cer	M-H	748.537	13.107	C43 H74 O9 N1	1.07357e+08	1.15328e+08	1.41622e+08	1.02943e+08	6.67219e+07	7.03571e+07	4.79271e+07	7.95666e+07	5.55534e+07	4.13259e+07	6.3592e+07	9.1054e+07	9.46464e+07	1.13305e+08	7.86309e+07	1.05241e+07	1.15114e+07	4.3318e+07	6.50844e+07	5.83733e+07	1.25951e+08	8.47902e+07	6.86476e+07	3.56129e+07	5.84685e+07	8.63334e+07	1.25276e+08	7.89956e+07	8.35948e+07	6.42105e+07	6.50682e+07	9.99325e+07	1.22238e+08	6.64259e+07	6.54829e+07	1.75821e+08	9.68193e+07	3.84821e+07	6.22847e+07	5.18469e+06	7.69085e+07	1.10523e+08	8.30714e+07	4.71831e+07
Hex1Cer(t17:1_22:5)	Hex1Cer	M-H	774.553	13.6119	C45 H76 O9 N1	6.4365e+06	7.1403e+06	1.1843e+07	8.45531e+06	6.96327e+06	5.98475e+06	3.12484e+06	6.7513e+06	2.55037e+06	1.70818e+06	3.38517e+06	3.94209e+06	7.45204e+06	1.04673e+07	7.26402e+06	782892	791106	2.45303e+06	4.45034e+06	4.86563e+06	8.97839e+06	4.76827e+06	6.69467e+06	1.58125e+06	5.04494e+06	9.72328e+06	1.27469e+07	5.88002e+06	3.22999e+06	3.85157e+06	3.88268e+06	7.76738e+06	9.87604e+06	5.40072e+06	4.51758e+06	1.65518e+07	5.73547e+06	1.78276e+06	3.87027e+06	19206	5.81303e+06	7.7147e+06	7.63409e+06	2.64632e+06
Hex1Cer(t18:0_16:0)	Hex1Cer	M+H	718.583	11.7518	C40 H80 O9 N1	3.14924e+06	1.63151e+06	2.81643e+06	4.03978e+06	1.8198e+06	1.00034e+06	1.05335e+06	1.17575e+06	2.14846e+06	768812	3.03016e+06	3.46191e+06	3.2618e+06	3.2681e+06	4.96614e+06	52029.1	60885.4	1.07803e+06	1.41513e+06	1.42909e+06	4.62039e+06	3.27465e+06	3.51313e+06	1.10224e+06	1.95272e+06	3.83465e+06	6.65728e+06	2.94046e+06	2.97628e+06	3.27083e+06	2.3139e+06	5.04463e+06	3.99406e+06	2.47233e+06	2.74928e+06	5.30812e+06	4.69042e+06	798262	848562	696883	2.79792e+06	4.30526e+06	972083	356662
Hex1Cer(t18:0_16:0+O)	Hex1Cer	M+H	734.578	11.4907	C40 H80 O10 N1	3.65978e+06	2.64566e+06	2.51446e+06	5.03871e+06	1.58693e+06	1.02665e+06	2.78483e+06	1.96272e+06	5.41236e+06	2.46704e+06	4.12264e+06	5.42366e+06	5.17037e+06	3.05535e+06	7.9385e+06	1.07293e+06	557712	3.33082e+06	2.20716e+06	2.27431e+06	5.82753e+06	3.95035e+06	7.9854e+06	986308	2.39066e+06	2.77116e+06	7.24609e+06	5.04554e+06	1.7147e+06	3.2496e+06	2.73543e+06	3.74043e+06	2.26809e+06	1.6736e+06	3.49861e+06	3.23542e+06	1.93323e+06	1.22165e+06	867659	949800	2.04258e+06	2.12666e+06	2.23931e+06	1.50523e+06
Hex1Cer(t18:0_20:0)	Hex1Cer	M+H	774.645	14.6297	C44 H88 O9 N1	1.3271e+07	5.78332e+06	1.37808e+07	1.99358e+07	8.28443e+06	6.98263e+06	3.90731e+06	8.03535e+06	6.30375e+06	4.46222e+06	9.06395e+06	1.56572e+07	1.84158e+07	1.14206e+07	1.83878e+07	1.05114e+06	1.01335e+06	4.94121e+06	6.03452e+06	5.99844e+06	1.96098e+07	1.48549e+07	1.31541e+07	5.3575e+06	9.9785e+06	2.32644e+07	3.36651e+07	1.06038e+07	1.5688e+07	9.64976e+06	8.9201e+06	2.04049e+07	2.05431e+07	1.58884e+07	1.30586e+07	2.46937e+07	2.66173e+07	6.94791e+06	5.27367e+06	2.2133e+06	1.8527e+07	2.62562e+07	9.28184e+06	4.95354e+06
Hex1Cer(t18:0_20:4)	Hex1Cer	M+HCOO	810.574	12.732	C45 H80 O11 N1	1.21239e+06	1.28851e+06	1.62639e+06	1.23465e+06	740768	182809	140756	834463	769176	471597	83866.4	876509	1.2742e+06	1.14433e+06	1.45443e+06	47969.2	40294.4	350090	252938	290108	1.20323e+06	596510	614531	265778	609511	839624	1.5049e+06	638860	565775	256274	380318	1.19356e+06	1.17613e+06	544867	887467	1.11736e+06	1.42222e+06	515816	383883	72479.7	876160	1.28403e+06	1.3453e+06	325063
Hex1Cer(t18:0_22:0)	Hex1Cer	M+H	802.677	15.9134	C46 H92 O9 N1	2.8911e+07	1.36021e+07	3.00914e+07	4.36494e+07	1.5262e+07	1.45316e+07	7.80719e+06	1.73096e+07	1.49419e+07	8.3798e+06	1.6747e+07	2.93398e+07	3.41467e+07	2.43753e+07	3.92864e+07	2.0282e+06	1.72953e+06	8.58128e+06	1.0551e+07	1.11958e+07	4.37718e+07	2.87256e+07	3.04934e+07	1.01939e+07	2.01527e+07	4.39405e+07	6.94852e+07	1.98443e+07	3.33985e+07	1.9106e+07	1.83156e+07	4.66607e+07	4.15154e+07	3.52697e+07	2.59444e+07	5.47527e+07	4.39822e+07	1.56814e+07	1.21905e+07	4.31513e+06	3.61147e+07	5.21452e+07	1.47888e+07	8.13064e+06
Hex1Cer(t18:0_24:0)	Hex1Cer	M+H	830.708	17.0681	C48 H96 O9 N1	5.04406e+07	2.87095e+07	4.61347e+07	6.60299e+07	2.39145e+07	2.26536e+07	1.56965e+07	2.96743e+07	2.6384e+07	2.02191e+07	2.95876e+07	4.13006e+07	4.82456e+07	4.22483e+07	5.8512e+07	1.78473e+07	6.27519e+06	1.67412e+07	1.94731e+07	2.36016e+07	6.40774e+07	3.67591e+07	4.55479e+07	1.8771e+07	3.0627e+07	5.85086e+07	9.00532e+07	3.55793e+07	4.38393e+07	3.4335e+07	2.81594e+07	6.33389e+07	6.07581e+07	5.34964e+07	4.06085e+07	6.88523e+07	6.935e+07	2.18211e+07	2.3824e+07	1.05898e+07	4.69813e+07	6.80174e+07	2.94221e+07	1.39047e+07
Hex1Cer(t18:0_24:1)	Hex1Cer	M+H	828.692	15.7949	C48 H94 O9 N1	6.18384e+07	1.68319e+07	3.7294e+07	4.47209e+07	3.83714e+07	1.86282e+07	1.31176e+07	3.54944e+07	2.52497e+07	1.41356e+07	2.34936e+07	5.29368e+07	4.73921e+07	6.24214e+07	6.47054e+07	3.959e+06	4.09791e+06	1.33985e+07	1.83413e+07	2.44698e+07	9.62755e+07	6.16487e+07	5.54311e+07	1.49986e+07	2.33574e+07	6.86265e+07	1.4124e+08	3.18958e+07	3.54089e+07	4.71773e+07	2.46018e+07	8.94884e+07	5.02992e+07	4.90491e+07	5.15191e+07	9.30709e+07	7.98356e+07	1.24915e+07	1.62359e+07	7.65668e+06	3.84889e+07	5.84e+07	2.03571e+07	1.36396e+07
Hex1Cer(t18:0_24:2)	Hex1Cer	M+H	826.677	14.6578	C48 H92 O9 N1	634750	719917	1.72015e+06	2.81282e+06	349578	347342	97798.3	730683	1.39301e+06	693486	838909	1.63858e+06	892899	1.31524e+06	1.3107e+06	75664.7	70766.3	251263	90852.7	562846	2.1641e+06	1.27407e+06	1.68329e+06	321807	711483	1.82548e+06	2.42515e+06	985405	1.6137e+06	283895	826460	2.16185e+06	1.1637e+06	1.49553e+06	1.47315e+06	2.72513e+06	4.18227e+06	237686	225813	73512.4	1.70695e+06	2.30116e+06	809926	193012
Hex1Cer(t18:1_24:0+O)	Hex1Cer	M+H	844.687	14.8355	C48 H94 O10 N1	2.34885e+06	1.54107e+06	2.75597e+06	2.54157e+06	1.11714e+06	1.02508e+06	1.24346e+06	1.55072e+06	2.00042e+06	607470	1.24506e+06	1.77672e+06	2.29111e+06	2.82414e+06	2.99404e+06	36671.4	223048	641860	1.25132e+06	941154	4.24468e+06	2.41125e+06	1.61126e+06	1.07986e+06	1.13365e+06	2.86483e+06	5.28291e+06	1.72789e+06	3.25436e+06	1.34426e+06	3.21752e+06	4.61586e+06	3.58993e+06	3.49001e+06	2.4124e+06	4.48706e+06	3.67075e+06	977822	426040	523662	3.33049e+06	4.98686e+06	1.54012e+06	590106
Hex1Cer(t20:0_24:0)	Hex1Cer	M+H	858.739	18.001	C50 H100 O9 N1	1.76358e+06	2.34411e+06	2.27994e+06	4.00424e+06	1.6484e+06	3.10535e+06	2.34821e+06	3.93101e+06	1.72909e+06	1.99977e+06	2.3418e+06	2.71292e+06	3.08457e+06	3.23187e+06	4.19873e+06	1.22053e+06	313031	2.66035e+06	1.23057e+06	310644	3.04127e+06	3.23067e+06	2.52297e+06	305890	4.6899e+06	2.03629e+06	5.20685e+06	2.79306e+06	2.93654e+06	1.54585e+06	2.50731e+06	6.89218e+06	3.05511e+06	4.83965e+06	1.71695e+06	5.53375e+06	3.7085e+06	2.31149e+06	1.58226e+06	2.44973e+06	2.72068e+06	3.2629e+06	1.95095e+06	2.20546e+06
Hex1Cer(t20:0_24:1)	Hex1Cer	M+H	856.724	16.9742	C50 H98 O9 N1	3.07589e+06	1.15311e+06	4.54965e+06	4.88748e+06	897609	1.76026e+06	1.0574e+06	2.52697e+06	2.46607e+06	2.67728e+06	2.42021e+06	3.47042e+06	4.5063e+06	2.40502e+06	4.26031e+06	0	13.488	930128	789080	1.3444e+06	3.86588e+06	2.29092e+06	2.36541e+06	978915	2.18587e+06	4.28347e+06	7.46019e+06	3.569e+06	2.7362e+06	1.92543e+06	2.212e+06	6.29083e+06	2.80525e+06	4.52145e+06	3.5208e+06	7.74368e+06	1.24481e+07	1.2149e+06	1.60418e+06	984549	3.48522e+06	4.69425e+06	1.47662e+06	362411
Hex1Cer(t33:2)	Hex1Cer	M-H	698.521	13.222	C39 H72 O9 N1	3.39288e+06	1.43436e+06	1.92941e+06	2.18915e+06	1.17725e+06	1.6677e+06	158052	1.50412e+06	689322	413699	1.152e+06	1.55524e+06	2.03417e+06	1.73521e+06	1.99286e+06	110048	72444	723501	1.54723e+06	1.39232e+06	2.96256e+06	1.51926e+06	1.17191e+06	656144	1.53319e+06	3.13737e+06	3.34283e+06	2.01034e+06	1.59925e+06	2.33583e+06	1.43657e+06	2.13635e+06	2.94933e+06	1.20958e+06	1.37116e+06	3.12208e+06	1.24669e+06	879920	673815	5339.74	1.27342e+06	2.33315e+06	1.72149e+06	940498
Hex1Cer(t35:1)	Hex1Cer	M-H	728.568	15.861	C41 H78 O9 N1	9.26077e+07	1.08868e+08	1.50413e+08	1.56494e+08	8.77072e+07	7.99587e+07	7.06291e+07	1.16054e+08	7.15673e+07	3.12484e+07	7.95988e+07	9.97598e+07	1.1663e+08	1.10179e+08	9.01453e+07	1.09742e+07	1.39411e+07	5.58894e+07	6.2127e+07	5.76524e+07	1.02745e+08	1.02855e+08	7.30425e+07	5.15675e+07	7.84006e+07	1.54319e+08	1.43521e+08	9.14061e+07	1.14432e+08	7.71033e+07	5.79262e+07	1.46639e+08	1.14109e+08	1.09064e+08	1.0953e+08	2.36839e+08	1.28351e+08	5.64936e+07	5.57912e+07	7.74625e+06	1.05201e+08	1.27311e+08	1.21116e+08	4.3096e+07
Hex1Cer(t36:2)	Hex1Cer	M+HCOO	786.574	14.063	C43 H80 O11 N1	413157	12718.8	4432.86	93061.2	159626	137474	265763	395183	0	0	0	375187	88495.8	471802	1.62825e+06	6765.52	31410.4	0	0	168406	500303	304690	131181	0	131052	354058	76440.7	0	5578.61	73703.9	26771.4	24690.6	13044.9	95706.8	57084.8	0	3065.42	0	0	3954.79	6282.15	25780.5	0	33306.4
Hex1Cer(t36:4)	Hex1Cer	M-H	736.537	12.4936	C42 H74 O9 N1	2.59834e+07	1.95862e+07	2.95693e+07	2.99329e+07	2.02589e+07	1.53972e+07	1.04183e+07	1.63711e+07	1.72801e+07	8.50304e+06	2.00528e+07	2.20632e+07	2.57499e+07	2.66551e+07	3.22038e+07	3.17724e+06	3.48335e+06	1.0708e+07	1.47817e+07	1.88345e+07	3.10271e+07	2.75762e+07	2.17563e+07	1.45052e+07	1.86601e+07	3.07149e+07	3.59517e+07	2.09296e+07	2.31496e+07	2.44126e+07	1.4937e+07	3.58908e+07	2.78571e+07	2.20413e+07	2.39639e+07	3.59123e+07	3.72222e+07	1.27386e+07	1.20103e+07	5.4698e+06	2.36747e+07	3.55995e+07	1.46358e+07	1.17817e+07
Hex1Cer(t37:4)	Hex1Cer	M-H	750.553	14.076	C43 H76 O9 N1	2.47513e+07	2.4967e+07	2.54717e+07	1.68847e+07	9.4363e+06	1.12268e+07	1.73972e+07	1.34199e+07	9.09233e+06	5.40919e+06	1.31895e+07	1.93483e+07	2.48817e+07	1.28587e+07	3.15509e+07	1.58279e+06	2.39799e+06	7.91251e+06	1.22275e+07	8.3338e+06	1.67725e+07	1.76136e+07	1.33031e+07	6.16088e+06	1.25363e+07	1.87894e+07	2.65428e+07	2.25907e+07	7.92779e+06	1.58336e+07	1.13581e+07	1.65998e+07	1.93781e+07	1.23094e+07	9.3421e+06	2.23956e+07	1.54759e+07	6.92397e+06	1.09341e+07	1.23763e+06	1.35808e+07	2.19149e+07	1.7481e+07	7.37338e+06
Hex1Cer(t38:1)	Hex1Cer	M+HCOO	816.621	14.4045	C45 H86 O11 N1	1.06079e+06	586638	771334	694887	390631	273474	870005	325177	1.09669e+06	688391	1.16952e+06	2.83023e+06	1.60137e+06	1.05951e+06	3.60003e+06	57318.9	93140.4	1.64953e+06	422893	418692	967211	626090	1.21925e+06	224546	636093	653671	1.05007e+06	925768	381745	63340.8	330554	591288	814079	586177	655106	790604	3.04711e+06	457599	69408.6	83789.1	664411	653294	904424	328821
Hex1Cer(t40:2)	Hex1Cer	M+HCOO	842.636	15.151	C47 H88 O11 N1	1.37598e+06	684309	1.28876e+06	1.95815e+06	1.59662e+06	883315	753748	867540	1.64878e+06	689858	1.78984e+06	3.34175e+06	1.40387e+06	2.60782e+06	4.56988e+06	316915	341192	2.30563e+06	600178	1.23414e+06	1.3973e+06	680935	2.29347e+06	926305	1.56206e+06	815831	5.21674e+06	835392	1.26045e+06	853990	1.16056e+06	4.07829e+06	1.92759e+06	1.88331e+06	802372	600384	615652	1.53965e+06	906140	30315.2	840317	2.79929e+06	1.20385e+06	775580
Hex1Cer(t44:3)	Hex1Cer	M+H	852.692	17.071	C50 H94 O9 N1	2.8943e+07	1.59671e+07	2.65138e+07	3.79219e+07	1.32855e+07	1.35703e+07	9.37189e+06	1.76598e+07	1.53475e+07	1.20479e+07	1.68137e+07	2.51882e+07	3.00875e+07	2.50615e+07	3.50775e+07	3.84439e+06	2.32064e+06	9.5343e+06	1.11442e+07	1.39678e+07	3.56006e+07	2.06123e+07	2.15536e+07	1.21444e+07	1.77545e+07	3.23294e+07	4.96446e+07	1.90329e+07	2.7686e+07	2.02486e+07	1.83159e+07	3.07732e+07	3.76344e+07	3.39249e+07	2.18438e+07	4.00546e+07	4.25919e+07	1.17938e+07	1.52052e+07	5.94716e+06	2.74018e+07	4.10852e+07	1.53406e+07	8.15959e+06
Hex2Cer(d17:1_16:0)	Hex2Cer	M+H	848.609	11.3393	C45 H86 O13 N1	322504	886111	1.44596e+06	1.41539e+06	463827	576400	236129	507861	1.12592e+06	487738	776596	1.14182e+06	1.11384e+06	693008	1.43723e+06	0	0	296625	583537	351929	2.61899e+06	949254	1.32498e+06	387513	556174	911732	2.01475e+06	655115	1.15058e+06	861927	765781	1.39671e+06	663871	605813	2.04315e+06	1.76359e+06	4.81737e+06	466315	218535	0	944487	1.50278e+06	628564	289551
Hex2Cer(d18:0_16:0)	Hex2Cer	M+H	864.641	12.618	C46 H90 O13 N1	1.16167e+06	1.27038e+06	2.22455e+06	2.76101e+06	1.08344e+06	724602	460539	947833	1.3792e+06	937721	1.43193e+06	2.02618e+06	2.37916e+06	1.65115e+06	2.69604e+06	74571.9	85919	1.23071e+06	889528	1.31785e+06	3.0804e+06	2.01017e+06	1.84636e+06	779273	1.27005e+06	2.12083e+06	2.37394e+06	1.37675e+06	1.29182e+06	1.16846e+06	589256	1.4898e+06	1.87778e+06	1.49369e+06	1.9991e+06	2.7452e+06	5.37085e+06	722758	732424	46041.6	1.19139e+06	1.96215e+06	1.2041e+06	463767
Hex2Cer(d18:0_18:0)	Hex2Cer	M+H	892.672	14.025	C48 H94 O13 N1	609788	439333	1.3857e+06	1.33815e+06	211416	426318	184901	489094	397468	264648	706594	524138	962051	685173	1.09296e+06	0	0	336192	213568	422389	1.50203e+06	832417	338716	272820	280604	792344	1.03232e+06	679802	159156	193947	290456	492936	550800	610877	554991	1.371e+06	1.12444e+06	373501	113087	0	641821	1.27128e+06	391744	117345
Hex2Cer(d18:0_19:0)	Hex2Cer	M+Na	928.67	17.4046	C49 H95 O13 N1 Na1	3.63758e+06	5.87293e+06	2.31536e+06	1.26435e+06	1.6575e+06	1.41079e+06	1.60209e+06	1.66185e+06	1.33918e+06	1.57229e+06	2.39975e+06	2.18969e+06	7.70868e+06	2.84891e+06	993789	297145	780956	3.52699e+06	1.78952e+06	1.02935e+06	1.35812e+06	1.08637e+06	1.13604e+06	687084	1.12193e+06	1.94371e+06	1.35707e+06	1.77918e+06	2.10418e+06	641786	1.35494e+06	1.44992e+06	2.14111e+06	2.82843e+06	1.09481e+06	1.56006e+06	562812	1.14513e+06	2.4832e+06	1.10368e+06	2.322e+06	1.22355e+06	847824	1.07936e+06
Hex2Cer(d18:0_20:0)	Hex2Cer	M+H	920.703	15.3623	C50 H98 O13 N1	1.9336e+06	1.44178e+06	3.43284e+06	4.06032e+06	1.43466e+06	1.76069e+06	164294	1.59972e+06	1.13216e+06	823970	1.59862e+06	3.12055e+06	3.23675e+06	2.26687e+06	3.21476e+06	232325	0	686704	1.00141e+06	1.60067e+06	3.18676e+06	2.17062e+06	1.70928e+06	1.39269e+06	1.29825e+06	3.68416e+06	4.35634e+06	1.30305e+06	1.1119e+06	1.46258e+06	719609	1.66863e+06	2.83721e+06	1.91304e+06	3.33231e+06	5.45914e+06	5.36515e+06	1.13272e+06	959602	0	1.28142e+06	2.04545e+06	1.29298e+06	557165
Hex2Cer(d18:0_22:0)	Hex2Cer	M+H	948.735	16.5688	C52 H102 O13 N1	1.52397e+06	1.80032e+06	3.5682e+06	5.06815e+06	1.35776e+06	1.53891e+06	111777	1.76622e+06	1.71184e+06	992519	2.01236e+06	3.31019e+06	3.98547e+06	2.21486e+06	3.47384e+06	117510	0	777760	862420	1.96816e+06	4.12976e+06	2.15707e+06	2.60464e+06	1.39508e+06	1.68427e+06	4.02837e+06	5.59191e+06	1.10678e+06	1.53308e+06	1.83703e+06	271113	2.15132e+06	3.33046e+06	2.35909e+06	4.01957e+06	4.90318e+06	5.89235e+06	1.24299e+06	982908	0	1.50377e+06	2.81607e+06	1.554e+06	461148
Hex2Cer(d18:0_24:0)	Hex2Cer	M+H	976.766	17.5821	C54 H106 O13 N1	1.19042e+06	898221	2.54443e+06	2.86552e+06	317572	464418	0	861673	756610	664311	655205	1.32416e+06	2.04511e+06	1.23489e+06	1.78163e+06	0.82	0.553	205940	109144	864929	2.40925e+06	1.31703e+06	1.29966e+06	725797	1.00084e+06	1.83927e+06	3.55335e+06	560960	389636	769207	0	649827	1.68592e+06	1.66063e+06	1.44907e+06	2.45989e+06	3.72534e+06	0	633954	0	1.28056e+06	998226	309696	0
Hex2Cer(d18:0_24:1)	Hex2Cer	M+H	974.75	16.4559	C54 H104 O13 N1	878474	385305	1.4126e+06	1.59518e+06	573170	644479	0	681047	946902	282131	1.07761e+06	1.30652e+06	1.36313e+06	1.09622e+06	2.00605e+06	0	0	496807	320480	946474	1.76831e+06	596800	1.09916e+06	445024	837557	1.76168e+06	2.44346e+06	371872	512208	884752	387764	721891	1.52164e+06	988175	1.37702e+06	2.68962e+06	4.08158e+06	83904.2	405314	0	622965	850376	212246	0
Hex2Cer(d18:1_14:0)	Hex2Cer	M+H	834.594	10.5358	C44 H84 O13 N1	2.26954e+06	1.25694e+06	2.86087e+06	2.29831e+06	1.35253e+06	1.40584e+06	808485	974822	1.22753e+06	551430	1.4256e+06	2.76704e+06	2.33932e+06	2.38192e+06	2.44599e+06	334462	153371	755138	1.70706e+06	1.46173e+06	5.36264e+06	2.49868e+06	1.36606e+06	945930	1.49192e+06	2.8045e+06	4.42868e+06	1.14736e+06	1.3711e+06	2.36953e+06	728552	2.60234e+06	2.08306e+06	1.58204e+06	2.3736e+06	3.68743e+06	4.34075e+06	671841	1.04035e+06	440201	1.76689e+06	2.4981e+06	1.0249e+06	779250
Hex2Cer(d18:1_16:0)	Hex2Cer	M+H	862.625	12.0678	C46 H88 O13 N1	4.01904e+07	3.14569e+07	4.76087e+07	4.69786e+07	3.30104e+07	2.89695e+07	1.76019e+07	2.85612e+07	5.85052e+07	2.5626e+07	4.38989e+07	5.89944e+07	4.54292e+07	4.78165e+07	5.2936e+07	6.93225e+06	6.99197e+06	2.76014e+07	2.9802e+07	3.14693e+07	9.11026e+07	5.79478e+07	3.57979e+07	3.4725e+07	3.17538e+07	4.80791e+07	6.69631e+07	3.46051e+07	3.47426e+07	3.44107e+07	1.91101e+07	5.12892e+07	4.2989e+07	3.34574e+07	4.1521e+07	5.60773e+07	1.05845e+08	1.7549e+07	2.28376e+07	8.7425e+06	3.49e+07	5.17872e+07	2.89536e+07	1.86779e+07
Hex2Cer(d18:1_18:0)	Hex2Cer	M+H	890.656	13.5316	C48 H92 O13 N1	8.09787e+06	5.28775e+06	9.94785e+06	1.2655e+07	6.74938e+06	7.86249e+06	2.92843e+06	3.71211e+06	9.07376e+06	2.99449e+06	7.2432e+06	1.34056e+07	1.04312e+07	9.33776e+06	1.48346e+07	937029	255557	3.03368e+06	5.88608e+06	6.30401e+06	1.38813e+07	1.11592e+07	5.17459e+06	9.28229e+06	5.21688e+06	1.19051e+07	2.0219e+07	6.22905e+06	5.62586e+06	6.44971e+06	2.23091e+06	9.51178e+06	7.44563e+06	8.18011e+06	1.15509e+07	1.74529e+07	2.1374e+07	3.0889e+06	2.93716e+06	1.20109e+06	7.43021e+06	1.15406e+07	4.06868e+06	2.7163e+06
Hex2Cer(d18:1_20:0)	Hex2Cer	M+H	918.688	14.8939	C50 H96 O13 N1	2.76353e+07	2.56589e+07	5.44931e+07	4.84317e+07	3.32411e+07	2.8733e+07	1.03604e+07	2.37145e+07	2.78084e+07	1.00705e+07	3.02472e+07	5.0827e+07	3.63654e+07	3.82851e+07	3.8781e+07	2.93162e+06	3.21452e+06	1.53258e+07	2.48739e+07	2.54127e+07	7.34875e+07	4.96109e+07	2.28899e+07	3.04847e+07	2.10433e+07	5.64921e+07	7.48093e+07	2.55285e+07	3.8401e+07	2.37854e+07	2.07572e+07	4.32036e+07	3.97251e+07	3.40609e+07	5.14118e+07	6.68228e+07	7.16328e+07	1.96489e+07	12941172	5.44132e+06	3.7861e+07	5.46598e+07	1.98986e+07	1.18646e+07
Hex2Cer(d18:1_21:0)	Hex2Cer	M+H	932.703	15.5229	C51 H98 O13 N1	498980	358644	1.08325e+06	753100	811886	422275	0	499128	628310	110066	307109	1.18678e+06	435754	575168	663397	0	0	381357	414952	412994	1.28663e+06	825947	539638	648902	389646	1.06249e+06	1.4615e+06	465759	1.15227e+06	297522	289280	1.0126e+06	610494	745350	1.11263e+06	1.08865e+06	1.44313e+06	497424	166194	138343	532295	1.30382e+06	339629	164098
Hex2Cer(d18:1_21:2)	Hex2Cer	M+H	928.672	17.459	C51 H94 O13 N1	3.64295e+06	5.87293e+06	2.31536e+06	1.26435e+06	1.6575e+06	1.20608e+06	1.60209e+06	1.66185e+06	1.12975e+06	1.57229e+06	2.39975e+06	2.18969e+06	7.71227e+06	2.84891e+06	993789	297145	780956	3.49045e+06	1.79388e+06	515897	1.42131e+06	1.08637e+06	1.13604e+06	717054	1.12193e+06	1.94371e+06	1.21042e+06	990418	2.10418e+06	641786	1.35494e+06	921620	2.14111e+06	2.82843e+06	895067	1.59715e+06	562812	1.14513e+06	2.4832e+06	1.10368e+06	2.322e+06	2.50498e+06	847824	800936
Hex2Cer(d18:1_22:0)	Hex2Cer	M+H	946.719	16.1438	C52 H100 O13 N1	2.77267e+07	2.85526e+07	6.56132e+07	5.39474e+07	3.44198e+07	3.4014e+07	1.05973e+07	2.73435e+07	3.38709e+07	1.30959e+07	3.19635e+07	6.10695e+07	3.80946e+07	4.08449e+07	4.28045e+07	3.10745e+06	3.39572e+06	1.61966e+07	2.52779e+07	2.84049e+07	8.62849e+07	4.47268e+07	2.70462e+07	3.26109e+07	2.4296e+07	6.87298e+07	8.07598e+07	2.66201e+07	5.30463e+07	2.2296e+07	2.43413e+07	5.28642e+07	4.22399e+07	3.85395e+07	5.13123e+07	7.45954e+07	7.2046e+07	2.19874e+07	1.52564e+07	6.58074e+06	3.64117e+07	5.85952e+07	1.98553e+07	1.19566e+07
Hex2Cer(d18:1_22:1)	Hex2Cer	M+H	944.703	14.7757	C52 H98 O13 N1	357312	277791	972164	1.5167e+06	677892	472101	91310.6	374726	578850	92282.6	1.16821e+06	1.56218e+06	907131	958375	1.19488e+06	0	0	386767	449786	726372	2.7193e+06	1.11656e+06	563287	487816	328767	1.15354e+06	2.56269e+06	581153	1.037e+06	594327	95533.1	1.07531e+06	817434	816690	1.57943e+06	2.16794e+06	3.04433e+06	245228	0	0	669282	1.2634e+06	250958	281268
Hex2Cer(d18:1_23:0)	Hex2Cer	M+H	960.735	16.7209	C53 H102 O13 N1	765125	1.05087e+06	1.91641e+06	1.33711e+06	1.55739e+06	948367	428190	867188	1.41107e+06	533260	851691	1.92004e+06	1.17752e+06	1.19179e+06	1.82138e+06	0	0	475518	909374	595488	2.99984e+06	1.22853e+06	809109	860404	578182	1.78233e+06	2.41556e+06	906352	1.68723e+06	800677	681996	2.28226e+06	1.65217e+06	1.11391e+06	2.0723e+06	2.20733e+06	2.19903e+06	788631	531092	193730	1.32632e+06	2.35001e+06	427633	257214
Hex2Cer(d18:1_24:0)	Hex2Cer	M+H	974.75	17.2134	C54 H104 O13 N1	2.06394e+07	1.93136e+07	3.82026e+07	4.37775e+07	2.19621e+07	2.00003e+07	7.9511e+06	1.90304e+07	2.32048e+07	1.09924e+07	2.14328e+07	3.44301e+07	2.9754e+07	3.03822e+07	3.00387e+07	2.36973e+06	2.53415e+06	1.16954e+07	1.64354e+07	2.08189e+07	4.93605e+07	2.94541e+07	2.06379e+07	1.98101e+07	1.88192e+07	3.63874e+07	5.81222e+07	2.04854e+07	2.42899e+07	1.53836e+07	1.26357e+07	3.73092e+07	3.25473e+07	2.62288e+07	3.19952e+07	4.42507e+07	5.11974e+07	1.33036e+07	1.44686e+07	4.2242e+06	2.5583e+07	3.55067e+07	1.31334e+07	6.28165e+06
Hex2Cer(d18:1_24:0+O)	Hex2Cer	M+H	990.745	15.4001	C54 H104 O14 N1	2.2399e+06	1.37754e+06	2.17138e+06	2.17514e+06	1.23531e+06	1.38832e+06	446590	887001	1.82104e+06	813591	1.03185e+06	2.98858e+06	2.16729e+06	1.7262e+06	2.58883e+06	286376	174015	623690	897844	1.40958e+06	4.20146e+06	2.01986e+06	1.18314e+06	886416	1.12991e+06	3.31906e+06	4.47936e+06	1.45946e+06	1.21501e+06	1.36993e+06	800000	2.58139e+06	2.60892e+06	1.9266e+06	1.83185e+06	3.32622e+06	5.51175e+06	474001	756582	298269	1.41608e+06	2.61375e+06	606898	390297
Hex2Cer(d18:1_24:1)	Hex2Cer	M+H	972.735	16.0093	C54 H102 O13 N1	5.53654e+06	4.44923e+06	1.20847e+07	1.14532e+07	6.89065e+06	6.48449e+06	3.03279e+06	4.82084e+06	1.36315e+07	9.40491e+06	1.39313e+07	1.43651e+07	1.5599e+07	1.09721e+07	1.62888e+07	751143	1.10815e+06	8.00159e+06	5.48959e+06	6.60124e+06	2.13047e+07	1.17496e+07	1.26651e+07	5.04332e+06	4.09092e+06	1.23883e+07	1.60179e+07	7.22239e+06	8.69956e+06	5.91272e+06	3.71442e+06	1.36006e+07	7.71909e+06	9.44064e+06	8.88797e+06	1.39476e+07	6.21297e+07	4.11876e+06	3.93006e+06	1.66208e+06	5.38202e+06	9.65288e+06	6.80564e+06	2.24399e+06
Hex2Cer(d18:1_24:2)	Hex2Cer	M+H	970.719	14.8894	C54 H100 O13 N1	0	189004	300452	1.0041e+06	80018.4	0	0	212425	1.60122e+06	1.92965e+06	1.85168e+06	1.18491e+06	1.49784e+06	426203	1.88785e+06	0	0	1.1619e+06	135528	0	1.13307e+06	986416	2.68595e+06	131228	0	0	0	369933	0	0	0	1.2165e+06	0	0	208878	0	9.03835e+06	187811	0	0	104459	0	828663	0
Hex2Cer(d18:2_16:0)	Hex2Cer	M+H	860.609	10.623	C46 H86 O13 N1	504849	503179	837827	752539	77378.6	102828	356104	683160	640732	60954.6	543795	1.21249e+06	799995	201780	635328	0	0	191665	81360.7	145610	1.22597e+06	451224	539884	147846	334039	573492	1.3332e+06	310437	207657	49600	537597	524656	928360	566364	850998	763645	980184	615305	0	90879.7	1.00386e+06	1.29371e+06	231364	120626
Hex2Cer(d20:1_24:0)	Hex2Cer	M+H	1002.78	18.1232	C56 H108 O13 N1	431124	504125	1.7348e+06	1.47143e+06	1.21815e+06	1.26818e+06	227788	1.13182e+06	743128	551376	963592	758052	731050	640806	1.01842e+06	0	0	257106	230188	448816	1.02547e+06	863446	790963	597633	693728	1.1991e+06	1.81635e+06	1.07561e+06	1.35851e+06	220986	495171	1.17927e+06	575555	1.07783e+06	881010	1.76901e+06	2.0354e+06	432683	677101	358368	504266	892870	424481	0
Hex2Cer(d32:1)	Hex2Cer	M-H	832.579	14.2447	C44 H82 O13 N1	1.70122e+06	227527	364029	504765	699475	951661	83072.4	311022	183143	247594	2.2511e+06	2.13377e+06	383312	941311	1.44272e+06	4288.96	0	84062	79398.1	273608	3.34088e+06	2.72574e+06	1.7117e+06	19512.2	1.63935e+06	1.64103e+06	2.43513e+06	133340	1.46225e+06	390964	143758	3.31264e+06	1.77547e+06	233211	2.85723e+06	589243	1.26925e+06	68697.7	15169.5	3082.34	5.15699e+06	3.84298e+06	67827.9	33540.2
Hex2Cer(d36:4)	Hex2Cer	M-H	882.595	14.186	C48 H84 O13 N1	503747	260853	87585	391142	65725.5	45986.9	197517	294333	124167	42848.6	647677	558891	11588.3	421723	66992	0	26321.8	88400.3	144719	93984.5	604922	1.05008e+06	240729	19460.7	294142	52.493	96162.3	38747.2	502447	11523.7	0.099	466746	245577	14261.4	495119	1.20711e+06	100671	247667	3696.34	8299.63	1.13033e+06	973256	392201	168973
Hex2Cer(m33:0)	Hex2Cer	M-H	832.616	14.8967	C45 H86 O12 N1	5.18199e+07	5.93685e+07	1.13126e+08	8.81706e+07	4.42764e+07	5.18927e+07	3.28598e+07	5.74617e+07	3.75896e+07	2.51952e+07	5.25374e+07	5.76418e+07	6.08359e+07	8.09246e+07	6.03669e+07	6.40963e+06	9.53868e+06	2.54939e+07	2.89261e+07	3.97742e+07	7.7264e+07	5.73491e+07	5.18434e+07	2.07086e+07	4.37296e+07	8.40621e+07	9.39687e+07	5.15589e+07	5.70842e+07	4.54485e+07	4.60451e+07	8.11796e+07	7.32684e+07	5.92754e+07	6.03338e+07	1.22364e+08	7.85544e+07	4.16517e+07	3.13992e+07	6.50147e+06	4.8818e+07	6.64249e+07	8.15463e+07	3.38946e+07
Hex2Cer(m34:2)	Hex2Cer	M+H	844.614	12.0635	C46 H86 O12 N1	2.7212e+06	3.71017e+06	4.44638e+06	5.24053e+06	3.05494e+06	2.43949e+06	216410	1.69232e+06	7.4592e+06	2.77288e+06	5.50107e+06	5.26068e+06	3.12383e+06	5.19346e+06	5.15599e+06	359489	321957	2.41491e+06	3.38391e+06	4.65848e+06	9.178e+06	4.92649e+06	5.12485e+06	3.75086e+06	3.04402e+06	4.85586e+06	1.86287e+06	2.01991e+06	2.57839e+06	3.63082e+06	360641	3.22258e+06	3.31373e+06	2.31794e+06	3.9785e+06	4.84227e+06	1.3541e+07	281593	2.18315e+06	372059	2.20082e+06	3.41847e+06	2.23197e+06	1.02629e+06
Hex2Cer(m35:1)	Hex2Cer	M-H	858.631	14.8396	C47 H88 O12 N1	6.68937e+06	4.98684e+06	1.2531e+07	1.02785e+07	5.55031e+06	8.18061e+06	4.17781e+06	9.17463e+06	3.0456e+06	2.24721e+06	6.41472e+06	6.945e+06	6.08961e+06	9.52598e+06	7.18427e+06	570341	1.18436e+06	3.15561e+06	5.45067e+06	4.91525e+06	1.24335e+07	6.64196e+06	5.84052e+06	1.86558e+06	6.786e+06	1.28702e+07	1.52626e+07	5.65753e+06	9.93172e+06	7.43065e+06	6.17979e+06	9.07821e+06	1.22023e+07	6.1756e+06	7.6299e+06	2.33217e+07	9.27735e+06	4.76241e+06	3.80514e+06	1.52519e+06	5.48078e+06	7.88597e+06	8.75097e+06	5.46224e+06
Hex2Cer(m35:2)	Hex2Cer	M-H	856.616	13.7459	C47 H86 O12 N1	2.66588e+06	5.37661e+06	1.02295e+07	7.40376e+06	3.52052e+06	5.74578e+06	2.01524e+06	6.81877e+06	3.8936e+06	1.53445e+06	4.63875e+06	7.60331e+06	3.82181e+06	7.64091e+06	3.9082e+06	609736	619852	2.91191e+06	3831928	3.46024e+06	7.01409e+06	5.33265e+06	5.48313e+06	1.64105e+06	5.37776e+06	8.36944e+06	8.13787e+06	4.48996e+06	8.76133e+06	3.13696e+06	5.05302e+06	7.21034e+06	8.00308e+06	6.59779e+06	5.70192e+06	1.34858e+07	7.11296e+06	3.94501e+06	2.48098e+06	327941	3.92076e+06	4.98266e+06	7.87008e+06	3.22951e+06
Hex2Cer(m38:2)	Hex2Cer	M+H	900.677	14.8915	C50 H94 O12 N1	2.43394e+06	2.20256e+06	5.60495e+06	5.06383e+06	3.09408e+06	2.92644e+06	1.40256e+06	2.79398e+06	2.56354e+06	712911	2.88578e+06	5.40829e+06	4.48334e+06	3.83156e+06	4.00862e+06	90338.3	126430	1.85299e+06	2.91562e+06	2.89723e+06	8.63746e+06	5.10772e+06	2.94696e+06	3.00622e+06	2.12876e+06	5.77349e+06	8.8734e+06	2.86974e+06	4.36661e+06	2.65235e+06	1.98051e+06	5.41332e+06	4.0378e+06	4.00937e+06	5.61664e+06	8.0755e+06	8.00544e+06	2.29205e+06	1.29126e+06	470987	4.08098e+06	6.04609e+06	1.85776e+06	1.06711e+06
Hex2Cer(m40:2)	Hex2Cer	M+H	928.708	16.146	C52 H98 O12 N1	2.5655e+06	2.74193e+06	7.59878e+06	6.64846e+06	3.4163e+06	3.94096e+06	633757	2.10193e+06	2.42635e+06	1.1778e+06	2.45466e+06	7.0583e+06	3.40866e+06	4.53545e+06	4.81276e+06	178258	174911	1.70505e+06	2.49511e+06	2.61983e+06	1.03307e+07	4.3684e+06	2.64609e+06	3.14844e+06	2.09003e+06	6.26278e+06	7.60943e+06	3.14394e+06	5.71374e+06	2.23614e+06	2.34761e+06	5.38851e+06	4.0813e+06	3.71263e+06	5.94861e+06	7.22521e+06	7.69749e+06	2.62482e+06	1.50427e+06	630375	3.94125e+06	6.17916e+06	1.76534e+06	1.11372e+06
Hex2Cer(m42:2)	Hex2Cer	M+H	956.74	17.2449	C54 H102 O12 N1	2.31499e+06	1.68885e+06	3.9802e+06	4.70429e+06	2.21965e+06	1.69966e+06	377364	2.15845e+06	2.25627e+06	1.18759e+06	1.39789e+06	3.63094e+06	2.76843e+06	3.12403e+06	3.36538e+06	222029	0	1.12024e+06	1.36652e+06	1.89076e+06	6053569	3.23213e+06	1.77399e+06	1.94919e+06	1.90434e+06	3.4425e+06	5.2226e+06	1.67437e+06	2.25516e+06	1.24678e+06	1.31249e+06	4.014e+06	2.95514e+06	2.53822e+06	2.99482e+06	4.3256e+06	5.06543e+06	796872	1.07614e+06	0	3.14982e+06	3.61068e+06	1.28663e+06	428619
Hex2Cer(t18:0_16:0)	Hex2Cer	M+H	880.636	11.35	C46 H90 O14 N1	792454	501608	689082	591779	174604	388129	0	423050	1.10056e+06	685730	705845	338044	1.21452e+06	712684	1.22078e+06	0	0	190095	355127	374651	2.11277e+06	411721	1.28941e+06	507076	37065.4	473569	1.07374e+06	824670	361138	504113	0	811789	458573	301030	663335	1.15991e+06	3.11739e+06	324277	213203	0	463209	732830	0	0
Hex2Cer(t18:0_20:0)	Hex2Cer	M+H	936.698	14.2295	C50 H98 O14 N1	274198	219560	672654	614411	385142	428203	0	100938	220148	88870.8	283967	774976	554528	293384	690374	0	0	0.44	238861	279067	1.05226e+06	457039	266437	304366	249614	849830	718547	347331	358796	131343	0	363737	555519	280201	725650	733866	640871	220000	0	0	331502	580733	205988	200345
Hex2Cer(t18:0_24:0)	Hex2Cer	M+H	992.761	16.6999	C54 H106 O14 N1	1.65427e+06	1.54787e+06	1.90856e+06	2.03072e+06	722990	931355	447577	893775	1.24119e+06	776150	1.05158e+06	2.08589e+06	1.66181e+06	1.56106e+06	1.89519e+06	125277	0	674194	680369	1.09009e+06	3.63512e+06	1.3535e+06	1.29074e+06	1.2541e+06	1.12598e+06	1.97087e+06	3.06418e+06	1.54336e+06	1.33801e+06	1.06973e+06	560722	1.60856e+06	2.11472e+06	1.63154e+06	1.4284e+06	2.50015e+06	1.86485e+06	572419	912175	338612	1.72014e+06	1.99351e+06	697557	151237
Hex2Cer(t18:0_24:1)	Hex2Cer	M+H	990.745	15.4024	C54 H104 O14 N1	2.24107e+06	1.37766e+06	2.17084e+06	2.17512e+06	1.23521e+06	1.38817e+06	446622	886705	1.82233e+06	813814	1.02948e+06	2.98768e+06	2.16729e+06	1.72704e+06	2.58821e+06	287046	173817	624484	897654	1.41074e+06	4.20142e+06	2.01965e+06	1.18301e+06	886245	1.12977e+06	3.31951e+06	4.47912e+06	1.45947e+06	1.2149e+06	1.36968e+06	800674	2.58175e+06	2.60884e+06	1.9278e+06	1.83195e+06	3.3247e+06	5.51196e+06	473860	756855	297873	1.4159e+06	2.6142e+06	606459	389759
Hex3Cer(d17:1_16:0)	Hex3Cer	M+H	1010.66	11.0173	C51 H96 O18 N1	941452	980431	1.09336e+06	1.29108e+06	1.01835e+06	361481	562267	1.37801e+06	881181	219433	1.12588e+06	1.8715e+06	1.47763e+06	891270	1.66573e+06	68373.2	134308	1.05278e+06	481557	509510	1.1187e+06	1.18597e+06	1.27088e+06	464440	788431	1.07764e+06	2.08862e+06	857777	772243	990276	743838	1.37103e+06	1.91986e+06	705720	1.08162e+06	997549	577074	750090	511239	827938	1.20473e+06	1.64376e+06	252249	451706
Hex3Cer(d17:1_20:0)	Hex3Cer	M+H	1066.72	13.93	C55 H104 O18 N1	2.34321e+06	460790	2.65071e+06	2.79453e+06	2.3245e+06	556404	135965	1.24644e+06	1.00513e+06	0	1.74049e+06	2.95101e+06	1.76073e+06	1.4514e+06	2.98628e+06	0	0	827093	214161	790356	1.52895e+06	1.1981e+06	1.46357e+06	523774	1.43044e+06	2.6064e+06	3.92289e+06	951702	1.26647e+06	1.03994e+06	893623	1.85932e+06	2.04352e+06	1.10256e+06	3.05885e+06	1.88118e+06	1.13695e+06	700017	370987	395441	1.39476e+06	2.82257e+06	350432	536450
Hex3Cer(d18:0_16:0)	Hex3Cer	M+H	1026.69	12.3339	C52 H100 O18 N1	3.31779e+06	3.84893e+06	6.35353e+06	7.05067e+06	4.7582e+06	1.67462e+06	1.4254e+06	3.48552e+06	3.32242e+06	1.25703e+06	4.1517e+06	5.57147e+06	7.29722e+06	5.77621e+06	7.4061e+06	726990	613261	2.25248e+06	1.42323e+06	2.92232e+06	3.78271e+06	4.32257e+06	4.47369e+06	1.51706e+06	4.27033e+06	6.73876e+06	6.51078e+06	2.95979e+06	2.31161e+06	3.76456e+06	1.88505e+06	4.26756e+06	6.12758e+06	3.8841e+06	3.78014e+06	6.3994e+06	3.60295e+06	2.4054e+06	1.78458e+06	876788	3.2849e+06	4.11366e+06	1.25852e+06	1.43079e+06
Hex3Cer(d18:0_18:0)	Hex3Cer	M+H	1054.72	13.7742	C54 H104 O18 N1	1.033e+06	479404	1.56967e+06	3.12394e+06	1.27655e+06	357805	0	1.0425e+06	1.19176e+06	298696	1.16106e+06	1.65273e+06	3.49646e+06	1.74879e+06	3.76224e+06	185063	0	625413	329308	936188	694405	1.1785e+06	1.36933e+06	393512	1.30254e+06	2.23227e+06	1.94969e+06	850472	163005	694406	467440	1.28533e+06	1.74917e+06	1.49426e+06	1.43143e+06	3.28066e+06	766230	631927	520668	92302.9	931448	1.0771e+06	210833	456149
Hex3Cer(d18:0_20:0)	Hex3Cer	M+H	1082.76	15.1003	C56 H108 O18 N1	6.36377e+06	6.10394e+06	1.22787e+07	1.73703e+07	8.2643e+06	4.76872e+06	1.64316e+06	7.86686e+06	6.70092e+06	2.35013e+06	8.4562e+06	1.36908e+07	1.95977e+07	1.07732e+07	1.79411e+07	1.72647e+06	906596	3.51027e+06	3.05059e+06	5.74109e+06	6.56578e+06	8.46874e+06	9.74823e+06	4.31847e+06	1.0399e+07	1.53992e+07	1.1362e+07	6.30541e+06	4.96561e+06	6.35874e+06	5.0144e+06	6.96521e+06	1.68268e+07	9.26356e+06	8.52454e+06	1.74582e+07	5.72556e+06	6.61758e+06	5.24816e+06	1.09939e+06	6.97739e+06	8.93364e+06	4.01377e+06	3.77459e+06
Hex3Cer(d18:0_22:0)	Hex3Cer	M+H	1110.79	16.3186	C58 H112 O18 N1	5.6686e+06	8.49686e+06	1.19315e+07	1.62076e+07	8.91942e+06	5.33463e+06	1.55419e+06	8.68123e+06	5.73894e+06	3.29855e+06	1.14041e+07	1.46457e+07	1.84024e+07	1.04566e+07	1.69353e+07	1.43401e+06	589009	4.09598e+06	2.67761e+06	7.01249e+06	7.90213e+06	7.28483e+06	1.0156e+07	4.01265e+06	1.10479e+07	1.51432e+07	1.0354e+07	7.25955e+06	3.75535e+06	6.83671e+06	4.07904e+06	5.32066e+06	2.00407e+07	9.50646e+06	8.02873e+06	1.49323e+07	6.08376e+06	5.33846e+06	5.74301e+06	0	6.39931e+06	6.19047e+06	3.5717e+06	3.14517e+06
Hex3Cer(d18:0_24:0)	Hex3Cer	M+H	1138.82	17.3692	C60 H116 O18 N1	4.56766e+06	4.01566e+06	8.92022e+06	9.62185e+06	3.81867e+06	1.75371e+06	732837	5.23288e+06	3.12262e+06	1.93381e+06	4.47815e+06	6.83364e+06	1.18614e+07	8.28459e+06	1.10546e+07	1.0994e+06	142118	2.40305e+06	943186	3.70214e+06	4.41728e+06	3.14759e+06	6.47479e+06	2.10529e+06	6.6064e+06	7.89315e+06	6.21739e+06	3.88455e+06	1.14313e+06	4.41496e+06	749209	2.80441e+06	9.1661e+06	5.78299e+06	4.04019e+06	1.0403e+07	2.4282e+06	3.11276e+06	3.42103e+06	499916	3.12223e+06	4.15184e+06	1.04039e+06	1.41155e+06
Hex3Cer(d18:0_24:1)	Hex3Cer	M+H	1136.8	16.1906	C60 H114 O18 N1	4.53239e+06	3.36712e+06	7.81542e+06	9.77645e+06	4.85772e+06	2.04022e+06	715931	3.47465e+06	4.25909e+06	1.40824e+06	4.45284e+06	7.86747e+06	1.13971e+07	7.492e+06	1.36588e+07	1.0537e+06	385121	1.7186e+06	1.66439e+06	4.37993e+06	5.28332e+06	4.58789e+06	5.47582e+06	1.14703e+06	5.59862e+06	1.22913e+07	1.1679e+07	4.20344e+06	2.07545e+06	4.23118e+06	2.0682e+06	4.62817e+06	1.21915e+07	8.65554e+06	5.32625e+06	9.79954e+06	9.4486e+06	2.2839e+06	2.80303e+06	463091	4.11017e+06	5.3769e+06	1.90969e+06	2.68559e+06
Hex3Cer(d18:1_12:0)	Hex3Cer	M+H	968.615	8.70909	C48 H90 O18 N1	420776	96416.7	533583	794853	215247	175256	141088	225448	64786.9	0	227340	652820	322011	512104	444619	0	0	96044.6	116652	86465.6	409287	357997	254656	0	301939	1.03664e+06	672785	110847	219978	301516	268052	792705	1.01359e+06	565472	315926	819847	450045	17079.1	105618	17062	299545	542010	155196	133881
Hex3Cer(d18:1_14:0)	Hex3Cer	M+H	996.647	10.2471	C50 H94 O18 N1	8.41481e+06	4.94267e+06	9.01803e+06	7.38675e+06	6.3768e+06	3.29688e+06	3.63968e+06	5.58774e+06	4.36669e+06	1.34778e+06	5.66268e+06	1.0571e+07	9.63565e+06	9.68875e+06	1.14647e+07	1.28215e+06	1.08994e+06	3.17168e+06	4.4835e+06	3.55988e+06	9.88067e+06	9.44909e+06	7.06014e+06	2.39534e+06	7.91276e+06	1.24306e+07	1.40509e+07	4.19715e+06	5.08178e+06	7.65992e+06	4.40968e+06	9.69802e+06	1.36972e+07	8.20664e+06	6.31844e+06	1.18854e+07	6.99892e+06	2.58143e+06	2.93394e+06	2.66993e+06	7.84181e+06	1.05101e+07	2.223e+06	3.72832e+06
Hex3Cer(d18:1_14:0+O)	Hex3Cer	M+H	1012.64	9.912	C50 H94 O19 N1	40007.8	0	32539.2	79791.1	20483.5	0	7953.59	17613.5	32463.4	0	44060.2	164484	275553	0	264474	0	0	92591	0	0	93051.9	20803.5	83927.5	0	0	0	71308.8	45387.2	0	10592.3	37587.3	0	0	0.438	29293.6	57099.6	13705.8	0	0	0	0	11286.6	0	0
Hex3Cer(d18:1_16:0)	Hex3Cer	M+H	1024.68	11.7801	C52 H98 O18 N1	1.88211e+08	2.02713e+08	2.3732e+08	2.71034e+08	1.97525e+08	8.66891e+07	1.03099e+08	1.87836e+08	1.53132e+08	3.76278e+07	1.79917e+08	2.58075e+08	2.9233e+08	2.32639e+08	2.73016e+08	3.16255e+07	3.79565e+07	1.14537e+08	8.90564e+07	1.25668e+08	2.39457e+08	2.54635e+08	1.69194e+08	1.01715e+08	1.84248e+08	2.67361e+08	3.07871e+08	1.57922e+08	1.34255e+08	1.80447e+08	1.51042e+08	2.3086e+08	3.0769e+08	1.85589e+08	1.71304e+08	2.66538e+08	1.20371e+08	9.93541e+07	8.13813e+07	8.67992e+07	2.01866e+08	2.66025e+08	6.19367e+07	8.21273e+07
Hex3Cer(d18:1_16:0+O)	Hex3Cer	M+H	1040.67	11.477	C52 H98 O19 N1	2.08975e+07	2.39714e+07	2.7032e+07	4.13457e+07	1.8508e+07	1.05864e+07	1.90703e+07	2.01358e+07	5.55769e+07	1.94358e+07	3.43722e+07	4.35411e+07	4.36396e+07	2.48863e+07	3.86716e+07	3.15927e+06	7.98751e+06	3.84239e+07	1.33911e+07	1.61293e+07	3.75974e+07	2.3492e+07	3.79961e+07	7.17301e+06	1.98392e+07	1.45456e+07	2.65487e+07	3.82452e+07	1.6732e+07	1.11981e+07	1.90224e+07	1.1645e+07	1.91288e+07	2.72134e+07	2.2702e+07	2.41029e+07	1.05746e+07	1.94822e+07	1.02728e+07	1.96191e+07	1.38292e+07	1.26128e+07	1.06916e+07	1.01076e+07
Hex3Cer(d18:1_16:1)	Hex3Cer	M+H	1022.66	11.4651	C52 H96 O18 N1	1.18365e+06	1.774e+06	1.35494e+06	2.59733e+06	1.1903e+06	309877	1.19784e+06	1.0631e+06	4.42455e+06	890169	2.05236e+06	3.01717e+06	2.72343e+06	1.18595e+06	1.95842e+06	0	551155	2.67309e+06	902889	674392	2.35029e+06	1.42537e+06	2.54988e+06	205288	1.01245e+06	604235	1.39992e+06	2.62331e+06	1.34363e+06	807709	939448	510449	1.00645e+06	1.50526e+06	1.28635e+06	1.68734e+06	625196	1.00665e+06	516417	1.39036e+06	1.01399e+06	806739	399883	693424
Hex3Cer(d18:1_17:0)	Hex3Cer	M+H	1038.69	12.5247	C53 H100 O18 N1	648985	1.15736e+06	2.27428e+06	2.09971e+06	1.57703e+06	310111	883333	1.35655e+06	1.22737e+06	381691	1.12962e+06	2.46609e+06	2.23891e+06	1.07772e+06	1.84843e+06	172195	0	1.0079e+06	278637	424304	1.28611e+06	1.02658e+06	830802	650146	770745	1.47937e+06	1.67028e+06	1.21716e+06	983240	425922	735268	1.85723e+06	1.32729e+06	1.16101e+06	1.79639e+06	955313	590953	825314	527514	412871	1.31733e+06	1.18848e+06	454435	393396
Hex3Cer(d18:1_18:0)	Hex3Cer	M+H	1052.71	13.2435	C54 H102 O18 N1	3.02079e+07	2.70136e+07	3.90467e+07	5.2597e+07	3.67252e+07	2.05128e+07	1.51163e+07	2.832e+07	3.42048e+07	9.39686e+06	3.69135e+07	5.17428e+07	5.65185e+07	3.93149e+07	6.50803e+07	6.13249e+06	4.71315e+06	2.16037e+07	1.57962e+07	2.37876e+07	2.95754e+07	4.24473e+07	2.65385e+07	2.23122e+07	3.33892e+07	5.40049e+07	5.74634e+07	3.19197e+07	2.30879e+07	2.5782e+07	2.46044e+07	5.04636e+07	5.14997e+07	4.45667e+07	3.72121e+07	6.37364e+07	2.68251e+07	1.81018e+07	1.29778e+07	1.03444e+07	4.32582e+07	5.0419e+07	1.32158e+07	1.5056e+07
Hex3Cer(d18:1_20:0)	Hex3Cer	M+H	1080.74	14.6088	C56 H106 O18 N1	7.07806e+07	6.73296e+07	1.48144e+08	1.78946e+08	1.41441e+08	5.86614e+07	4.10747e+07	9.5932e+07	8.8405e+07	2.34189e+07	1.14195e+08	1.67882e+08	1.66934e+08	1.33512e+08	1.59649e+08	1.2645e+07	1.46149e+07	6.61033e+07	5.91273e+07	6.11678e+07	1.11598e+08	1.38856e+08	8.91047e+07	6.2529e+07	1.06598e+08	1.82637e+08	1.60387e+08	8.19717e+07	1.21766e+08	6.56939e+07	8.72043e+07	1.36684e+08	1.77704e+08	1.18483e+08	1.10605e+08	1.73219e+08	6.95914e+07	8.64474e+07	4.67073e+07	2.70914e+07	1.22117e+08	1.71016e+08	4.67655e+07	4.52422e+07
Hex3Cer(d18:1_20:0+O)	Hex3Cer	M+H	1096.74	14.338	C56 H106 O19 N1	517053	369669	477311	1.41602e+06	725440	183422	566663	329407	2.06202e+06	573546	1.10896e+06	2.13232e+06	1.87554e+06	814460	2.60536e+06	0	108785	1.31569e+06	233125	351930	956669	709293	1.41269e+06	180668	715954	420382	828128	765302	560247	286633	395126	228450	703652	364948	457873	937056	210684	593104	172958	605654	368126	315876	0	0
Hex3Cer(d18:1_21:0)	Hex3Cer	M+H	1094.76	15.2403	C57 H108 O18 N1	2.24697e+06	910149	3.75191e+06	4.32756e+06	4.4333e+06	1.30815e+06	790250	2.5331e+06	2.45138e+06	408074	2.50798e+06	5.8666e+06	3.91145e+06	2.0589e+06	5.14566e+06	53988.5	373770	2.63589e+06	1.27578e+06	1.81388e+06	3.15236e+06	3.39461e+06	2.82612e+06	1.07917e+06	1.94908e+06	4.70496e+06	4.80743e+06	1.84871e+06	3.5046e+06	1.45811e+06	2.13976e+06	4.94279e+06	4.50397e+06	2.56016e+06	4.31875e+06	4.43498e+06	2.31321e+06	1.44656e+06	1.13208e+06	567113	3.22124e+06	4.87567e+06	580191	1.47575e+06
Hex3Cer(d18:1_22:0)	Hex3Cer	M+H	1108.77	15.8651	C58 H110 O18 N1	9.87993e+07	9.28594e+07	1.8731e+08	2.24319e+08	1.69463e+08	6.70462e+07	5.10131e+07	1.22101e+08	1.08774e+08	2.89716e+07	1.41947e+08	1.88682e+08	1.86346e+08	1.50984e+08	1.93071e+08	1.58352e+07	1.78727e+07	7.68678e+07	6.04513e+07	7.20394e+07	1.30579e+08	1.43664e+08	1.07473e+08	7.06404e+07	1.1889e+08	1.93412e+08	1.87975e+08	9.56582e+07	1.35444e+08	7.59021e+07	9.68068e+07	1.65027e+08	2.16164e+08	1.41995e+08	1.15423e+08	2.03355e+08	6.93322e+07	1.03806e+08	5.80691e+07	3.29078e+07	1.38363e+08	1.91941e+08	4.95749e+07	4.30397e+07
Hex3Cer(d18:1_22:0+O)	Hex3Cer	M+H	1124.77	15.6188	C58 H110 O19 N1	689354	808817	232556	1.92294e+06	933921	248298	509684	489723	2.92234e+06	665378	872384	2.86075e+06	2.98793e+06	774062	2.57001e+06	0	158298	1.85105e+06	403282	774937	1.04349e+06	1.15096e+06	1.90433e+06	165290	549085	601854	999269	1.1062e+06	749308	607294	748468	468068	1.0775e+06	789529	621069	1.26551e+06	208183	538614	78682.8	897680	707385	361863	0	301146
Hex3Cer(d18:1_22:1)	Hex3Cer	M+H	1106.76	14.5027	C58 H108 O18 N1	3.76873e+06	2.43287e+06	4.75968e+06	5.74145e+06	4.84169e+06	1.97671e+06	5.02549e+06	4.54216e+06	2.85765e+06	2.21957e+06	4.63383e+06	8.48126e+06	6.4689e+06	4.60243e+06	8.77318e+06	739206	378910	2.54489e+06	4.68619e+06	2.9715e+06	4.41935e+06	3.917e+06	3.46677e+06	1.79807e+06	3.74402e+06	8.75586e+06	1.19544e+07	2.92772e+06	4.20791e+06	3.67077e+06	2.75047e+06	4.84208e+06	6.57008e+06	5.73564e+06	4.09284e+06	6.0626e+06	4.35564e+06	1.96279e+06	3.5497e+06	1.78238e+06	4.71316e+06	7.00978e+06	3.41838e+06	1.70056e+06
Hex3Cer(d18:1_22:2)	Hex3Cer	M+H	1104.74	13.3415	C58 H106 O18 N1	99276.3	340723	1.11458e+06	1.4926e+06	731687	214712	0	846453	856837	0	260652	2.2661e+06	747972	799142	1.73307e+06	92817.3	0	486169	0	594332	332155	887116	377132	0	279441	1.36428e+06	1.27613e+06	325768	873997	0	599720	1.28367e+06	1.41823e+06	1.2609e+06	651376	1.03249e+06	909337	231973	0	0	1.12348e+06	1.35034e+06	215610	0
Hex3Cer(d18:1_23:0)	Hex3Cer	M+H	1122.79	16.4518	C59 H112 O18 N1	4.78969e+06	4.48592e+06	5.90771e+06	9.03454e+06	8.45868e+06	2.4622e+06	2.53105e+06	4.74497e+06	5.22404e+06	1.26495e+06	4.74807e+06	8.37137e+06	7.32935e+06	5.56996e+06	1.08433e+07	568796	497580	3.95412e+06	2.88865e+06	3.0893e+06	7.07304e+06	6.15944e+06	4.41955e+06	2.50486e+06	3.29315e+06	7.34831e+06	9.019e+06	4.44195e+06	5.70743e+06	3.38969e+06	3.44576e+06	9.462e+06	8.38432e+06	6.08088e+06	5.7959e+06	7.5764e+06	2.96899e+06	3.67021e+06	2.60493e+06	2.09282e+06	4.73969e+06	8.31221e+06	1.74677e+06	1.86676e+06
Hex3Cer(d18:1_24:0)	Hex3Cer	M+H	1136.8	16.9981	C60 H114 O18 N1	6.72349e+07	6.59045e+07	1.03457e+08	1.4761e+08	9.29459e+07	3.56817e+07	2.71775e+07	7.14636e+07	6.73398e+07	1.98874e+07	7.49913e+07	1.11297e+08	1.20438e+08	1.18205e+08	1.39913e+08	1.2314e+07	1.09085e+07	4.73789e+07	3.43649e+07	4.81745e+07	8.71539e+07	8.3755e+07	6.84183e+07	4.15792e+07	7.72727e+07	1.02934e+08	1.22633e+08	6.56964e+07	6.44348e+07	4.66245e+07	4.9253e+07	1.12799e+08	1.29373e+08	8.85811e+07	6.83396e+07	1.09205e+08	4.20476e+07	4.65236e+07	3.99982e+07	1.97977e+07	7.97865e+07	1.11096e+08	2.68383e+07	2.42372e+07
Hex3Cer(d18:1_24:0+O)	Hex3Cer	M+H	1152.8	15.1324	C60 H114 O19 N1	1.44789e+07	1.1769e+07	1.18381e+07	2.00408e+07	1.17308e+07	5.74916e+06	7.15305e+06	1.34745e+07	1.1106e+07	3.68223e+06	1.08973e+07	1.88514e+07	2.21236e+07	1.07876e+07	2.25e+07	2.17838e+06	1.61537e+06	8.27803e+06	3.74398e+06	1.08519e+07	1.364e+07	1.32365e+07	1.046e+07	5.18128e+06	1.00632e+07	2.44351e+07	2.27478e+07	1.09503e+07	7.24801e+06	1.06638e+07	8.39637e+06	1.28181e+07	1.89669e+07	1.49139e+07	1.13124e+07	1.57894e+07	1.06304e+07	5.17184e+06	5.79952e+06	6.39948e+06	1.25757e+07	1.69734e+07	2.9631e+06	2.87855e+06
Hex3Cer(d18:1_24:1)	Hex3Cer	M+H	1134.79	15.7327	C60 H112 O18 N1	2.86292e+07	2.19687e+07	5.28288e+07	5.14142e+07	4.25578e+07	1.71672e+07	1.51834e+07	3.9334e+07	3.93359e+07	7.66414e+06	3.75128e+07	5.29176e+07	5.23703e+07	4.65794e+07	6.2519e+07	5.26433e+06	4.81668e+06	2.30227e+07	1.80542e+07	2.38169e+07	4.07415e+07	3.9529e+07	2.70843e+07	1.66993e+07	2.44995e+07	6.82565e+07	6.63205e+07	2.41554e+07	3.72809e+07	2.60482e+07	2.21509e+07	6.67483e+07	5.75921e+07	5.04591e+07	3.46871e+07	5.51922e+07	4.07902e+07	1.93866e+07	1.36038e+07	1.23053e+07	3.50995e+07	4.06023e+07	1.11589e+07	1.26806e+07
Hex3Cer(d18:1_24:2)	Hex3Cer	M+H	1132.77	14.5873	C60 H110 O18 N1	2.27748e+06	2.46367e+06	3.62586e+06	4.92579e+06	1.96657e+06	876223	1.44111e+06	3.47343e+06	3.69004e+06	520624	2.85658e+06	4.66092e+06	3.87769e+06	3.26674e+06	3.86413e+06	236574	302404	2.47134e+06	504481	1.67238e+06	2.84761e+06	2.28844e+06	1.90394e+06	1.05451e+06	1.97668e+06	3.99588e+06	4.06305e+06	1.60721e+06	2.45488e+06	827262	1.75388e+06	3.53696e+06	3.59858e+06	3.77967e+06	3.10483e+06	2.50268e+06	1.72275e+06	1.12692e+06	725896	876336	1.55816e+06	2.70836e+06	505185	475588
Hex3Cer(d18:2_16:0)	Hex3Cer	M+H	1022.66	10.4168	C52 H96 O18 N1	4.16844e+06	4.95254e+06	3.25239e+06	4.0769e+06	1.79658e+06	1.32397e+06	3.57822e+06	5.26389e+06	2.52371e+06	837430	4.65359e+06	5.25817e+06	4.28944e+06	3.26734e+06	6.12148e+06	459460	969274	3.06221e+06	1.15671e+06	2.27062e+06	4.91774e+06	3.80747e+06	3.666e+06	1.64811e+06	3.14944e+06	3.54589e+06	4.97918e+06	3.03749e+06	1.50279e+06	1.59192e+06	2.63821e+06	2.74849e+06	5.01774e+06	3.59703e+06	2.9505e+06	2.37067e+06	1.14594e+06	2.40317e+06	1.26999e+06	2.64937e+06	4.29832e+06	4.59203e+06	1.17468e+06	1.84023e+06
Hex3Cer(d18:2_16:0+O)	Hex3Cer	M+H	1038.66	10.1133	C52 H96 O19 N1	393070	278596	312330	488456	109290	12234	304874	187879	992518	220765	1.03108e+06	1.33786e+06	365503	440809	1.18295e+06	0	80037.9	934919	124664	210600	432113	372830	671878	67175.6	375588	263724	592399	518437	0	60318.9	99519.5	36929.8	112129	351229	328644	83890.2	37268.2	0	0	94940.9	118248	112125	0	85036.8
Hex3Cer(d18:2_18:0)	Hex3Cer	M+H	1050.69	11.9149	C54 H100 O18 N1	1.00866e+06	818690	1.13966e+06	1.59236e+06	644228	458251	638869	762374	999722	317096	1.86667e+06	1.56722e+06	1.0688e+06	1.06603e+06	2.4599e+06	198333	118869	980999	407144	545689	1.05304e+06	2.38472e+06	950339	461730	1.11874e+06	1.23975e+06	1.92301e+06	805666	555944	465885	1.44665e+06	1.32779e+06	509659	1.21203e+06	1.20271e+06	1.29386e+06	835326	533011	415848	99674.8	1.32168e+06	1.51528e+06	186311	185389
Hex3Cer(d18:2_20:0)	Hex3Cer	M+H	1078.72	13.3274	C56 H104 O18 N1	2.88441e+06	3.20941e+06	4.2835e+06	5.78903e+06	2.55698e+06	1.52087e+06	1.3327e+06	2.94039e+06	3.86883e+06	843459	4.6697e+06	5.1209e+06	4.56605e+06	3.3959e+06	6.54235e+06	0	0	2.90832e+06	2.24105e+06	1.83836e+06	4.55459e+06	3.31612e+06	2.81411e+06	989241	4.17001e+06	6.56794e+06	5.60716e+06	1.49911e+06	3.63594e+06	705073	2.35276e+06	6.84803e+06	4.59063e+06	3.71868e+06	3.89131e+06	4.23457e+06	1.97239e+06	3.63921e+06	737237	367248	4.21961e+06	6.16075e+06	1.97373e+06	1.46456e+06
Hex3Cer(d20:1_24:0)	Hex3Cer	M+H	1164.83	17.9167	C62 H118 O18 N1	2.19139e+06	2.25857e+06	4.07658e+06	6.03087e+06	3.9364e+06	1.48371e+06	349993	4.90361e+06	2.53342e+06	1.64964e+06	2.51586e+06	2.83061e+06	5.33325e+06	3.88244e+06	5.40595e+06	0	438779	2.09146e+06	745367	976584	1.92119e+06	3.26926e+06	2.74932e+06	1.1344e+06	3.21683e+06	3.01972e+06	4.06484e+06	2.88022e+06	3.67373e+06	1.79454e+06	1.7131e+06	3.39151e+06	4.40399e+06	2.70646e+06	2.29616e+06	4.23817e+06	1.91576e+06	1.83195e+06	2.49258e+06	1.21392e+06	1.68808e+06	2.20455e+06	626760	581459
Hex3Cer(d20:1_24:1)	Hex3Cer	M+H	1162.82	16.8957	C62 H116 O18 N1	1.92812e+06	2.17894e+06	3.42863e+06	4.17692e+06	3.33234e+06	1.2876e+06	618539	3.51071e+06	2.29893e+06	441779	2.7111e+06	2.96298e+06	3.90441e+06	3.20019e+06	4.50079e+06	0	168763	1.36997e+06	300773	1.50251e+06	2.10978e+06	2.50095e+06	1.78095e+06	532344	2.15835e+06	3.68059e+06	4.15741e+06	2.27909e+06	2.72921e+06	1.08387e+06	1.57042e+06	4.25373e+06	3.00621e+06	2.99553e+06	2.57855e+06	3.61403e+06	3.05877e+06	1.37173e+06	1.45221e+06	685635	1.31078e+06	2.45088e+06	515233	136946
Hex3Cer(d42:0+2O)	Hex3Cer	M+H	1170.81	15.508	C60 H116 O20 N1	1.32925e+06	1.02997e+06	393144	991905	154186	202859	583593	975980	737937	0	463288	1.04152e+06	1.81499e+06	791100	1.40596e+06	0	78177.4	571604	95375.9	516620	812104	248895	458650	204303	495847	310423	703036	531148	412658	579848	541828	548751	763884	987929	665281	489736	0	297613	0	364682	368712	254171	0	0
Hex3Cer(d42:2+O)	Hex3Cer	M+H	1150.78	15.4772	C60 H112 O19 N1	567685	377758	795885	1.1387e+06	783397	99913.6	370297	503835	2.45206e+06	771140	1.27773e+06	2.42055e+06	2.4916e+06	683802	2.38331e+06	0	0	1.29706e+06	214585	350700	931709	791917	1.38817e+06	142720	583770	610575	643369	818252	392329	330706	308054	638752	489146	940740	659542	570817	826310	420357	105192	581042	356044	462247	0	0
Hex3Cer(m34:2)	Hex3Cer	M+H	1006.67	11.7792	C52 H96 O17 N1	1.7575e+07	1.77337e+07	2.18037e+07	2.60945e+07	1.76191e+07	7.92428e+06	8.66982e+06	1.7331e+07	1.46079e+07	3.53494e+06	1.56461e+07	2.345e+07	2.57835e+07	2.12284e+07	2.43148e+07	2.99161e+06	2.96804e+06	1.07435e+07	8.60667e+06	1.14647e+07	2.2275e+07	2.27775e+07	1.48504e+07	8.68944e+06	1.70624e+07	2.51843e+07	2.73624e+07	1.41701e+07	1.15281e+07	1.53299e+07	1.32588e+07	2.11243e+07	2.90003e+07	1.6787e+07	1.58477e+07	2.3308e+07	1.01562e+07	9.66913e+06	6.84997e+06	8.44697e+06	1.89686e+07	2.44244e+07	5.20993e+06	8.04001e+06
Hex3Cer(m38:2)	Hex3Cer	M+H	1062.73	14.6132	C56 H104 O17 N1	5.83862e+06	5.08112e+06	1.3517e+07	1.53165e+07	1.28707e+07	4.4881e+06	3.45752e+06	8.98136e+06	7.29556e+06	1.86678e+06	1.00538e+07	1.36278e+07	1.30185e+07	1.1866e+07	1.33273e+07	1.03846e+06	1.2622e+06	5.4185e+06	4.45446e+06	4.92709e+06	8.81022e+06	1.09763e+07	7.45703e+06	5.46185e+06	9.23943e+06	1.44775e+07	1.44221e+07	7.29919e+06	1.01769e+07	5.56704e+06	7.85366e+06	1.11622e+07	1.43611e+07	1.03935e+07	9.6314e+06	1.52199e+07	5.57037e+06	7.53442e+06	3.86293e+06	1.88003e+06	1.09979e+07	1.44544e+07	3.75824e+06	3.66239e+06
Hex3Cer(m40:2)	Hex3Cer	M+H	1090.76	15.8652	C58 H108 O17 N1	8.31102e+06	7.71519e+06	1.46802e+07	1.85619e+07	1.3645e+07	5.54343e+06	3.92854e+06	9.23563e+06	8.33694e+06	2.18738e+06	1.18134e+07	1.50776e+07	1.42521e+07	1.24677e+07	1.65459e+07	1.33533e+06	1.45111e+06	6.46692e+06	4.88967e+06	5.41952e+06	1.09835e+07	1.22054e+07	8.59775e+06	6.03945e+06	9.83543e+06	1.56076e+07	1.59949e+07	8.02661e+06	1.12359e+07	6.18146e+06	7.85961e+06	1.34563e+07	1.77436e+07	1.11706e+07	8.7719e+06	1.56896e+07	5.54256e+06	8.23334e+06	4.69411e+06	2.59586e+06	1.09932e+07	1.56001e+07	4.30196e+06	3.63668e+06
Hex3Cer(m42:2)	Hex3Cer	M+H	1118.79	16.9978	C60 H112 O17 N1	5.37871e+06	5.58263e+06	8.78608e+06	1.29799e+07	7.65608e+06	3.01112e+06	2.14648e+06	6.24764e+06	6.02695e+06	1.43171e+06	7.00872e+06	9.85433e+06	1.02987e+07	1.013e+07	1.20773e+07	1.00626e+06	992663	3.91446e+06	2.93845e+06	4.41541e+06	7.75965e+06	7.31249e+06	6.06924e+06	3.31469e+06	7.28109e+06	9.60385e+06	1.16991e+07	5.78881e+06	5.27125e+06	3.78876e+06	4.18297e+06	1.00844e+07	1.10888e+07	7.3254e+06	5.85311e+06	9.48314e+06	3.53595e+06	4.28731e+06	3.43407e+06	1.98168e+06	6.64367e+06	9.39487e+06	2.08352e+06	1.90659e+06
Hex3Cer(m42:3)	Hex3Cer	M+H	1116.78	15.7349	C60 H110 O17 N1	2.22483e+06	2.51657e+06	3.89368e+06	4.5931e+06	3.3504e+06	1.16376e+06	1.38884e+06	2.76493e+06	3.03221e+06	889361	2.79031e+06	3.814e+06	5.20086e+06	4.31784e+06	5.85449e+06	337074	349389	2.25101e+06	1.73918e+06	2.10972e+06	3.45725e+06	3.50897e+06	2.16444e+06	1.47699e+06	2.15044e+06	5.95691e+06	5.43817e+06	1.93332e+06	3.24189e+06	2.53292e+06	1.99062e+06	5.05727e+06	4.53834e+06	3.98754e+06	2.40713e+06	4.66662e+06	3.03353e+06	1.6257e+06	991632	889087	2.63107e+06	3.54153e+06	1.00856e+06	1.26252e+06
Hex3Cer(t18:0_16:0)	Hex3Cer	M+H	1042.69	11.0706	C52 H100 O19 N1	1.74419e+06	2.69501e+06	1.90478e+06	3.11277e+06	1.72335e+06	1.24804e+06	1.75457e+06	2.82894e+06	1.14955e+06	507327	2.57054e+06	3.54204e+06	3.96562e+06	2.28006e+06	2.88602e+06	216636	352419	1.79367e+06	665564	2.44478e+06	2.21695e+06	2.03175e+06	2.31122e+06	983205	1.72413e+06	2.81703e+06	2.42977e+06	2.4147e+06	562697	2.18127e+06	2.00693e+06	1.20222e+06	2.5618e+06	1.3025e+06	1.96861e+06	1.3849e+06	507055	1.0868e+06	1.06737e+06	2.58211e+06	1.66703e+06	2.04278e+06	340587	434080
Hex3Cer(t18:0_18:0)	Hex3Cer	M+H	1070.72	12.5492	C54 H104 O19 N1	713087	1.22465e+06	936679	2.01217e+06	646893	393947	985279	735050	675616	433024	1.24713e+06	1.44628e+06	1.87353e+06	715455	1.69654e+06	119444	146419	815677	0	792570	626245	670437	508404	488484	518698	1.10779e+06	1.10195e+06	513206	0	455759	395648	594743	705950	514051	841163	594684	0	598429	268984	589246	827514	651890	0	0
Hex3Cer(t18:0_22:0)	Hex3Cer	M+H	1126.78	15.2467	C58 H112 O19 N1	5.98129e+06	5.65266e+06	6.77795e+06	1.10432e+07	8.96197e+06	3.20924e+06	3.32549e+06	6.38444e+06	5.63386e+06	1.692e+06	6.03291e+06	9.60939e+06	1.13766e+07	5.48417e+06	1.01497e+07	492017	478932	6.02241e+06	1.75283e+06	3.8742e+06	7.16705e+06	9.02063e+06	6.23254e+06	3.63743e+06	5.32294e+06	1.00464e+07	8.97628e+06	4.92008e+06	4.30207e+06	4.7745e+06	4.94256e+06	5.1827e+06	1.09205e+07	6.75288e+06	7.51384e+06	6.7403e+06	1.68331e+06	3.06055e+06	3.26487e+06	3.6867e+06	6.1731e+06	8.55977e+06	1.61611e+06	1.69884e+06
Hex3Cer(t18:0_24:0)	Hex3Cer	M+H	1154.81	16.4368	C60 H116 O19 N1	1.12237e+07	1.30824e+07	1.02847e+07	1.98229e+07	7.68806e+06	3.92405e+06	7.27605e+06	1.05664e+07	7.77475e+06	3.02463e+06	8.99906e+06	1.41362e+07	1.9395e+07	9.72723e+06	1.7525e+07	1.89578e+06	2.28204e+06	7.90501e+06	3.14199e+06	1.03623e+07	1.07511e+07	7.92678e+06	9.43786e+06	4.34542e+06	8.57814e+06	1.28665e+07	1.34334e+07	1.08771e+07	5.07447e+06	9.86788e+06	7.77105e+06	7.84282e+06	1.77503e+07	1.02805e+07	8.94226e+06	1.05796e+07	3.45199e+06	8.13599e+06	5.00079e+06	6.80212e+06	9.80434e+06	1.22045e+07	3.13424e+06	2.19337e+06
Hex3Cer(t18:0_24:1)	Hex3Cer	M+H	1152.8	15.1281	C60 H114 O19 N1	1.46585e+07	1.17686e+07	1.17099e+07	2.00332e+07	1.17348e+07	5.74965e+06	7.15304e+06	1.33787e+07	1.11058e+07	3.68211e+06	1.08308e+07	1.88487e+07	2.21188e+07	1.08154e+07	2.29694e+07	2.17851e+06	1.61488e+06	8.27805e+06	3.74511e+06	1.08546e+07	1.36401e+07	1.32352e+07	1.04612e+07	5.18427e+06	9.94669e+06	2.48949e+07	2.25197e+07	1.0858e+07	7.19913e+06	1.06448e+07	8.38906e+06	1.28116e+07	1.88015e+07	1.49138e+07	1.13112e+07	1.59734e+07	1.06089e+07	5.15357e+06	5.79959e+06	6.39931e+06	1.28297e+07	1.70259e+07	2.9638e+06	2.87644e+06
Hex3Cer(t18:0_24:2)	Hex3Cer	M+H	1150.78	14.009	C60 H112 O19 N1	0	585054	447852	885516	187996	413381	395298	510394	316637	0	166610	966048	597993	763774	741303	0	0	585160	131393	439210	226558	0	691372	0	337429	693156	1.11825e+06	541489	371836	155318	348716	348745	716619	292414	738375	0	490646	0	155688	270425	379952	466974	0	0
LdMePE(16:0)	LdMePE	M-H	480.31	2.99035	C23 H47 O7 N1 P1	3.72952e+07	3.60231e+07	5.47499e+07	3.97318e+07	1.36577e+07	3.4926e+07	1.23096e+07	4.30755e+07	1.21186e+07	1.05406e+07	1.90547e+07	3.00343e+07	4.36498e+07	4.74718e+07	2.52602e+07	3.34606e+06	2.94314e+06	1.12022e+07	2.06619e+07	1.81652e+07	4.97578e+07	3.12381e+07	4.1255e+07	1.30985e+07	2.02518e+07	5.7017e+07	8.39489e+07	2.1622e+07	4.16539e+07	2.28436e+07	2.74365e+07	7.72423e+07	5.83323e+07	5.2613e+07	3.07007e+07	1.31824e+08	4.20125e+07	1.94695e+07	2.64171e+07	3.85262e+06	2.63608e+07	3.35397e+07	2.98085e+07	2.58267e+07
LdMePE(18:0)	LdMePE	M-H	508.341	4.54366	C25 H51 O7 N1 P1	8.11672e+06	8.28641e+06	1.42649e+07	1.00801e+07	4.13574e+06	8.51e+06	3.36096e+06	1.04533e+07	3.31208e+06	3.05894e+06	5.38231e+06	8.77154e+06	7.37865e+06	1.32644e+07	6.45529e+06	73955.1	364594	2.57303e+06	4.35093e+06	4.04239e+06	9.94774e+06	7.13109e+06	9.27168e+06	3.86848e+06	6.25069e+06	1.17577e+07	1.71625e+07	4.85647e+06	9.96476e+06	4.36142e+06	6.76504e+06	1.72557e+07	1.29132e+07	1.35838e+07	7.62188e+06	2.9147e+07	1.10355e+07	6.05086e+06	7.13224e+06	1.18929e+06	3.94622e+06	7.31517e+06	7.70371e+06	5.33147e+06
LdMePE(18:1)	LdMePE	M-H	506.325	3.15791	C25 H49 O7 N1 P1	2.51773e+06	1.24937e+06	3.2121e+06	3.18001e+06	915925	2.99586e+06	643590	3.39286e+06	830750	793602	1.44684e+06	2.21025e+06	2.46254e+06	3.14331e+06	2.13419e+06	200584	178611	965041	2.02563e+06	1.39946e+06	3.38638e+06	1.48538e+06	2.49974e+06	568266	1.13286e+06	3.81156e+06	8.16417e+06	1.53442e+06	3.32516e+06	2.48154e+06	1.92972e+06	6.27744e+06	5.92647e+06	3.77766e+06	1.98561e+06	1.35709e+07	3.82009e+06	1.00177e+06	1.34221e+06	310032	961192	2.48151e+06	1.94487e+06	1.79121e+06
LdMePE(20:1)	LdMePE	M-H	534.357	4.65785	C27 H53 O7 N1 P1	640172	323455	1.63762e+06	826558	263645	1.07871e+06	270343	1.29783e+06	208658	191275	456372	1.042e+06	828665	1.206e+06	717866	17926.9	31123.6	277353	609495	427266	1.26051e+06	677643	1.13966e+06	229016	490679	1.62882e+06	2.52394e+06	352563	1.45737e+06	436486	679615	1.52402e+06	1.73235e+06	1.31623e+06	670802	4.76913e+06	887549	490218	604569	66565	439949	670975	796255	978234
LPC(14:0)	LPC	M+H	468.308	2.01771	C22 H47 O7 N1 P1	9.70596e+06	5.55448e+06	1.13507e+07	8.91595e+06	3.31894e+06	1.17094e+07	3.74076e+06	1.16198e+07	3.66349e+06	2.10893e+06	3.30193e+06	7.25354e+06	1.20836e+07	1.17132e+07	5.03857e+06	701374	620453	2.01293e+06	4.2678e+06	5.49811e+06	1.18841e+07	6.31616e+06	8.7076e+06	3.06217e+06	4.99912e+06	1.53237e+07	2.23829e+07	3.38502e+06	9.95262e+06	7.44175e+06	6.21142e+06	2.20456e+07	1.4498e+07	1.44073e+07	7.30921e+06	4.78553e+07	1.2046e+07	3.37048e+06	6.76019e+06	959178	6.46995e+06	8.15731e+06	8.3876e+06	6.97839e+06
LPC(15:0)	LPC	M+HCOO	526.315	2.44359	C24 H49 O9 N1 P1	521120	470728	776629	518222	374023	488757	191789	785532	142730	173195	178618	465579	446428	430328	204552	20619.2	9049.2	105157	264712	163597	591632	379041	442537	210291	161622	591708	1.02781e+06	280925	714175	341893	618839	1.18346e+06	775854	663355	717924	2.91798e+06	529040	340178	453096	58827.4	331783	546881	428913	352932
LPC(16:0e)	LPC	M+H	482.361	3.63681	C24 H53 O6 N1 P1	7.73115e+06	4.10145e+06	7.90241e+06	5.44574e+06	2.43284e+06	6.12563e+06	3.09925e+06	5.81255e+06	5.85878e+06	3479099	7.13749e+06	4.17416e+06	9.97104e+06	7.17207e+06	7.98652e+06	373900	583713	3.70743e+06	3.40724e+06	2.65738e+06	1.06303e+07	5.20516e+06	7.66431e+06	1.30264e+06	2.79927e+06	1.04919e+07	1.56717e+07	3.86696e+06	5.95607e+06	2.27262e+06	3.6361e+06	1.11429e+07	1.61082e+07	9.09096e+06	4.36628e+06	2.84882e+07	1.19445e+07	8.29554e+06	5.19886e+06	531712	1.05032e+07	1.03704e+07	8.37909e+06	2.79396e+06
LPC(16:1)	LPC	M+HCOO	538.315	2.16253	C25 H49 O9 N1 P1	753541	144983	806064	665951	192782	639415	256154	852930	263376	177969	217649	451986	920547	850917	397836	24954.6	18075	197468	394702	430524	714947	581577	488102	157868	377041	1.17526e+06	1.70254e+06	375326	801377	628456	458733	1.42727e+06	1.093e+06	815493	404760	3.04077e+06	866723	255614	457538	66640.3	414187	592036	471534	545526
LPC(16:1e)	LPC	M+HCOO	524.336	3.42736	C25 H51 O8 N1 P1	497587	403661	937665	595044	158048	506709	216631	1.15739e+06	305410	246203	487927	449546	765555	1.0992e+06	414170	13215.2	28797.4	179192	301965	219304	913222	341450	787672	103388	268458	755946	1.01887e+06	320998	613049	174101	366992	941869	1.09986e+06	739889	651968	2.41971e+06	760718	588110	525531	41534	568872	569814	781082	520848
LPC(16:2e)	LPC	M+H	478.329	3.021	C24 H49 O6 N1 P1	8.89888e+06	9.72741e+06	1.3507e+07	1.12189e+07	3.1705e+06	9.73512e+06	2.58637e+06	1.19214e+07	2.83349e+06	2.08603e+06	4.43701e+06	7.43372e+06	1.37332e+07	1.40678e+07	5.43878e+06	691075	634432	2.64707e+06	5.2902e+06	4.38955e+06	1.45685e+07	6.61126e+06	9.9083e+06	3.12431e+06	4.99518e+06	1.70018e+07	2.69112e+07	4.05363e+06	9.94542e+06	5.19796e+06	6.96849e+06	2.54205e+07	1.95649e+07	1.47823e+07	7.93275e+06	3.77027e+07	1.10718e+07	4.90127e+06	6.02314e+06	356259	7.07569e+06	7.93314e+06	7.41294e+06	6.65557e+06
LPC(17:0)	LPC	M+H	510.355	3.39624	C25 H53 O7 N1 P1	1.22101e+07	9.84032e+06	1.81585e+07	8.23578e+06	6.62936e+06	1.12912e+07	5.28049e+06	1.68225e+07	2.84765e+06	3.07777e+06	6.25341e+06	7.89581e+06	1.02868e+07	1.02667e+07	5.02389e+06	969036	1.19575e+06	2.8398e+06	8620140	3.77464e+06	1.46413e+07	7.67596e+06	9.83095e+06	3.77438e+06	4.882e+06	1.3336e+07	2.5564e+07	7.71171e+06	1.37783e+07	7.28306e+06	1.45562e+07	2.45999e+07	2.14398e+07	2.03872e+07	1.2424e+07	7.4528e+07	1.24779e+07	7.24274e+06	9.11733e+06	1.70882e+06	8.86071e+06	1.47077e+07	1.30924e+07	8.31155e+06
LPC(17:1)	LPC	M+H	508.34	5.172	C25 H51 O7 N1 P1	9.38505e+06	8.15542e+06	1.85081e+07	1.31404e+07	6.09854e+06	2.01442e+07	5.67052e+06	1.5767e+07	4.6296e+06	3.19622e+06	6.61501e+06	1.45171e+07	1.82066e+07	2.31569e+07	8.6097e+06	1.01141e+06	2.1573e+06	5.77309e+06	7.8835e+06	7.04836e+06	1.52363e+07	1.22944e+07	1.21665e+07	4.7747e+06	1.01036e+07	2.50109e+07	3.62127e+07	4.4343e+06	2.51636e+07	6.53067e+06	110807	2.57245e+07	3.65966e+07	2.15636e+07	1.40544e+07	5.12214e+07	1.75143e+07	1.189e+07	1.11797e+07	1.11473e+06	6.40857e+06	8.79311e+06	8.689e+06	1.16546e+07
LPC(18:0e)	LPC	M+H	510.392	5.46008	C26 H57 O6 N1 P1	1.43659e+06	1.37735e+06	2.47814e+06	1.68371e+06	555932	1.75689e+06	723229	1.5409e+06	533557	736221	2.77115e+06	762874	2.34497e+06	1.99404e+06	1.92968e+06	10907.5	94698.9	849073	946378	519793	2.31848e+06	1.46568e+06	1.89075e+06	469493	837311	2.97964e+06	3.27202e+06	1.08487e+06	1.86881e+06	680469	949032	3.67875e+06	3.36032e+06	2.7377e+06	1.68984e+06	7.27719e+06	4.66193e+06	1.22356e+06	1.62434e+06	125318	1.06642e+06	1.51404e+06	2.49584e+06	910538
LPC(18:1)	LPC	M+HCOO	566.346	3.15709	C27 H53 O9 N1 P1	3.37059e+07	1.80758e+07	4.9807e+07	3.42065e+07	9.75129e+06	3.23639e+07	9.77585e+06	4.29207e+07	9.37981e+06	9.33215e+06	1.60755e+07	2.89663e+07	4.19756e+07	4.45576e+07	2.20801e+07	2.16756e+06	2.62643e+06	9.74886e+06	2.05214e+07	1.79927e+07	4.20257e+07	2.26595e+07	3.48641e+07	7.98244e+06	1.86215e+07	5.79924e+07	8.83334e+07	1.53545e+07	3.42698e+07	2.49569e+07	1.98839e+07	6.80669e+07	6.09166e+07	4.78278e+07	2.16026e+07	1.52932e+08	4.08545e+07	1.25605e+07	2.10112e+07	3.39299e+06	1.92592e+07	2.56851e+07	2.32059e+07	2.48567e+07
LPC(18:1e)	LPC	M+H	508.376	3.80522	C26 H55 O6 N1 P1	2.14434e+06	1.37001e+06	2.94991e+06	2.17572e+06	627693	2.2326e+06	940790	2.74825e+06	1.88273e+06	1.37555e+06	3.70576e+06	2.00567e+06	3.39687e+06	2.64799e+06	2.59141e+06	105775	148839	1.06371e+06	1.10426e+06	840603	2.78761e+06	2.26844e+06	2.82948e+06	473529	949797	3.81098e+06	5.0341e+06	1.3635e+06	2.56195e+06	961316	1.14488e+06	4.86701e+06	5.04183e+06	3.02739e+06	1.97576e+06	9.93067e+06	6.48816e+06	1.93803e+06	2.09485e+06	228696	2.34684e+06	2.3933e+06	3.22097e+06	1.50325e+06
LPC(18:2)	LPC	M+H	520.34	2.26304	C26 H51 O7 N1 P1	5.87031e+06	5.22517e+06	1.33574e+07	8.46507e+06	2.02546e+06	7.34098e+06	2.24799e+06	8.59525e+06	3.87383e+06	2.45393e+06	2.66632e+06	6.83399e+06	5.5453e+06	9.79024e+06	3.01341e+06	686394	823801	2.41372e+06	4.11912e+06	2.7467e+06	8.36602e+06	5.00777e+06	6.41851e+06	2.5274e+06	4.63211e+06	9.81891e+06	1.18022e+07	4.42651e+06	9.68097e+06	3.30023e+06	4.23326e+06	1.26829e+07	9.79353e+06	8.85169e+06	5.27077e+06	3.02813e+07	1.00448e+07	4.00699e+06	4.54589e+06	1.70614e+06	5.9527e+06	8.91763e+06	8.04173e+06	5.36184e+06
LPC(18:2e)	LPC	M+H	506.361	4.54996	C26 H53 O6 N1 P1	1.04946e+06	1.46589e+06	2.64428e+06	1.71901e+06	549966	1.48658e+06	518915	1.69058e+06	548967	512773	725776	1.28966e+06	1.83775e+06	2.10016e+06	985557	95501.5	95368.3	438175	630616	589571	1.84747e+06	1.21899e+06	1.58363e+06	712720	961312	2.59793e+06	4.08934e+06	761363	1.5157e+06	605603	1.14224e+06	2.83326e+06	2.2433e+06	2.38594e+06	1.64705e+06	7.04413e+06	1.96516e+06	1.05847e+06	1.20204e+06	181490	917633	1.32598e+06	1.29752e+06	938435
LPC(18:3e)	LPC	M+H	504.345	3.15	C26 H51 O6 N1 P1	526179	532562	996702	839537	206421	717219	149688	681983	206607	186480	249674	527963	886290	1.20642e+06	481610	136456	135085	122772	420185	207809	662250	357321	438382	214929	404237	1.58487e+06	1.58255e+06	312105	622610	689985	375770	1.32587e+06	1.48565e+06	1.07862e+06	387679	4.40017e+06	679702	258142	536293	42363.7	321339	604333	414359	820253
LPC(19:0)	LPC	M+H	538.387	5.17601	C27 H57 O7 N1 P1	3.55251e+06	3.24013e+06	6.63894e+06	2.42044e+06	2.89652e+06	2.65384e+06	1.73971e+06	4.55574e+06	710676	901239	2.19239e+06	3.22387e+06	2.80699e+06	3.33534e+06	1.2729e+06	177365	291113	882791	1.76163e+06	1.1929e+06	4.75712e+06	2.26495e+06	2.8387e+06	1.10649e+06	1.52001e+06	4.25433e+06	7.08944e+06	2.07372e+06	3.49615e+06	1.95004e+06	4.80976e+06	5.36839e+06	7.14888e+06	4.78652e+06	3.93408e+06	1.7397e+07	3.3786e+06	1.83373e+06	2.8657e+06	411637	2.20797e+06	3.90776e+06	3.77974e+06	2.44634e+06
LPC(19:1)	LPC	M+H	536.371	3.85201	C27 H55 O7 N1 P1	2.54361e+06	1.86972e+06	4.51753e+06	2.69326e+06	1.2471e+06	3.00132e+06	935331	3.71063e+06	907202	1.00088e+06	1.5972e+06	3.3171e+06	2.60523e+06	3.11224e+06	1.6192e+06	119067	136059	956434	1.97448e+06	1.1702e+06	4.02247e+06	1.76185e+06	3.15395e+06	689416	1.20293e+06	4.59793e+06	6.94159e+06	1.38642e+06	4.05644e+06	1.79443e+06	2.56346e+06	6.75905e+06	5.92189e+06	4.30253e+06	3.42838e+06	1.68364e+07	3.76091e+06	1.53135e+06	2.60643e+06	402605	1.47719e+06	2.58594e+06	2.08409e+06	2.73918e+06
LPC(20:0)	LPC	M+H	552.402	6.62378	C28 H59 O7 N1 P1	1.05919e+07	1.01577e+07	2.86514e+07	1.60752e+07	7.4651e+06	1.60518e+07	6.64818e+06	1.8246e+07	4.70516e+06	4.442e+06	9.34264e+06	1.29055e+07	1.33007e+07	1.66953e+07	8.5166e+06	1.11454e+06	1.09071e+06	5.70107e+06	6.79694e+06	6.0204e+06	1.94497e+07	9.87798e+06	1.53005e+07	4.79345e+06	1.09008e+07	2.13707e+07	2.77417e+07	6.1192e+06	2.72337e+07	5.92503e+06	1.42798e+07	2.33229e+07	2.50233e+07	1.95567e+07	1.63811e+07	3.89848e+07	1.48163e+07	1.54821e+07	1.16232e+07	2.33852e+06	7.78499e+06	9.71849e+06	1.72383e+07	1.07845e+07
LPC(20:1)	LPC	M+HCOO	594.378	4.70317	C29 H57 O9 N1 P1	8.58323e+06	7.14089e+06	2.29738e+07	1.06046e+07	4.43793e+06	1.52349e+07	4.91439e+06	1.95247e+07	4.05758e+06	3.53617e+06	7.18354e+06	1.29358e+07	1.05709e+07	1.86728e+07	1.02356e+07	710819	1.18384e+06	4.54247e+06	9.04177e+06	6.32058e+06	1.72607e+07	1.02273e+07	1.55762e+07	3.35373e+06	8.30816e+06	2.63642e+07	3.40569e+07	5.60335e+06	2.12639e+07	7.57127e+06	9.35207e+06	2.19214e+07	2.82859e+07	2.05125e+07	9.0972e+06	6.29343e+07	1.2541e+07	8.34579e+06	1.02001e+07	1.51343e+06	6.2419e+06	9.50948e+06	1.11049e+07	1.30857e+07
LPC(20:2)	LPC	M+H	548.371	3.44142	C28 H55 O7 N1 P1	1.08964e+07	1.78332e+07	5.29095e+07	2.24864e+07	5.34113e+06	2.2752e+07	3.97268e+06	2.94404e+07	9.40125e+06	6.14206e+06	7.78433e+06	2.98885e+07	1.51906e+07	3.76892e+07	9.48863e+06	1.85582e+06	2.40059e+06	8.30198e+06	1.14372e+07	8.13774e+06	2.29085e+07	1.62672e+07	2.90893e+07	7.46515e+06	1.37968e+07	3.71971e+07	3.71282e+07	8.64013e+06	4.00181e+07	5.58557e+06	1.59986e+07	4.36e+07	3.40433e+07	3.42789e+07	1.68605e+07	1.21515e+08	2.81308e+07	1.42942e+07	1.31739e+07	2.2018e+06	1.2482e+07	1.70564e+07	2.15468e+07	1.79227e+07
LPC(20:3)	LPC	M+H	546.355	2.66892	C28 H53 O7 N1 P1	2.68937e+06	1.26251e+06	4.44593e+06	2.26432e+06	906549	2.02213e+06	1.02032e+06	2.27285e+06	1.10104e+06	689214	1.08123e+06	2.85954e+06	1.9498e+06	2.49271e+06	1.49449e+06	137586	320838	1.10469e+06	1.13595e+06	784906	2.8039e+06	1.77835e+06	2.24048e+06	551114	1.25222e+06	2.88831e+06	3.24356e+06	1.98745e+06	3.11942e+06	760819	1.18646e+06	2.54056e+06	2.87706e+06	2.84769e+06	1.27478e+06	7.31537e+06	2.34097e+06	1.48469e+06	1.0553e+06	415804	1.98766e+06	2.71445e+06	1.64963e+06	1.45863e+06
LPC(20:4)	LPC	M+H	544.34	3.15199	C28 H51 O7 N1 P1	1.67456e+07	8.32974e+06	2.55138e+07	1.77361e+07	3.33905e+06	1.7996e+07	3.44421e+06	2.41566e+07	4.00194e+06	3.64809e+06	6.06122e+06	1.51841e+07	2.66463e+07	2.61213e+07	1.05385e+07	871384	961400	4.08848e+06	8.8482e+06	5.4096e+06	2.50306e+07	1.24056e+07	1.79013e+07	3.18566e+06	9.04881e+06	3.27552e+07	4.86826e+07	7.20111e+06	2.09347e+07	1.24912e+07	1.13411e+07	3.67826e+07	3.77624e+07	2.75827e+07	1.13671e+07	6.5445e+07	1.95833e+07	5.74149e+06	1.35338e+07	1.37227e+06	9.26287e+06	1.44912e+07	1.11824e+07	1.267e+07
LPC(22:0)	LPC	M+H	580.434	8.49725	C30 H63 O7 N1 P1	1.23124e+06	1.03719e+06	3.67321e+06	2.40134e+06	902449	2.28772e+06	1.08149e+06	2.56387e+06	636358	566365	879715	1.49175e+06	1.88601e+06	1.72791e+06	1.15915e+06	37116.1	168873	688714	809626	866830	2.47272e+06	1.18551e+06	1.53574e+06	522538	1.42576e+06	3.26725e+06	3.85989e+06	825193	3.97804e+06	577044	2.12577e+06	3.0778e+06	2.60987e+06	2.66515e+06	2.68678e+06	4.39368e+06	1.96461e+06	2.34912e+06	747196	141599	894446	1.3148e+06	2.8548e+06	1.20625e+06
LPC(22:1)	LPC	M+H	578.418	6.67181	C30 H61 O7 N1 P1	1.51549e+06	634684	3.50258e+06	2.54115e+06	942273	2.78449e+06	1.07736e+06	3.35467e+06	732669	588370	1.27502e+06	1.89843e+06	2.17258e+06	3.13113e+06	2.10726e+06	0	34171.7	745337	1.25451e+06	1.15543e+06	2.83721e+06	1.55395e+06	1.86989e+06	372571	1.03218e+06	4.75802e+06	5.54588e+06	1.12279e+06	2.59443e+06	929333	2.24085e+06	3.49994e+06	3.55074e+06	4.14238e+06	1.6545e+06	8.03938e+06	2.25485e+06	1.3542e+06	2.04062e+06	209879	1.22398e+06	1.86677e+06	2.18327e+06	1.62942e+06
LPC(22:2)	LPC	M+H	576.402	5.03216	C30 H59 O7 N1 P1	386578	560853	1.82329e+06	877569	224009	1.06783e+06	198875	1.13808e+06	324072	198315	267933	848040	750216	1.46596e+06	529719	0	12855	189799	367317	284092	1.06961e+06	620600	725173	131534	489470	1.3033e+06	1.75332e+06	222904	1.28771e+06	140142	686628	1.07009e+06	1.66551e+06	1.25594e+06	542144	3.74211e+06	996572	683720	685267	3001.42	362187	624465	882439	673951
LPC(22:3)	LPC	M+H	574.387	3.82063	C30 H57 O7 N1 P1	275320	388239	1.12537e+06	439371	168132	715893	124008	663244	133794	83454.9	158191	519123	367825	764003	253102	4343.35	15439.3	173782	216642	175972	559524	446692	623636	101759	330968	819226	1.03586e+06	106345	1.135e+06	46005.7	324053	1.07053e+06	935374	958435	292449	2.55038e+06	770992	456943	431840	11047.1	53217.8	281909	550904	419879
LPC(22:4)	LPC	M+H	572.371	3.05	C30 H55 O7 N1 P1	0	0	224505	10121.8	0	191940	32620.8	2.628	16508.1	38357.6	2121.1	25874.2	9949.29	63997.7	19743.2	0	0	0	49937.7	14584.7	50964.5	11454.3	8335.5	7157.87	84714.2	29704.4	71095.5	3119.38	493678	2134.46	0	740807	125609	15764.6	8519.15	1.90493e+06	716972	143437	379724	8526.82	10026.1	19661.4	11379.4	103004
LPC(22:5)	LPC	M+H	570.355	2.682	C30 H53 O7 N1 P1	227681	63744.9	438952	185484	42834.3	212701	31027.8	247799	23548.2	16868.6	58525.1	139617	340892	418351	126560	1824.76	0	17148.4	31404.8	53944.5	196151	41181.5	221445	17355.5	166807	224371	411834	98200.7	31052.4	3458.81	34036.6	276101	291679	367856	68790.4	1.13233e+06	229713	48084.3	159658	0	217313	217925	132849	78589.5
LPC(22:6)	LPC	M+H	568.34	2.0982	C30 H51 O7 N1 P1	3.85687e+06	884697	3.45271e+06	1.78042e+06	834239	628092	1.09128e+06	992245	1.70139e+06	941179	1.0163e+06	2.70771e+06	3.46295e+06	1.75585e+06	1.79748e+06	2977.47	105777	1.46693e+06	684777	711641	3.34968e+06	1.70702e+06	2.26297e+06	69932.9	1.37374e+06	684860	2.3655e+06	2.71573e+06	404607	125774	411460	614970	1.67635e+06	857904	675520	1.69737e+06	638389	1.69606e+06	736916	13785.9	6.5346e+06	7.46235e+06	741853	597553
LPC(24:0)	LPC	M+HCOO	652.456	10.1088	C33 H67 O9 N1 P1	666271	603106	1.70033e+06	1.20971e+06	355552	937212	420085	1.04714e+06	334972	257432	520304	589592	845453	849840	588395	4062.78	16739.2	251975	350583	414925	956794	484359	822416	217365	734548	1.37545e+06	1.68574e+06	418716	1.41105e+06	269748	1.04838e+06	1.10374e+06	994250	1.26103e+06	1.05773e+06	1.894e+06	1.09774e+06	730696	485542	84854.4	615118	758978	1.20906e+06	407398
LPC(24:1)	LPC	M+H	606.449	8.47293	C32 H65 O7 N1 P1	2.05313e+06	1.58472e+06	5.18699e+06	4.13361e+06	1.23515e+06	3.63346e+06	2.28015e+06	4.60753e+06	1.41855e+06	976864	1.72343e+06	2.7448e+06	3.54709e+06	3.90729e+06	2.67554e+06	106648	269703	1.15326e+06	1.7531e+06	2.14797e+06	4.43354e+06	2.29914e+06	3.02892e+06	717608	2.22722e+06	7.21927e+06	9.38659e+06	1.73154e+06	4.01028e+06	1.51225e+06	3.22859e+06	5.02427e+06	6.0068e+06	5.16684e+06	3.3069e+06	1.25891e+07	4.03465e+06	1.85872e+06	2.08377e+06	230969	1.8043e+06	2.911e+06	3.81393e+06	2.3807e+06
LPC(26:0)	LPC	M+H	636.496	11.7043	C34 H71 O7 N1 P1	3.13979e+06	2.58316e+06	8.30543e+06	6.80145e+06	1.45972e+06	3.5967e+06	1.19783e+06	4.35755e+06	1.44087e+06	1.431e+06	2.93658e+06	2.83248e+06	3.73331e+06	4.22192e+06	3.81144e+06	140236	130984	929824	1.26039e+06	1.66536e+06	4.74043e+06	1.90027e+06	4.801e+06	626204	3.03432e+06	4.79578e+06	1.02438e+07	3.26142e+06	5.6135e+06	1.599e+06	5.44489e+06	6.94907e+06	6.00161e+06	7.08461e+06	4.9997e+06	9.08061e+06	7.38699e+06	2.57397e+06	2.24347e+06	923116	3.41341e+06	4.07629e+06	5.41302e+06	1.00613e+06
LPC(26:1)	LPC	M+HCOO	678.472	10.0442	C35 H69 O9 N1 P1	346524	188854	573464	583782	119984	417522	200797	525767	157904	126970	238918	307426	467463	485676	414989	2837.03	2111.19	100524	170513	289142	422657	261091	227427	36354.1	279923	894450	1.18167e+06	283601	428663	173971	450013	656454	647048	667177	416566	1.45338e+06	722286	143918	176159	2758.4	319485	481214	433873	164739
LPC(28:0)	LPC	M+H	664.528	11.475	C36 H75 O7 N1 P1	962033	1.25592e+06	7.52022e+06	2.06557e+06	741795	789650	1.4678e+06	1.65965e+06	1.37253e+06	878599	541253	3.16161e+06	1.41419e+06	1.6584e+06	3.28691e+06	0	0.342	1.31997e+06	1.86046e+06	701551	4.28816e+06	1.47284e+06	2.60371e+06	317312	1.71648e+06	2.13316e+06	6.95437e+06	1.52141e+06	1.66318e+06	703677	2.66883e+06	3.68672e+06	3.59735e+06	3.20653e+06	2.45531e+06	2.70988e+06	3.03162e+06	1.50773e+06	594367	0	745656	1.85405e+06	2.89231e+06	324182
LPE(14:0)	LPE	M-H	424.247	2.09258	C19 H39 O7 N1 P1	360663	250032	284708	8173.69	65602.1	502198	97775.4	379363	88776.6	24418	68764.1	209588	637727	451091	82449.6	1672.79	929.272	20189.4	92545.5	108742	492176	189755	130002	40645.6	207472	734600	529363	33145.4	491270	227218	272825	525433	477686	716961	229500	994267	430180	153077	296982	501.467	155372	267897	132681	188497
LPE(15:0)	LPE	M+H	440.277	2.54818	C20 H43 O7 N1 P1	510522	544494	523242	470569	357875	475799	249051	692912	143588	139604	53226.4	433815	600542	483253	88873.4	6484.4	2805.21	70708.6	128197	106495	549191	335713	190472	144675	182173	670930	780735	82079.3	892699	258034	782628	862223	766311	1.04209e+06	675551	1.911e+06	757223	469727	608942	0	240417	511921	220088	318711
LPE(16:0)	LPE	M+Na	476.275	3.1267	C21 H44 O7 N1 P1 Na1	2.80928e+07	2.47709e+07	2.65641e+07	2.66136e+07	1.31929e+07	3.01731e+07	1.36074e+07	2.98602e+07	1.39881e+07	8.75204e+06	1.2337e+07	2.3519e+07	3.49578e+07	3.36696e+07	1.60745e+07	4.1948e+06	3.64675e+06	1.00298e+07	1.40993e+07	1.54324e+07	2.63234e+07	2.42969e+07	2.06973e+07	1.2296e+07	2.23395e+07	3.47217e+07	3.39448e+07	1.09119e+07	3.28878e+07	1.71751e+07	2.67494e+07	3.32622e+07	3.64862e+07	3.8324e+07	2.4459e+07	3.03529e+07	2.91593e+07	2.09593e+07	2.62811e+07	2.71496e+06	1.95936e+07	2.17479e+07	1.63221e+07	1.81007e+07
LPE(16:0e)	LPE	M+Na	462.295	3.79013	C21 H46 O6 N1 P1 Na1	1.43163e+06	586468	1.47281e+06	862221	446061	1.1965e+06	592966	1.08235e+06	906296	661139	872015	624642	1.2441e+06	1.7012e+06	1.13502e+06	141737	96853.5	649162	557153	354591	1.15867e+06	1.0992e+06	1.22927e+06	312591	607656	1.65688e+06	1.95468e+06	650195	1.56783e+06	381304	795128	2.10637e+06	4.08403e+06	1.44303e+06	1.04392e+06	2.60103e+06	918479	1.62506e+06	925535	140950	1.48927e+06	1.60277e+06	736193	447278
LPE(16:1)	LPE	M-H	450.263	2.22965	C21 H41 O7 N1 P1	757057	315675	382422	455110	113087	915468	184245	775531	106517	60871.7	98790.1	325472	1.1918e+06	763984	227758	17116.3	5778.03	80182.4	196637	288338	833372	319725	238992	22974.4	303226	1.25246e+06	1.10629e+06	99354.7	978175	576339	490438	668183	1.05217e+06	1.05563e+06	319564	1.43385e+06	735165	218408	388383	8271.74	316688	550926	224867	331572
LPE(16:1e)	LPE	M-H	436.283	3.63293	C21 H43 O6 N1 P1	9.35702e+07	6.89326e+07	1.17427e+08	8.96912e+07	2.9926e+07	9.43947e+07	4.08938e+07	9.98139e+07	3.56927e+07	2.42518e+07	5.2969e+07	5.61378e+07	1.22336e+08	1.41732e+08	6.4659e+07	5.4194e+06	8.53363e+06	2.61741e+07	3.47656e+07	2.97706e+07	9.2483e+07	7.36225e+07	1.10128e+08	2.52005e+07	4.83264e+07	1.31625e+08	2.03807e+08	4.37701e+07	1.02402e+08	2.72774e+07	5.64884e+07	1.60442e+08	1.70655e+08	1.52154e+08	8.1321e+07	2.74978e+08	9.41564e+07	5.01273e+07	6.70409e+07	7.02978e+06	5.24581e+07	5.99099e+07	6.08342e+07	4.64739e+07
LPE(17:0)	LPE	M+H	468.308	3.83516	C22 H47 O7 N1 P1	5.80559e+06	6.78458e+06	8.29392e+06	5.97239e+06	4.01142e+06	6.04705e+06	2.39423e+06	7.18493e+06	2.44668e+06	1.93112e+06	2.63155e+06	6.08423e+06	6.51534e+06	6.92876e+06	2.85421e+06	581047	560948	1.63187e+06	2.57973e+06	1.88948e+06	5.54142e+06	4.68673e+06	4.45512e+06	2.73358e+06	2.77337e+06	7.85111e+06	9.247e+06	2.55924e+06	9.93515e+06	2.45633e+06	7.98245e+06	1.33291e+07	1.01321e+07	1.06514e+07	8.89757e+06	2.10381e+07	8.11807e+06	5.79758e+06	6.40441e+06	566441	3.2383e+06	5.16381e+06	3.344e+06	3.30259e+06
LPE(17:1)	LPE	M+H	466.293	2.71536	C22 H45 O7 N1 P1	177766	121805	111488	198817	63453.8	260610	25375.9	330422	26249.7	4121.87	0	193869	332050	231887	0.038	0	0	3488.69	44393.2	51480.5	234699	111855	31855.2	12983.9	11204.3	495904	506453	17573.1	509491	159067	277427	459280	434980	448846	251401	1.11066e+06	366640	96745.2	195830	0	95655.4	237131	80415.2	111711
LPE(18:0)	LPE	M-H	480.31	4.74433	C23 H47 O7 N1 P1	3.02806e+08	2.64099e+08	4.91892e+08	3.23097e+08	1.42354e+08	3.07997e+08	1.2107e+08	3.20196e+08	1.13676e+08	8.10007e+07	1.66526e+08	2.66161e+08	3.96324e+08	5.10238e+08	2.1857e+08	2.44096e+07	3.40654e+07	7.85038e+07	1.13922e+08	1.37974e+08	2.86302e+08	2.70709e+08	2.81266e+08	1.08567e+08	2.03792e+08	3.38256e+08	5.25095e+08	1.18618e+08	2.84917e+08	1.08766e+08	2.59608e+08	5.51577e+08	5.57512e+08	5.04294e+08	2.66425e+08	7.38562e+08	3.60179e+08	2.00744e+08	2.44406e+08	2.20558e+07	1.37301e+08	1.86059e+08	1.34877e+08	1.19009e+08
LPE(18:0e)	LPE	M-H	466.33	5.67831	C23 H49 O6 N1 P1	2.14871e+06	1.62922e+06	4.13768e+06	1.86346e+06	776809	2.58304e+06	1.09015e+06	2.5596e+06	1.04124e+06	699707	1.37875e+06	1.06615e+06	2.31115e+06	3.96566e+06	1.98987e+06	99619.9	217709	818068	1.12994e+06	565306	1.64605e+06	1.774e+06	2.56567e+06	728821	1.25715e+06	3.71222e+06	3.67703e+06	768745	3.99822e+06	642205	1.5082e+06	5.02864e+06	9.87799e+06	4.13889e+06	1.62942e+06	5.7e+06	2.32877e+06	2.03456e+06	1.67536e+06	176932	1.15908e+06	1.55872e+06	1.31777e+06	909005
LPE(18:1)	LPE	M-H	478.294	3.29823	C23 H45 O7 N1 P1	1.34353e+08	5.52203e+07	1.24209e+08	1.14892e+08	3.66289e+07	1.47551e+08	3.28486e+07	1.40268e+08	2.99557e+07	1.71262e+07	2.88374e+07	9.80566e+07	1.88738e+08	1.88648e+08	4.85206e+07	6.39016e+06	8.3006e+06	2.17045e+07	4.7017e+07	5.51808e+07	1.18627e+08	7.13695e+07	6.409e+07	2.40051e+07	6.38472e+07	2.31314e+08	2.48217e+08	2.31699e+07	1.47414e+08	6.98946e+07	8.37032e+07	1.98615e+08	2.41812e+08	1.90046e+08	7.30546e+07	3.97247e+08	1.46701e+08	3.97444e+07	6.84187e+07	4.11969e+06	4.73056e+07	7.26456e+07	4.71409e+07	6.79301e+07
LPE(18:1e)	LPE	M+Na	488.311	5.45665	C23 H48 O6 N1 P1 Na1	1.34493e+07	1.28848e+07	1.95721e+07	1.46636e+07	6.59019e+06	1.43871e+07	6.90139e+06	1.44172e+07	7.64141e+06	4.74429e+06	1.15757e+07	1.06999e+07	1.83462e+07	2.24999e+07	1.0537e+07	1.61142e+06	2.34827e+06	5.68931e+06	6.26287e+06	5.69846e+06	1.20906e+07	1.30142e+07	1.45942e+07	5.907e+06	9.90685e+06	1.77597e+07	2.24453e+07	7.92541e+06	1.63575e+07	5.42041e+06	1.05226e+07	2.00263e+07	2.18467e+07	2.29961e+07	1.58705e+07	3.51807e+07	1.90358e+07	1.16818e+07	1.28326e+07	1.26175e+06	9.39016e+06	9.33039e+06	1.19784e+07	8.57914e+06
LPE(18:2)	LPE	M+H	478.293	2.45658	C23 H45 O7 N1 P1	2.62505e+06	1.57075e+06	2.31247e+06	2.86692e+06	470845	2.47224e+06	514874	2.40813e+06	833540	350202	480323	2.09946e+06	2.53234e+06	2.86236e+06	695318	327361	207966	527090	834273	1.06817e+06	2.1613e+06	1.26536e+06	1.0903e+06	653011	1.62655e+06	3.62106e+06	2.9156e+06	692283	3.66128e+06	981614	1.52522e+06	2.68716e+06	2.30928e+06	4.67768e+06	1.4109e+06	5.42476e+06	2.75522e+06	1.22759e+06	1.03194e+06	194011	1.42561e+06	1.97008e+06	1.4651e+06	1.32118e+06
LPE(18:2e)	LPE	M+Na	486.295	3.79359	C23 H46 O6 N1 P1 Na1	7.86442e+06	5.70216e+06	8.43839e+06	7.24603e+06	2.7353e+06	6.9785e+06	2.88963e+06	7.8024e+06	2.84122e+06	2.52736e+06	5.28024e+06	6.47453e+06	9.508e+06	1.15828e+07	5.08493e+06	607978	873265	2.63204e+06	4.40963e+06	3.01557e+06	7.17729e+06	6.89112e+06	8.71323e+06	1.88484e+06	4.34108e+06	1.22584e+07	1.75413e+07	4.16568e+06	8.02459e+06	4.81618e+06	4.93101e+06	1.09793e+07	1.50151e+07	1.00041e+07	6.86897e+06	2.08449e+07	8.99963e+06	3.63116e+06	5.62224e+06	577363	3.67139e+06	5.39265e+06	5.06287e+06	5.40052e+06
LPE(19:0)	LPE	M-H	494.325	5.74875	C24 H49 O7 N1 P1	944503	936241	1.58698e+06	1.07773e+06	800994	862758	417586	1.20664e+06	335044	365962	537907	1.06762e+06	897086	1.17258e+06	472740	60872.3	92533.2	345428	416541	337401	1.04347e+06	763663	900849	350707	518399	1.32352e+06	1.58236e+06	427065	1.92423e+06	377167	1.46579e+06	1.68356e+06	2.10189e+06	1.29044e+06	1.47256e+06	2.42618e+06	1.07858e+06	976752	980931	90867.3	437177	639321	505628	436725
LPE(19:1)	LPE	M+H	494.324	4.00698	C24 H49 O7 N1 P1	1.88263e+06	1.08239e+06	2.24705e+06	1.66823e+06	992479	2.14835e+06	667592	2.21462e+06	602402	474766	794755	2.10491e+06	2.20939e+06	2.47726e+06	919975	118805	176094	547274	968936	742045	2.22477e+06	1.21277e+06	1.58527e+06	468559	945863	3.4706e+06	3.89619e+06	593502	3.34e+06	1.14932e+06	2.29367e+06	3.99259e+06	4.60633e+06	3.13688e+06	2.24833e+06	8.51007e+06	2.56811e+06	917794	1.62647e+06	109711	866157	1.40446e+06	810845	1.43984e+06
LPE(20:0)	LPE	M+H	510.355	6.85892	C25 H53 O7 N1 P1	1.15475e+07	1.01412e+07	2.71083e+07	1.80751e+07	6.89921e+06	1.56419e+07	6.4149e+06	1.41485e+07	4.61344e+06	3.39897e+06	9.21361e+06	1.20428e+07	1.58568e+07	2.10086e+07	8.0898e+06	847869	1.58162e+06	5.5808e+06	4.73982e+06	5.53831e+06	1.59076e+07	9.82858e+06	1.35003e+07	3.66399e+06	1.11928e+07	2.69154e+07	2.8552e+07	4.864e+06	3.22932e+07	4.42256e+06	1.47307e+07	2.39517e+07	3.29745e+07	2.20197e+07	1.82825e+07	2.81218e+07	1.67043e+07	1.56554e+07	1.10784e+07	1.24586e+06	6.1151e+06	9.06038e+06	8.36985e+06	6.11668e+06
LPE(20:1)	LPE	M-H	506.325	4.87624	C25 H49 O7 N1 P1	3.10977e+07	1.63215e+07	4.75637e+07	3.24386e+07	1.43072e+07	4.46588e+07	1.29711e+07	3.98321e+07	1.06027e+07	7.35094e+06	1.65921e+07	3.20624e+07	4.60366e+07	5.65697e+07	2.16599e+07	1.96515e+06	3.55204e+06	1.10359e+07	1.68388e+07	1.44961e+07	3.51366e+07	2.46904e+07	3.09922e+07	9.15317e+06	2.08861e+07	6.80286e+07	7.4509e+07	9.19641e+06	5.92293e+07	1.42704e+07	3.25005e+07	5.48777e+07	8.61944e+07	4.9733e+07	2.66089e+07	1.0757e+08	4.14651e+07	1.96524e+07	2.28701e+07	2.10175e+06	1.14455e+07	1.70848e+07	1.56597e+07	2.47391e+07
LPE(20:1e)	LPE	M+Na	516.342	7.61645	C25 H52 O6 N1 P1 Na1	272049	348928	1.13252e+06	596428	291023	377937	194978	770740	252746	71396.9	374021	491988	803137	806466	487452	0	0	255720	124108	86979	668811	552882	596783	78568	502364	905742	962245	256018	1.2759e+06	0	568523	848266	807303	733779	780535	1.28677e+06	828047	967140	330348	0	257031	447929	926509	173133
LPE(20:2)	LPE	M-H	504.31	3.58133	C25 H47 O7 N1 P1	2.3643e+06	2.93426e+06	8.11031e+06	4.21743e+06	1.15181e+06	4.96362e+06	718185	5.12183e+06	1.70297e+06	715360	907252	5.24816e+06	3.69723e+06	8.64827e+06	1.36153e+06	285507	356789	1.09689e+06	1.46273e+06	1.21687e+06	3.00339e+06	2.97483e+06	3.76971e+06	1.14728e+06	2.59488e+06	7.12546e+06	6.21912e+06	784241	8.07743e+06	705490	3.68195e+06	7.44167e+06	7.6883e+06	5.83151e+06	3.205e+06	1.34611e+07	5.28101e+06	2.54449e+06	1.9745e+06	162083	1.49779e+06	2.28076e+06	2.15178e+06	2.47177e+06
LPE(20:2e)	LPE	M+Na	514.327	5.57292	C25 H50 O6 N1 P1 Na1	451381	361760	793315	498671	213728	478826	223110	643249	199640	91610.4	412403	549343	695907	936671	441483	0	0	191862	325988	158427	671659	590988	724552	38082.9	359585	1.18032e+06	1.59156e+06	262325	1.03705e+06	247277	436285	922587	1.48878e+06	719457	694662	1.7511e+06	729029	438001	573885	0	357080	398374	606954	435211
LPE(20:3)	LPE	M+H	504.308	4.74	C25 H47 O7 N1 P1	4.29619e+07	4.16495e+07	5.53899e+07	4.67572e+07	2.69528e+07	4.43864e+07	2.28208e+07	4.30856e+07	2.60992e+07	1.91593e+07	3.2038e+07	4.00997e+07	4.89917e+07	5.73817e+07	3.89603e+07	8.18154e+06	9.33489e+06	2.27701e+07	2.42396e+07	2.83098e+07	4.21505e+07	4.44773e+07	4.26477e+07	2.55897e+07	3.6091e+07	5.3857e+07	5.6187e+07	2.72009e+07	4.94608e+07	2.51154e+07	4.12802e+07	5.93356e+07	5.6532e+07	5.83863e+07	4.52715e+07	6.352e+07	5.14099e+07	3.73724e+07	4.16831e+07	7.61763e+06	2.85867e+07	3.56454e+07	3.10009e+07	2.63416e+07
LPE(20:4)	LPE	M+Na	524.275	2.31608	C25 H44 O7 N1 P1 Na1	154470	338109	202923	240800	6202.38	255860	37293.2	161512	216679	109152	141845	6252.94	380157	307860	297399	3244.88	0	103351	199396	143189	350684	189706	265153	123172	45298.7	70007.8	576231	269327	378431	106799	328867	841981	485509	1.57583e+06	373053	1.43955e+06	1.28104e+06	522433	426985	50962.8	818888	1.0829e+06	445244	508693
LPE(22:0)	LPE	M+H	538.387	8.67762	C27 H57 O7 N1 P1	1.00505e+06	731969	2.6889e+06	2.08755e+06	767739	1.96991e+06	1.33709e+06	2.01254e+06	972319	539979	990753	1.23201e+06	2.18541e+06	1.81081e+06	1.31114e+06	33175.3	217086	1.14395e+06	336421	1.12398e+06	1.74531e+06	839074	1.16012e+06	383577	1.09594e+06	2.87518e+06	3.15581e+06	574185	3.43525e+06	368323	2.30285e+06	2.28417e+06	2.54195e+06	2.89877e+06	2.28466e+06	2.28185e+06	1.8644e+06	2.2861e+06	1.10315e+06	224251	679270	1.11237e+06	1.36339e+06	654211
LPE(22:1)	LPE	M-H	534.357	6.903	C27 H53 O7 N1 P1	0	0	65664.3	96103.9	101230	435432	168235	291813	65804.8	24529.2	112410	140948	312223	64641.5	174.551	0	26195.8	124464	0	176168	212066	6598.75	153123	19361.6	4605.98	428770	458187	0	509279	11852	562790	478966	189257	362508	287661	1.12645e+06	193275	191149	397328	4992.33	10309.3	93164.5	147782	218884
LPE(22:5)	LPE	M-H	526.294	2.764	C27 H45 O7 N1 P1	471714	203261	403011	295187	89103.8	353333	54415	319284	62699.3	24807.7	77244.3	159631	440845	517155	185858	31740.1	15814.6	34033.3	98402	127884	367462	107018	222416	39771.2	214421	366491	847264	106372	148108	10113.1	115744	291995	288242	869564	120251	1.19207e+06	333834	117482	110573	0.012	242643	333539	261418	178607
LPE(22:6)	LPE	M-H	524.278	2.16232	C27 H43 O7 N1 P1	1.46544e+06	695765	1.28033e+06	1.27741e+06	487826	951447	467229	714309	561542	312108	385028	1.12795e+06	2.00934e+06	1.05969e+06	757841	121549	125732	521905	434780	517731	1.59674e+06	809646	645262	281163	730990	667845	1.2748e+06	537964	1.3113e+06	260976	457514	1.22331e+06	604726	1.73652e+06	672304	1.94502e+06	1.09528e+06	725998	348080	157093	1.31011e+06	1.37731e+06	436096	591957
LPE(24:0)	LPE	M-H	564.403	10.3076	C29 H59 O7 N1 P1	678619	403606	1.46161e+06	1.27067e+06	430426	879720	625836	1.17798e+06	664851	319495	564856	612300	1.15787e+06	936586	931813	34809.4	159628	647968	241721	664432	941482	409575	708644	172858	726635	1.0891e+06	1.93414e+06	499906	1.50371e+06	210302	1.29309e+06	1.1311e+06	1.24602e+06	1.67322e+06	1.03601e+06	1.13486e+06	1.38885e+06	784916	497815	169421	546096	739061	758033	199996
LPE(24:1)	LPE	M-H	562.388	8.65498	C29 H57 O7 N1 P1	408715	176981	677443	607970	182192	606010	458543	733002	304911	145467	291853	392770	633824	582849	513614	0	13346.4	258840	146581	387005	459275	270741	357549	64788.5	330183	1.09488e+06	1.3633e+06	229016	688360	109229	608988	688478	872878	755369	448505	1.18448e+06	616740	301203	280318	14387.8	256802	364211	288562	237099
LPI(16:0)	LPI	M-H	571.289	2.404	C25 H48 O12 N0 P1	188349	69156.4	509304	368194	178012	184243	358814	318494	269069	4613.63	168453	286424	620333	424739	335401	8306.85	50116.2	137546	90713.3	93184.7	300934	286843	275664	104055	850812	954218	1.09673e+06	141446	593147	139430	74558.9	963808	627209	492424	502093	590484	477693	145249	87700	48405.3	288845	216305	247753	70344.7
LPI(18:0)	LPI	M-H	599.32	3.62157	C27 H52 O12 N0 P1	576988	847954	2.95946e+06	2.04939e+06	681508	1.54535e+06	448523	4.0102e+06	938528	84684.5	1.42766e+06	2.19651e+06	3.05835e+06	2.67463e+06	1.5469e+06	67241	7544.22	182774	98967	351954	2.18098e+06	1.39823e+06	2.26109e+06	200038	3.26635e+06	5.17973e+06	9.28402e+06	864190	3.61885e+06	708924	1.34024e+06	8.28343e+06	7.02724e+06	3.61504e+06	4.11057e+06	5.60189e+06	2.13495e+06	940353	730052	423419	1.3377e+06	2.01234e+06	1.37191e+06	338042
LPS(18:0)	LPS	M+H	526.314	3.70113	C24 H49 O9 N1 P1	2.49306e+06	4.10808e+06	4.87055e+06	5.81543e+06	3.24206e+06	2.48051e+06	1.15828e+06	7.52181e+06	5.55131e+06	627862	4.95806e+06	6.11426e+06	4.93834e+06	4.97338e+06	4.83944e+06	231612	223527	845562	566609	1.31479e+06	3.97011e+06	5836987	4.66585e+06	990043	7.73515e+06	1.11637e+07	1.68985e+07	3.18656e+06	9.15191e+06	2.32389e+06	3.89836e+06	1.44604e+07	2.37483e+07	1.14883e+07	1.46723e+07	1.34399e+07	7.32691e+06	3.1596e+06	3.13201e+06	1.2103e+06	6.94046e+06	9.05934e+06	2.46965e+06	1.09044e+06
LPS(18:1)	LPS	M+H	524.298	2.41918	C24 H47 O9 N1 P1	1.23725e+06	316760	2.80993e+06	2.2983e+06	2.48198e+06	1.20206e+06	2.09306e+06	1.41634e+06	240037	13230.3	1.65839e+06	1.0041e+07	621243	1.75736e+06	481661	391485	50306	47359.3	185122	552023	6.19816e+06	471809	529625	257378	4.30676e+06	5.59342e+06	6.67485e+06	831968	2.78185e+06	512820	525631	2.07585e+06	2.38477e+06	2.27112e+06	1.97977e+06	3.60697e+06	802181	3969.84	7921.02	29220	4.50966e+06	303251	488382	380612
LPS(18:2)	LPS	M+H	522.283	1.99407	C24 H45 O9 N1 P1	369343	104298	1.16345e+06	976112	218578	882582	111460	1.11268e+06	48856.6	0	215048	1.24633e+06	436072	1.05004e+06	71205.9	40233.5	1131.87	2434.31	4870.93	149707	408173	230894	232072	18723.8	1.7031e+06	1.22694e+06	1.12157e+06	17264	951788	110774	223634	260985	277037	1.59738e+06	803029	723260	276046	0	20249.7	0	329097	218346	37747.3	27127.7
LPS(20:0)	LPS	M+H	554.345	5.51034	C26 H53 O9 N1 P1	455980	213489	1.12146e+06	1.04568e+06	623196	514767	351786	1.34462e+06	852939	101840	988168	1.07722e+06	1.01128e+06	867453	646575	91505.4	35277.6	203847	203466	454386	840293	882211	988262	203814	927058	2.27957e+06	2.885e+06	287427	2.26516e+06	370316	898321	2.66001e+06	1.8827e+06	1.98961e+06	2.89718e+06	1.48186e+06	950442	799353	522104	297419	1.10996e+06	1.25361e+06	758920	199033
LPS(20:1)	LPS	M+H	552.33	3.83471	C26 H51 O9 N1 P1	341172	246654	507126	744261	292254	475825	147373	925336	525899	7061.86	508260	847904	643260	688904	361423	0	0	50402.7	11988.6	195617	482160	423644	349567	17493.7	797895	2.10025e+06	2.87433e+06	94004.2	1.33294e+06	261932	322687	1.70037e+06	2.75876e+06	1.15139e+06	1.74284e+06	1.02896e+06	789103	254963	275212	29284.8	470602	1.0136e+06	108028	25897.5
LPS(20:3)	LPS	M+H	548.298	2.08328	C26 H47 O9 N1 P1	379052	161964	775994	977253	365854	520501	203116	491098	9638.6	680.221	399837	1.21372e+06	50342.6	715187	74218.8	5458.17	1665.96	3050.86	14025.4	233753	297519	501913	259097	30989.8	1.39346e+06	2.31032e+06	1.18513e+06	49699.9	799510	23333.7	120843	612539	398888	1.54276e+06	558756	628070	222622	14051.1	5023.14	1429.18	177343	17532.8	23015.4	44899.9
LPS(22:0)	LPS	M+H	582.377	7.62047	C28 H57 O9 N1 P1	578828	576238	1.85242e+06	2.63045e+06	806035	1.96964e+06	443758	2.09635e+06	1.3405e+06	14013.5	1.69829e+06	1.79152e+06	2.2285e+06	1.79715e+06	967132	13958.9	77899.2	223370	143713	1.1199e+06	1.87091e+06	1.61303e+06	1.6354e+06	51695.1	2.54184e+06	4.57574e+06	6.02877e+06	528058	4.37448e+06	193297	1.67076e+06	5.14006e+06	2.94193e+06	2.45158e+06	5.25909e+06	2.11621e+06	1.29994e+06	1.7862e+06	793859	366262	1.9239e+06	2.35818e+06	915644	121627
LPS(22:1)	LPS	M+H	580.361	5.56348	C28 H55 O9 N1 P1	235922	73474.1	345615	711475	153000	461567	74994.1	668377	540520	3571.51	370904	481370	546678	464726	365117	0	0	19838.8	24726	211699	478382	432208	298552	5879.72	244423	1.13918e+06	1.79797e+06	84688.8	738816	119704	321867	977503	1.77466e+06	1.18638e+06	1.16949e+06	856683	606389	191967	206505	60778.9	754675	923285	26530	6927.02
LPS(22:5)	LPS	M+H	572.298	2.18824	C28 H47 O9 N1 P1	454330	266209	823619	660300	407217	507160	168841	1.02219e+06	18147.3	0	154533	567555	621594	1.38689e+06	155668	81722.7	4853.37	8766.58	14825.8	425158	780746	377880	488327	18526.7	1.03994e+06	1.23001e+06	886604	185464	151788	135303	209093	543258	524541	1.7525e+06	527241	646350	249017	0	120585	0	391599	204305	34990.8	64221.6
LPS(22:6)	LPS	M+H	570.283	1.77477	C28 H45 O9 N1 P1	1.6089e+06	773924	3.09807e+06	3.42934e+06	1.42689e+06	2.67127e+06	728099	3.0489e+06	217163	5023.81	1.39849e+06	2.90132e+06	1.51799e+06	3.00525e+06	369509	217711	11535.5	175941	62764.5	545971	3.12166e+06	1.93909e+06	1.27241e+06	373733	4.14038e+06	4.43759e+06	3.3133e+06	442516	2.31657e+06	527752	817590	2.2852e+06	1.10105e+06	5.52486e+06	3.57362e+06	2.46624e+06	1.20748e+06	0	370452	139540	1.57604e+06	612275	163071	407559
LPS(24:0)	LPS	M+H	610.408	9.25267	C30 H61 O9 N1 P1	1.31142e+06	735416	1.82604e+06	2.58444e+06	1.09583e+06	2.59096e+06	450127	2.11764e+06	1.19737e+06	93105.2	2.32854e+06	1.78418e+06	1.87907e+06	2.37569e+06	1.92104e+06	9980.05	16975.2	593805	316300	1.36239e+06	1.90812e+06	1.61951e+06	2.30474e+06	626727	2.26607e+06	3.49536e+06	1.03327e+07	1.19896e+06	3.36838e+06	643256	2.33429e+06	6.48316e+06	2.54035e+06	2.85456e+06	3.12107e+06	1.92166e+06	1.71197e+06	1.18922e+06	740611	289524	3.105e+06	3.40581e+06	624850	83512.3
LPS(24:1)	LPS	M+H	608.392	7.607	C30 H59 O9 N1 P1	240408	17738.8	177117	318075	147302	296493	73393.4	554556	369181	0	406576	127656	643952	517384	409215	0	0	45862.4	0	344570	353564	247533	327391	0	442736	2.10586e+06	3.20916e+06	54497.2	702486	38540.9	298740	2.00814e+06	1.3708e+06	1.00789e+06	1.54847e+06	816465	540185	0	57939.7	29746	576318	1.39402e+06	42740.1	0
LSM(t17:0)	LSM	M+H	469.34	0.967134	C22 H50 O6 N2 P1	0	0	0	95730.9	405029	389718	0	41569.7	506103	1.5324e+06	1.12907e+06	312659	328333	521637	4.9444e+06	552535	0	364606	113960	0	560581	906179	711525	314530	419619	413522	1.39201e+06	902034	219835	184440	152620	2.60309e+06	7.36784e+06	324170	1.28754e+06	661448	872376	554844	259888	0	1.78517e+06	1.22162e+07	126349	110192
MePC(18:4e)	MePC	M+Na	552.306	4.88103	C27 H48 O7 N1 P1 Na1	2.44094e+06	1.56516e+06	4.19544e+06	2.89639e+06	1.4441e+06	4.05296e+06	1.49559e+06	3.69682e+06	1.29535e+06	976586	2.04111e+06	3.14243e+06	4.04172e+06	4.75465e+06	2.38906e+06	204986	536738	1.41411e+06	1.96037e+06	1.64616e+06	2.46489e+06	2.81628e+06	3.19928e+06	1.19167e+06	2.18233e+06	4.91527e+06	6.13894e+06	1.24565e+06	4.84698e+06	2.0502e+06	3.35422e+06	4.63499e+06	5.57229e+06	4.25672e+06	3.05721e+06	7.15378e+06	3.72076e+06	2.65301e+06	2.68593e+06	285988	1.64762e+06	2.19479e+06	2.23162e+06	3.12496e+06
MePC(18:5e)	MePC	M+Na	550.29	3.535	C27 H46 O7 N1 P1 Na1	111008	195162	475554	284185	47314.1	326725	17825.7	322093	143756	69764.1	11387.2	435471	219024	583232	107139	3754.17	19082.1	114300	145322	118008	197769	273845	279266	106753	262258	523169	380945	36891.3	615880	60622.8	371469	443327	553237	275703	280101	628576	421767	244651	169757	1840.68	115635	202061	229557	232432
MePC(19:1e)	MePC	M+Na	572.369	3.026	C28 H56 O7 N1 P1 Na1	0	12273.2	324260	4723.32	0	154732	39784.8	8425.95	0	37942.3	0	9705.7	9949.29	20175.7	0	0	0	0	44090.8	10185.1	40209.5	0	5566.53	1796.88	74607.9	26332.1	40589.8	0	466532	2147.53	0	832984	96212.5	7709.06	1146.79	2.01627e+06	719659	137363	368809	0	6231.72	14516.8	5265.13	99453.5
MePC(19:3e)	MePC	M+Na	568.337	2.099	C28 H52 O7 N1 P1 Na1	3.75052e+06	904197	3.53574e+06	1.84692e+06	844794	636188	1.10101e+06	1.03497e+06	1.57107e+06	910835	942235	2.72055e+06	3.54823e+06	1.73794e+06	1.8252e+06	2932.27	27865.9	1.45506e+06	677275	713043	3.37502e+06	1.58815e+06	2.25411e+06	69915.8	1.37171e+06	682430	2.34035e+06	2.6939e+06	363951	136238	414183	622591	1.63086e+06	867926	688571	1.7386e+06	654442	1.71221e+06	697795	4870.58	6.53681e+06	7.47885e+06	759330	556319
MePC(28:1)	MePC	M+NH4	707.533	12.0322	C37 H76 O8 N2 P1	8.26723e+07	7.64821e+07	1.17043e+08	7.60069e+07	3.7932e+07	6.32659e+07	6.25737e+07	8.86043e+07	6.45102e+07	3.17724e+07	6.08347e+07	7.43822e+07	8.38028e+07	6.29604e+07	6.99664e+07	8.5925e+06	9.39409e+06	4.41873e+07	4.48796e+07	4.80402e+07	8.52465e+07	5.83914e+07	6.58935e+07	2.08214e+07	5.83263e+07	9.22672e+07	7.93345e+07	5.80356e+07	5.74101e+07	6.4584e+07	6.04804e+07	9.14751e+07	7.56265e+07	6.85648e+07	6.68114e+07	1.2839e+08	6.85163e+07	3.1172e+07	3.07499e+07	6.146e+06	6.30797e+07	9.06757e+07	8.70444e+07	3.28067e+07
MePC(28:1e)	MePC	M+NH4	693.554	9.833	C37 H78 O7 N2 P1	158483	0	449674	227883	0	0.076	24874.6	63276.2	88635.7	0	174779	449459	484318	41597.8	766007	0	0	23058.9	12428.5	11614	372091	23610.8	429410	0	42479.6	68151.8	479326	137222	0	0	14985	201722	71219.8	35522.7	58199.5	318679	39537.8	0	4342.55	0	67887.8	163585	16516.5	0
MePC(28:2e)	MePC	M+NH4	691.538	10.0585	C37 H76 O7 N2 P1	3.51309e+06	1.67384e+06	2.83783e+06	3.00108e+06	1.57417e+06	1.31341e+06	1.07112e+06	1.00679e+06	1.39289e+06	1.25579e+06	1.32935e+06	2.84752e+06	1.57893e+06	1.1103e+06	1.91186e+06	390073	112070	1.49182e+06	867199	689014	3.52461e+06	858177	2.11654e+06	857971	825838	1.15794e+06	1.63141e+06	1.44674e+06	3.7908e+06	1.02121e+06	3.21246e+06	3.18962e+06	1.02293e+06	3.2223e+06	6.98414e+06	1.674e+06	1.85922e+06	1.86559e+06	1.46862e+06	726908	2.37114e+06	3.12904e+06	1.7124e+06	1.44632e+06
MePC(29:2e)	MePC	M+NH4	705.554	10.8488	C38 H78 O7 N2 P1	2.96097e+06	1.4576e+06	2.05187e+06	2.20395e+06	2.05115e+06	697045	559934	445500	1.77234e+06	1.58794e+06	1.46626e+06	2.47664e+06	1.39037e+06	1.1966e+06	1.73593e+06	248319	26779.8	1.54358e+06	731246	370546	2.42571e+06	628891	1.76253e+06	940711	466710	437974	1.33384e+06	1.47088e+06	3.37316e+06	841476	3.39799e+06	1.85514e+06	647731	2.02943e+06	8.10657e+06	859494	1.00715e+06	1.8121e+06	821221	471305	2.2245e+06	3.24061e+06	1.21542e+06	1.18077e+06
MePC(30:0)	MePC	M+Na	742.536	13.077	C39 H78 O8 N1 P1 Na1	5.29631e+07	5.70621e+07	4.08866e+07	5.81417e+07	2.75683e+07	2.37691e+07	2.80377e+07	2.98064e+07	1.59902e+07	1.0265e+07	2.15377e+07	4.25648e+07	3.46671e+07	3.55448e+07	4.20473e+07	3.99634e+06	5.87276e+06	2.4352e+07	1.98118e+07	2.74822e+07	2.83245e+07	4.31841e+07	2.61476e+07	1.32505e+07	2.27525e+07	4.67176e+07	4.47482e+07	3.57578e+07	3.44641e+07	2.77381e+07	2.41668e+07	4.46379e+07	3.12579e+07	5.05551e+07	1.55899e+07	4.46529e+07	2.16206e+07	1.35954e+07	1.08917e+07	3.83043e+06	1.50662e+07	1.92417e+07	1.74042e+07	1.13408e+07
MePC(30:0e)	MePC	M+NH4	723.601	14.262	C39 H84 O7 N2 P1	4.37362e+06	5.59067e+06	7.12388e+06	6.86676e+06	7.73549e+06	6.72547e+06	8.63166e+06	2.21761e+06	7.54357e+06	9.11294e+06	7.79113e+06	2.83207e+06	9.08055e+06	1.0151e+07	7.9216e+06	1.27053e+07	7.77053e+06	7.76609e+06	6.0447e+06	8.32223e+06	3.79117e+06	5.80535e+06	8.83389e+06	8.54184e+06	6.44547e+06	6.61416e+06	2.30276e+06	1.87398e+06	4.01836e+06	9.03581e+06	4.28059e+06	6.45117e+06	1.00723e+07	7.46787e+06	4.45871e+06	4.94555e+06	1.25071e+07	5.91718e+06	1.13895e+07	1.39644e+07	7.98724e+06	4.32009e+06	9.68948e+06	1.22284e+07
MePC(30:1)	MePC	M+NH4	735.565	9.47849	C39 H80 O8 N2 P1	904850	146196	493294	401872	671015	342303	185373	32218.6	102570	272879	179644	363521	370927	56845	212324	22264.5	0	229521	33363.1	42961.6	526089	68370.6	140799	311850	17047.7	0	62635.5	135585	1.54872e+06	263186	1.05107e+06	646545	0	852196	2.96979e+06	54208.1	201133	850071	196125	82941.5	878295	1.24297e+06	502541	255421
MePC(30:1e)	MePC	M+NH4	721.585	11.3614	C39 H82 O7 N2 P1	4.28041e+07	2.58363e+07	4.97998e+07	3.76672e+07	2.50212e+07	2.56943e+07	2.41864e+07	2.80176e+07	3.68318e+07	2.71185e+07	4.47979e+07	6.12978e+07	6.57628e+07	3.67336e+07	7.98858e+07	3.73672e+06	4.93434e+06	2.62962e+07	2.33107e+07	2.31801e+07	6.60453e+07	3.85211e+07	7.07912e+07	1.33876e+07	2.31378e+07	3.60391e+07	6.54489e+07	4.5948e+07	3.04126e+07	3.38963e+07	3.03839e+07	4.54988e+07	4.03027e+07	2.95928e+07	4.30896e+07	4.97012e+07	3.54037e+07	2.23769e+07	1.69723e+07	1.78055e+07	4.92373e+07	5.35036e+07	2.61777e+07	1.60886e+07
MePC(30:2e)	MePC	M+NH4	719.57	11.637	C39 H80 O7 N2 P1	1.56923e+08	9.08895e+07	2.0812e+08	1.58257e+08	8.03326e+07	6.40294e+07	4.75517e+07	4.82271e+07	1.19308e+08	6.7167e+07	8.63198e+07	1.41309e+08	1.22393e+08	9.06458e+07	1.31408e+08	1.7686e+07	1.59769e+07	7.58821e+07	4.88626e+07	3.59423e+07	2.13576e+08	5.34918e+07	1.26194e+08	5.42641e+07	4.3286e+07	6.69331e+07	1.64487e+08	1.13909e+08	2.06295e+08	4.91867e+07	1.6631e+08	1.68956e+08	7.98267e+07	1.7286e+08	3.46225e+08	1.44672e+08	9.14447e+07	1.03178e+08	5.92407e+07	4.57443e+07	1.55251e+08	1.94662e+08	8.41243e+07	5.98796e+07
MePC(30:3e)	MePC	M+NH4	717.554	10.2343	C39 H78 O7 N2 P1	7.54249e+06	4.48842e+06	7.28201e+06	7.49432e+06	3.31479e+06	2.23931e+06	3.90825e+06	1.96982e+06	9.8579e+06	4.03502e+06	9.18696e+06	1.10864e+07	5.11561e+06	7.11764e+06	1.50222e+07	1.11202e+06	1.44386e+06	5.79446e+06	3.25185e+06	2.91464e+06	7.80897e+06	2.93865e+06	7.79525e+06	1.86807e+06	3.61308e+06	4.52843e+06	6.73676e+06	9.02674e+06	3.78709e+06	1.25307e+06	6.06878e+06	4.33216e+06	1.79512e+06	4.71472e+06	7.8736e+06	3.25087e+06	1.91728e+06	2.78924e+06	930668	950493	3.47518e+06	4.54396e+06	3.12064e+06	2.87044e+06
MePC(31:0)	MePC	M+Na	756.551	13.4947	C40 H80 O8 N1 P1 Na1	3.81843e+07	4.30955e+07	4.93229e+07	4.90121e+07	2.98332e+07	3.63122e+07	3.27864e+07	5.07224e+07	4.05327e+07	2.58973e+07	3.99601e+07	4.91535e+07	4.04606e+07	4.2651e+07	3.97167e+07	8.44978e+06	9.25059e+06	3.25429e+07	3.14462e+07	3.72491e+07	4.18677e+07	3.4591e+07	4.46522e+07	1.99508e+07	3.28967e+07	5.40382e+07	3.9946e+07	5.11214e+07	3.6035e+07	4.32106e+07	4.12684e+07	4.6178e+07	3.73324e+07	5.5838e+07	4.10658e+07	4.53856e+07	4.96132e+07	2.5499e+07	2.48864e+07	9.0451e+06	4.07318e+07	4.81538e+07	4.59252e+07	2.36425e+07
MePC(31:2e)	MePC	M+Na	738.541	13.556	C40 H78 O7 N1 P1 Na1	1.1541e+07	1.17689e+07	1.49622e+07	1.0473e+07	1.05227e+07	8.60414e+06	8.46198e+06	5.03913e+06	7.03083e+06	6.20295e+06	5.96213e+06	8.84786e+06	1.20249e+07	8.0078e+06	7.9224e+06	2.32675e+06	2.23901e+07	1.46295e+07	9.75984e+06	7.44909e+06	1.38246e+07	1.99989e+07	7.89211e+06	5.74416e+06	4.70836e+06	5.3727e+06	8.883e+06	1.17651e+07	8.50212e+06	2.18972e+07	1.09543e+07	1.40242e+07	1.2603e+07	8.67331e+06	7.8261e+06	2.02135e+07	5.07042e+06	5.86277e+06	9.21811e+06	1.71054e+07	8.69669e+06	1.11754e+07	1.39938e+07	2.85095e+07
MePC(32:0)	MePC	M+Na	770.567	14.0618	C41 H82 O8 N1 P1 Na1	2.39022e+07	3.36778e+07	9.2312e+07	5.75317e+07	2.68168e+07	3.43917e+07	1.42476e+07	3.31303e+07	2.44729e+07	1.23634e+07	2.29536e+07	5.44891e+07	2.784e+07	5.53383e+07	2.82456e+07	4.58708e+06	5.37909e+06	2.36374e+07	2.72022e+07	2.13566e+07	3.99212e+07	3.70552e+07	2.84542e+07	1.37453e+07	3.27311e+07	6.11494e+07	5.64745e+07	2.53987e+07	6.16661e+07	2.11044e+07	4.53549e+07	4.86182e+07	6.21117e+07	4.39505e+07	3.19776e+07	1.0604e+08	4.57397e+07	2.04148e+07	1.6429e+07	1.92413e+06	2.88823e+07	4.27253e+07	3.75208e+07	2.02644e+07
MePC(32:1)	MePC	M+NH4	763.596	14.8742	C41 H84 O8 N2 P1	1.05341e+08	1.32085e+08	1.93285e+08	1.33094e+08	6.15848e+07	8.28094e+07	4.93343e+07	1.07436e+08	7.64932e+07	3.49733e+07	9.51853e+07	1.21162e+08	1.17725e+08	1.11211e+08	1.20915e+08	1.03428e+07	1.18401e+07	5.76846e+07	5.51943e+07	4.9576e+07	1.51951e+08	9.07957e+07	1.01749e+08	3.30352e+07	8.37957e+07	1.09843e+08	1.7559e+08	9.54164e+07	7.85554e+07	4.78155e+07	8.37553e+07	1.47151e+08	1.21075e+08	1.31106e+08	1.14245e+08	1.87971e+08	1.29779e+08	5.97768e+07	3.00896e+07	1.06576e+07	8.512e+07	1.22869e+08	1.01509e+08	3.02365e+07
MePC(32:3e)	MePC	M+Na	750.541	13.6239	C41 H78 O7 N1 P1 Na1	9.62324e+07	1.09246e+08	1.76904e+08	1.24357e+08	7.84546e+07	9.28934e+07	4.60095e+07	1.09698e+08	4.55339e+07	2.68068e+07	5.63258e+07	5.08211e+07	1.16413e+08	1.35404e+08	1.14795e+08	1.17497e+07	1.34977e+07	3.03235e+07	5.61788e+07	6.08266e+07	1.16034e+08	6.32786e+07	8.78937e+07	3.10588e+07	8.50354e+07	1.06071e+08	1.71138e+08	8.88487e+07	4.80198e+07	3.73156e+07	5.59834e+07	1.17191e+08	1.30192e+08	1.1583e+08	6.08626e+07	2.23616e+08	8.79797e+07	3.85269e+07	4.83215e+07	3.27746e+06	8.7048e+07	1.14182e+08	1.39604e+08	3.38389e+07
MePC(32:4)	MePC	M+Na	762.504	13.8766	C41 H74 O8 N1 P1 Na1	5.99889e+06	7.86642e+06	4.96937e+06	5.46799e+06	6.94973e+06	8.35463e+06	1.05549e+07	6.50093e+06	7.26009e+06	1.12471e+07	7.237e+06	6.23855e+06	6.25681e+06	7.50353e+06	5.90968e+06	7.98943e+06	7.22602e+06	9.508e+06	1.11506e+07	1.05707e+07	6.03005e+06	7.18889e+06	7.90528e+06	9.72395e+06	7.73547e+06	5.85146e+06	3.42994e+06	8.56044e+06	6.97173e+06	9.44241e+06	8.07019e+06	5.15277e+06	5.58319e+06	6.53392e+06	6.40494e+06	4.12392e+06	7.22556e+06	1.01064e+07	1.04772e+07	4.25657e+06	5.90428e+06	4.76529e+06	9.27022e+06	1.27268e+07
MePC(32:4e)	MePC	M+Na	748.525	13.7365	C41 H76 O7 N1 P1 Na1	3.25223e+07	4.52367e+07	2.00606e+07	3.35371e+07	1.89814e+07	1.73242e+07	2.37296e+07	2.67812e+07	1.296e+07	1.03667e+07	1.8104e+07	2.32353e+07	2.45533e+07	2.45598e+07	2.45438e+07	4.26792e+06	9.98881e+06	2.15001e+07	1.60134e+07	1.95004e+07	1.95124e+07	2.88389e+07	1.97358e+07	1.47331e+07	2.05258e+07	3.23038e+07	2.37925e+07	3.64973e+07	2.07424e+07	2.11496e+07	2.41335e+07	1.374e+07	1.56587e+07	3.46028e+07	1.76367e+07	2.97695e+07	1.54067e+07	1.41248e+07	1.24189e+07	6.77822e+06	1.43664e+07	1.47497e+07	2.67719e+07	1.42004e+07
MePC(32:5e)	MePC	M+Na	746.51	14.614	C41 H74 O7 N1 P1 Na1	9.30628e+06	1.35143e+07	9.73246e+06	8.63782e+06	1.12748e+07	1.41739e+07	1.79181e+07	1.07439e+07	1.57598e+07	1.73247e+07	1.29375e+07	1.0631e+07	1.02466e+07	1.10678e+07	9.5185e+06	1.02273e+07	1.25127e+07	1.74592e+07	1.78116e+07	1.91608e+07	1.09963e+07	1.16284e+07	1.55218e+07	1.70331e+07	1.81356e+07	9.34064e+06	7.76202e+06	1.48971e+07	1.26492e+07	1.52562e+07	1.41569e+07	1.01741e+07	9.02443e+06	1.59789e+07	1.18784e+07	6.15229e+06	1.04262e+07	1.99668e+07	1.85532e+07	7.97389e+06	1.59546e+07	5.1636e+06	1.42098e+07	1.6801e+07
MePC(33:0)	MePC	M+Na	784.583	14.8554	C42 H84 O8 N1 P1 Na1	1.32292e+07	1.46121e+07	1.7736e+07	1.30093e+07	8.16395e+06	1.04039e+07	6.70257e+06	1.20505e+07	9.82395e+06	4.16476e+06	1.16137e+07	1.39601e+07	1.39149e+07	1.32007e+07	1.2728e+07	1.31271e+06	1.95868e+06	8.19945e+06	6.53738e+06	6.19777e+06	1.66373e+07	1.09239e+07	1.19664e+07	4.50955e+06	1.02456e+07	1.28679e+07	1.56321e+07	1.13623e+07	9.74174e+06	6.97701e+06	1.11865e+07	1.648e+07	1.39041e+07	1.53482e+07	1.21331e+07	1.2728e+07	1.18598e+07	8.20168e+06	4.59446e+06	1.04766e+06	9.4812e+06	1.31184e+07	1.18937e+07	4.64385e+06
MePC(33:1e)	MePC	M+Na	768.588	13.3577	C42 H84 O7 N1 P1 Na1	6.6578e+06	8.1135e+06	1.06067e+07	9.93509e+06	4.2993e+06	3.35528e+06	4.84856e+06	8.36092e+06	4.62626e+06	2.25122e+06	6.31057e+06	8.82942e+06	5.49787e+06	7.303e+06	9.83964e+06	670202	982721	5.29826e+06	3.33604e+06	2.4352e+06	7.62477e+06	7.08652e+06	7.78028e+06	1.26234e+06	5.64877e+06	1.14462e+07	7.91808e+06	1.00719e+07	5.82222e+06	3.94552e+06	3.90738e+06	4.97901e+06	5.28369e+06	8.4631e+06	7.79403e+06	1.38456e+07	7.08953e+06	6.36933e+06	2.18005e+06	557298	3.73093e+06	4.80766e+06	1.70899e+07	3.87211e+06
MePC(33:2e)	MePC	M+Na	766.572	12.7208	C42 H82 O7 N1 P1 Na1	9.6424e+06	1.65786e+07	2.77695e+07	1.72004e+07	6.21228e+06	7.9258e+06	7.11249e+06	1.39254e+07	1.13297e+07	8.46079e+06	1.50349e+07	1.51391e+07	1.19415e+07	1.38632e+07	1.42208e+07	1.00038e+06	992535	7.46157e+06	5.64882e+06	4.57493e+06	2.6529e+07	1.26616e+07	1.21874e+07	2.23642e+06	8.67535e+06	8.89627e+06	1.50926e+07	1.29342e+07	7.28561e+06	5.4205e+06	6.6796e+06	1.53812e+07	1.48609e+07	8.6489e+06	1.51741e+07	3.08135e+07	2.82392e+07	1.06016e+07	6.27734e+06	882932	1.06102e+07	1.5896e+07	2.57326e+07	6.49625e+06
MePC(33:3e)	MePC	M+Na	764.556	14.318	C42 H80 O7 N1 P1 Na1	1.14755e+06	1.92407e+06	2.5411e+06	1.43221e+06	1.45869e+06	1.14097e+06	608527	1.17219e+06	751643	680375	997651	921718	1.40122e+06	1.55088e+06	3.50228e+06	655268	193100	1.65751e+06	921187	832397	1.17262e+06	740741	1.12794e+06	280544	865475	1.48991e+06	1.26905e+06	1.46786e+06	799349	588664	993600	2.07858e+06	1.76997e+06	1.24505e+06	1.20338e+06	3.48386e+06	1.30365e+06	763094	1.01484e+06	799518	1.00843e+06	1.44608e+06	2.26192e+06	1.14553e+06
MePC(33:4)	MePC	M+NH4	771.565	13.618	C42 H80 O8 N2 P1	1.35314e+06	296981	461646	834679	1.50198e+06	619734	966338	950769	672872	860742	901572	1.60638e+06	1.6305e+06	808158	2.07497e+06	97911.4	0	1.11028e+06	736876	854895	992170	1.26722e+06	1.66754e+06	1.55598e+06	1.18499e+06	1.98992e+06	1.7212e+06	1.32067e+06	1.83488e+06	700408	1.87777e+06	3.55991e+06	492109	1.07179e+06	587140	860715	834544	2.37893e+06	243912	671484	2.65733e+06	907297	277804	920909
MePC(34:10)	MePC	M+Na	778.442	13.067	C43 H66 O8 N1 P1 Na1	3.84852e+06	832876	5.03704e+06	1.79136e+06	1.33217e+06	1.91082e+06	1.52016e+06	2.01903e+06	816544	352544	1.07636e+06	1.33076e+06	883167	1.54163e+06	662782	0	133178	826579	1.11631e+06	1.31507e+06	1.31563e+06	962136	1.05343e+06	576795	471954	565752	0	495757	2.11585e+06	466462	1.63396e+06	309249	782233	1.58465e+06	1.5238e+06	406527	1.48789e+06	930601	945719	105276	883931	2.11066e+06	1.778e+06	294336
MePC(34:1e)	MePC	M+NH4	777.648	14.297	C43 H90 O7 N2 P1	6.26931e+06	2.82795e+06	7.06406e+06	7.37122e+06	2.89587e+06	5.03851e+06	3.06747e+06	4.9213e+06	4.27212e+06	2.5828e+06	4.9406e+06	1.10259e+07	1.13949e+07	4.04146e+06	1.25208e+07	257744	215028	3.64822e+06	2.07419e+06	2.73682e+06	7.79271e+06	3.50555e+06	9.09535e+06	1.54385e+06	5.43283e+06	8.34941e+06	1.5187e+07	4.98593e+06	5.74175e+06	2.38568e+06	3.64812e+06	1.11279e+07	7.8718e+06	7.64507e+06	6.8364e+06	9.36194e+06	8.79608e+06	3.2481e+06	1.86223e+06	1.75646e+06	9.91587e+06	1.25966e+07	5.67168e+06	2.7619e+06
MePC(34:2e)	MePC	M+NH4	775.632	12.885	C43 H88 O7 N2 P1	6.87542e+06	2.96172e+06	4.03647e+06	5.37691e+06	2.55307e+06	2.98269e+06	349745	953791	943635	1.51103e+06	1.51168e+06	3.77795e+06	933201	443910	2.60918e+06	0	0	1.34574e+06	543496	253794	5.02722e+06	634380	3.06125e+06	1.6139e+06	648756	477657	1.12282e+06	593151	9.52661e+06	1.06396e+06	5.67149e+06	7.36447e+06	296362	6.4833e+06	1.99719e+07	2.04105e+06	3.99735e+06	5.50831e+06	2.51637e+06	358319	6.49468e+06	8.44889e+06	3.06302e+06	2.23949e+06
MePC(34:3e)	MePC	M+NH4	773.617	13.2626	C43 H86 O7 N2 P1	1.00421e+07	6.68178e+06	1.06559e+07	1.06078e+07	2.68023e+06	2.08279e+06	6.25684e+06	2.38302e+06	1.06303e+07	4.99358e+06	1.24535e+07	2.65918e+07	1.35174e+07	1.25364e+07	3.1519e+07	109802	320430	1.05471e+07	3.44021e+06	4.20866e+06	7.24696e+06	3.48389e+06	1.25484e+07	493212	4.20404e+06	6.39842e+06	1.38335e+07	9.77755e+06	2.3204e+06	460102	2.85683e+06	3.55606e+06	3.37937e+06	2.69692e+06	3.86015e+06	7.52964e+06	2.31248e+06	1.84965e+06	611864	0	6.28897e+06	6.20678e+06	1.51145e+06	1.70274e+06
MePC(34:4)	MePC	M+Na	790.536	15.2241	C43 H78 O8 N1 P1 Na1	2.07449e+07	2.12869e+07	1.83359e+07	2.10427e+07	3.26907e+07	1.74977e+07	1.43293e+07	2.54542e+07	1.58792e+07	1.10502e+07	1.82345e+07	1.97709e+07	1.63741e+07	2.11536e+07	2.82997e+07	8.81092e+06	1.10122e+07	2.21085e+07	1.56428e+07	1.65881e+07	1.56926e+07	2.16656e+07	1.64349e+07	1.13758e+07	2.05249e+07	1.34107e+07	2.35063e+07	1.44737e+07	1.89859e+07	1.68222e+07	1.85035e+07	1.95932e+07	2.28112e+07	1.9928e+07	1.45652e+07	1.5423e+07	2.01085e+07	1.80283e+07	1.50789e+07	3.62812e+06	1.57763e+07	1.48001e+07	2.93466e+07	2.24338e+07
MePC(34:4e)	MePC	M+Na	776.556	15.09	C43 H80 O7 N1 P1 Na1	1.58325e+07	1.86846e+07	1.11641e+07	1.41472e+07	1.25091e+07	7.24397e+06	1.08474e+07	1.19422e+07	8.0642e+06	4.66698e+06	9.83422e+06	1.09537e+07	1.08522e+07	1.27665e+07	1.16739e+07	2.32033e+06	5.86526e+06	1.05346e+07	6.93079e+06	9.37698e+06	8.63718e+06	1.70322e+07	1.05141e+07	6.35047e+06	1.03734e+07	1.39111e+07	9.14863e+06	1.52754e+07	9.11655e+06	9.83024e+06	9.843e+06	5.82929e+06	7.14832e+06	1.44195e+07	8.42804e+06	1.40733e+07	7.20215e+06	6.11197e+06	7.1511e+06	2.66526e+06	7.07545e+06	5.75167e+06	1.15064e+07	5.67347e+06
MePC(34:5)	MePC	M+Na	788.52	14.145	C43 H76 O8 N1 P1 Na1	4.08411e+06	5.70109e+06	6.57914e+06	5.29313e+06	4.17297e+06	4.97673e+06	3.01003e+06	3.66533e+06	4.21742e+06	2.88022e+06	2.58379e+06	4.18733e+06	3.79054e+06	4.74491e+06	2.39521e+06	1.81588e+06	1.91151e+06	4.84983e+06	3.84498e+06	3.3506e+06	3.98305e+06	5.30318e+06	4.79382e+06	4.04615e+06	4.78581e+06	4.9824e+06	3.89002e+06	4.31994e+06	6.66636e+06	3.68211e+06	5.90444e+06	4.50439e+06	4.48222e+06	4.81726e+06	2.65788e+06	5.36155e+06	5.16532e+06	5.1034e+06	2.98167e+06	607727	3.46349e+06	3.87385e+06	6.27782e+06	3.30071e+06
MePC(34:5e)	MePC	M+Na	774.541	15.8795	C43 H78 O7 N1 P1 Na1	1.23927e+07	1.29547e+07	1.32307e+07	1.14891e+07	9.74403e+06	1.37245e+07	1.31804e+07	1.43617e+07	8.64069e+06	7.99016e+06	1.14822e+07	8.35298e+06	9.16747e+06	1.15063e+07	8.3054e+06	3.20145e+06	5.03162e+06	8.83373e+06	1.15857e+07	1.10923e+07	1.27302e+07	1.10154e+07	1.0558e+07	1.078e+07	1.11771e+07	1.1258e+07	1.10184e+07	1.15216e+07	1.21006e+07	1.19413e+07	1.26503e+07	1.21363e+07	9.34544e+06	1.08638e+07	1.21747e+07	1.45494e+07	1.10953e+07	1.00478e+07	1.18238e+07	2.13942e+06	1.0231e+07	1.20387e+07	1.78792e+07	8.99432e+06
MePC(34:6e)	MePC	M+Na	772.525	13.168	C43 H76 O7 N1 P1 Na1	2.02544e+07	3.05377e+07	1.82466e+07	2.10316e+07	1.73478e+07	1.73618e+07	1.36989e+07	2.7416e+07	1.61881e+07	1.38346e+07	1.65362e+07	2.13027e+07	2.00703e+07	2.32066e+07	1.64214e+07	4.47773e+06	4.45871e+06	1.36095e+07	1.78361e+07	1.81509e+07	1.02604e+07	1.81738e+07	1.74347e+07	1.18694e+07	1.64983e+07	2.5805e+07	2.32669e+07	2.0053e+07	2.10084e+07	2.14675e+07	2.09876e+07	2.27923e+07	2.44441e+07	1.8997e+07	1.69936e+07	3.94125e+07	2.65554e+07	1.35537e+07	1.82387e+07	2.49786e+06	1.89947e+07	2.13412e+07	2.08599e+07	1.80426e+07
MePC(34:7e)	MePC	M+Na	770.51	13.7389	C43 H74 O7 N1 P1 Na1	7.66358e+06	7.13251e+06	3.7378e+06	6.45809e+06	5.32158e+06	3.78978e+06	7.70712e+06	6.93277e+06	4.21536e+06	3.866e+06	4.19485e+06	5.16193e+06	5.6825e+06	5.84097e+06	4.9922e+06	2.23984e+06	4.61653e+06	6.81307e+06	5.36056e+06	6.41671e+06	4.11948e+06	6.55504e+06	4.62276e+06	5.54514e+06	4.90265e+06	5.44687e+06	3.76925e+06	7.66321e+06	4.78461e+06	7.18534e+06	5.73432e+06	2.94212e+06	3.48268e+06	6.78185e+06	4.21532e+06	4.71125e+06	3.28498e+06	4.68686e+06	4.3378e+06	3.19349e+06	3.84869e+06	3.40685e+06	7.0876e+06	5.81658e+06
MePC(34:8e)	MePC	M+Na	768.494	13.0816	C43 H72 O7 N1 P1 Na1	7.13321e+06	9.16449e+06	5.99973e+06	7.40703e+06	9.47945e+06	9.58147e+06	1.0568e+07	9.53773e+06	1.10333e+07	1.17304e+07	9.33501e+06	7.67632e+06	8.68138e+06	9.02056e+06	7.43929e+06	6.32661e+06	6.40647e+06	9.62769e+06	1.05763e+07	1.02324e+07	8.62706e+06	8.619e+06	8.88583e+06	1.30592e+07	1.06043e+07	7.205e+06	6.43094e+06	9.6926e+06	8.96266e+06	1.15207e+07	1.15356e+07	8.17803e+06	7.14787e+06	9.14029e+06	9.9252e+06	6.88294e+06	7.30285e+06	1.40706e+07	1.53665e+07	4.68025e+06	9.15267e+06	7.5573e+06	1.2989e+07	1.69911e+07
MePC(35:0)	MePC	M+Na	812.614	14.5719	C44 H88 O8 N1 P1 Na1	6.56816e+06	2.23526e+06	8.24588e+06	8.33146e+06	4.0293e+06	3.47293e+06	2.634e+06	4.56319e+06	1.27159e+06	1.73593e+06	3.37582e+06	5.20328e+06	9.30592e+06	5.82078e+06	7.72118e+06	148520	448100	802615	3.30524e+06	2.91916e+06	7.7169e+06	3.82641e+06	4.41182e+06	1.41751e+06	3.61919e+06	5.69796e+06	7.53231e+06	6.00516e+06	3.03696e+06	5.75414e+06	3.57724e+06	7.36496e+06	7.54815e+06	4.31339e+06	3.52397e+06	9.23755e+06	4.3284e+06	3.06591e+06	2.65382e+06	316865	4.16862e+06	4.94622e+06	4.92468e+06	1.83255e+06
MePC(35:1)	MePC	M+Na	810.598	13.127	C44 H86 O8 N1 P1 Na1	3.96234e+07	5.41582e+07	4.79913e+07	4.60213e+07	9.4509e+06	1.19048e+07	3.28079e+07	1.58572e+07	1.34312e+07	6.56738e+06	3.34797e+07	2.22612e+07	2.3628e+07	4.75032e+07	2.62453e+07	9.83466e+06	2.20699e+06	8.47021e+06	7.894e+06	1.00124e+07	5.66197e+07	2.0452e+07	2.25658e+07	4.08874e+06	1.2931e+07	2.8939e+07	5.23595e+07	1.96245e+07	1.24258e+07	1.00817e+07	1.37957e+07	2.16137e+07	5.85967e+07	1.77558e+07	1.52271e+07	8.17078e+07	4.37404e+07	1.08886e+07	8.80172e+06	5.84847e+06	2.44969e+07	6.04814e+07	2.11027e+07	7.05121e+06
MePC(35:2)	MePC	M+Na	808.583	12.679	C44 H84 O8 N1 P1 Na1	2.09438e+07	1.99057e+07	4.42295e+07	2.55512e+07	9.49248e+06	9.53474e+06	8.97162e+06	1.66984e+07	1.37569e+07	6.15543e+06	1.34569e+07	1.61645e+07	2.50678e+07	2.45658e+07	2.76392e+07	798892	3.13469e+06	9.77086e+06	8.00903e+06	9.89061e+06	3.66935e+07	1.14744e+07	2.41572e+07	3.30729e+06	1.23352e+07	1.62119e+07	3.02794e+07	1.87312e+07	8.6682e+06	4.76153e+06	9.62781e+06	1.65129e+07	2.75622e+07	1.79772e+07	1.09157e+07	4.85109e+07	1.51385e+07	1.11717e+07	5.68523e+06	136537	2.75002e+07	4.06394e+07	1.99344e+07	6.7191e+06
MePC(35:3)	MePC	M+Na	806.567	11.703	C44 H82 O8 N1 P1 Na1	1.86023e+08	1.35573e+08	2.46195e+08	1.94251e+08	9.27544e+07	5.91129e+07	1.69726e+08	9.32896e+07	2.73082e+08	1.33665e+08	1.85913e+08	2.42642e+08	3.08085e+08	1.53658e+08	4.41517e+08	1.53004e+07	4.43458e+07	1.70699e+08	1.1336e+08	1.22738e+08	5.38674e+08	1.35616e+08	2.94357e+08	3.19929e+07	1.20297e+08	5.38169e+07	1.87806e+08	2.71963e+08	2.54932e+07	2.13746e+07	9.25057e+07	4.44206e+07	2.69524e+08	4.51963e+07	6.18553e+07	1.35507e+08	5.27389e+07	2.54592e+08	2.97234e+07	2.74868e+06	4.67199e+08	6.44486e+08	7.64305e+07	3.63533e+07
MePC(36:0)	MePC	M+NH4	821.674	14.6924	C45 H94 O8 N2 P1	3.05958e+06	1.78787e+06	4.17391e+06	3.92492e+06	1.15355e+06	2.84385e+06	1.75855e+06	2.08814e+06	2.30043e+06	1.19304e+06	2.25948e+06	2.86656e+06	3.61346e+06	2.02256e+06	3.14798e+06	0	287473	1.47394e+06	1.10292e+06	1.01814e+06	4.34113e+06	1.42994e+06	3.87054e+06	1.02522e+06	1.8485e+06	2.88291e+06	4.88416e+06	2.78976e+06	4.33367e+06	845689	2.91069e+06	5.38904e+06	3.92541e+06	4.80543e+06	5.08148e+06	4.2274e+06	4.68307e+06	1.51847e+06	509480	1.56803e+06	5.27281e+06	6.80491e+06	4.40535e+06	828663
MePC(36:1e)	MePC	M+NH4	805.679	15.6205	C45 H94 O7 N2 P1	2.08472e+07	1.18868e+07	2.20525e+07	2.40235e+07	1.08718e+07	1.62738e+07	1.03496e+07	1.88347e+07	1.38526e+07	1.01834e+07	1.49739e+07	2.98541e+07	3.33783e+07	1.28939e+07	3.05702e+07	2.34613e+06	3.31945e+06	1.24057e+07	8.19581e+06	8.55651e+06	2.43293e+07	1.25562e+07	2.9334e+07	6.39325e+06	1.64776e+07	2.22099e+07	4.15299e+07	1.91037e+07	2.20806e+07	1.0505e+07	1.41528e+07	3.15042e+07	2.57903e+07	2.12996e+07	2.49274e+07	3.21246e+07	2.42037e+07	1.12945e+07	8.15904e+06	7.63511e+06	2.64121e+07	3.26963e+07	2.1e+07	9.10118e+06
MePC(36:2e)	MePC	M+NH4	803.664	15.898	C45 H92 O7 N2 P1	4.15766e+07	2.33003e+07	4.82955e+07	5.34879e+07	3.09122e+07	2.6533e+07	2.24276e+07	2.26411e+07	3.17751e+07	1.51612e+07	2.96043e+07	5.49321e+07	8.99884e+07	3.80059e+07	1.1008e+08	2.69669e+06	3.98298e+06	3.55406e+07	1.64525e+07	1.94763e+07	5.91982e+07	3.28174e+07	5.11933e+07	1.50198e+07	2.5124e+07	5.27124e+07	7.64527e+07	3.92161e+07	5.64816e+07	1.97863e+07	2.8252e+07	7.49026e+07	4.12904e+07	4.64663e+07	4.70568e+07	7.09607e+07	3.66544e+07	2.70617e+07	1.42155e+07	1.42228e+07	4.20929e+07	6.08384e+07	3.04847e+07	1.31864e+07
MePC(36:3e)	MePC	M+Na	806.603	15.6988	C45 H86 O7 N1 P1 Na1	5.35968e+06	4.48511e+06	7.71374e+06	5.46029e+06	2.33511e+06	1.03962e+06	2.92939e+06	1.75696e+06	4.80613e+06	2.7478e+06	4.74995e+06	6.11742e+06	9.17355e+06	4.07154e+06	7.0019e+06	65489.1	578972	3.73182e+06	2.02243e+06	2.01234e+06	6.71564e+06	3.06216e+06	5.02574e+06	1.20593e+06	1.92399e+06	1.98048e+06	5.48305e+06	5.05345e+06	2.18436e+06	984869	2.1603e+06	3.01443e+06	3.96138e+06	1.81545e+06	1.70465e+06	3.4644e+06	3.44054e+06	2.14587e+06	1.32864e+06	92877.7	3.46033e+06	4.70109e+06	1.67728e+06	868193
MePC(36:4e)	MePC	M+Na	804.588	12.9874	C45 H84 O7 N1 P1 Na1	2.7896e+07	3.36557e+07	2.57021e+07	1.80899e+07	4.73566e+07	2.95141e+07	3.46124e+07	3.03472e+07	3.05021e+07	3.72983e+07	4.58376e+07	2.47806e+07	4.34753e+07	3.08202e+07	3.0983e+07	3.64028e+07	2.97556e+07	1.90454e+07	3.90398e+07	2.16786e+07	3.38686e+07	2.36399e+07	2.23112e+07	3.85097e+07	4.10366e+07	2.52738e+07	3.00443e+07	4.54858e+07	2.2982e+07	4.51748e+07	4.08278e+07	3.18841e+07	3.50881e+07	4.11805e+07	4.16147e+07	3.03922e+07	4.44714e+07	3.03176e+07	2.4678e+07	5.50364e+07	1.97475e+07	2.13641e+07	3.0956e+07	4.20127e+07
MePC(36:5e)	MePC	M+Na	802.572	17.04	C45 H82 O7 N1 P1 Na1	1.14657e+06	1.92972e+06	1.61582e+06	680682	483496	1.66904e+06	1.18225e+06	1.2336e+06	1.08187e+06	488061	1.76221e+06	1.14764e+06	801509	1.58228e+06	389070	233175	202787	765088	1.37683e+06	1.1038e+06	1.26472e+06	1.2085e+06	1.23685e+06	1.02734e+06	1.74718e+06	1.308e+06	0	1.38637e+06	1.55145e+06	779077	1.01781e+06	302626	1.23667e+06	785152	870907	1.02982e+06	600452	1.18121e+06	864633	62986.9	1.19896e+06	1.38292e+06	2.39302e+06	973623
MePC(36:7)	MePC	M+NH4	807.565	11.701	C45 H80 O8 N2 P1	7.47644e+07	5.51591e+07	1.03059e+08	7.99565e+07	4.05237e+07	2.31234e+07	7.10247e+07	3.83613e+07	1.13835e+08	5.58474e+07	7.41995e+07	1.05847e+08	1.45999e+08	5.87609e+07	1.86342e+08	5.75252e+06	1.68814e+07	6.74438e+07	4.59568e+07	4.83795e+07	2.13873e+08	5.43695e+07	1.14716e+08	1.28884e+07	4.4248e+07	1.94565e+07	6.88795e+07	1.02577e+08	1.00671e+07	9.05395e+06	3.45011e+07	1.7811e+07	1.103e+08	1.83344e+07	2.56277e+07	5.18548e+07	2.07359e+07	1.13483e+08	1.17534e+07	898626	2.20745e+08	2.95385e+08	3.00483e+07	1.48496e+07
MePC(36:7e)	MePC	M+Na	798.541	13.551	C45 H78 O7 N1 P1 Na1	3.87037e+07	3.68742e+07	3.94445e+07	4.67629e+07	3.08678e+07	3.10656e+07	2.80338e+07	4.31228e+07	2.39827e+07	2.05521e+07	3.4169e+07	2.60186e+07	3.7136e+07	4.28801e+07	3.23226e+07	4.67423e+06	5.09037e+06	2.30656e+07	3.24656e+07	3.28157e+07	4.37785e+07	3.58749e+07	3.33686e+07	1.88473e+07	3.39629e+07	4.13233e+07	4.1944e+07	4.08567e+07	3.23344e+07	3.67173e+07	3.87201e+07	4.56623e+07	4.63152e+07	3.69679e+07	2.75284e+07	4.71822e+07	3.36346e+07	3.01671e+07	2.67732e+07	4.00971e+06	2.73026e+07	3.08067e+07	4.30024e+07	2.94092e+07
MePC(36:8)	MePC	M+Na	810.504	12.524	C45 H74 O8 N1 P1 Na1	1.63543e+06	1.51643e+06	684546	1.68053e+06	2.02869e+06	2.10432e+06	1.14774e+06	1.17738e+06	1.05799e+06	622572	2.06934e+06	1.75075e+06	2.03518e+06	1.25145e+06	2.432e+06	281726	251100	939817	725703	1.72652e+06	1.47383e+06	326627	730862	551136	1.47262e+06	2.4919e+06	3.48636e+06	1.11301e+06	658292	1.7567e+06	1.23431e+06	1.94579e+06	2.82173e+06	1.71852e+06	2.66376e+06	1.75945e+06	468683	225665	1.23348e+06	291534	2.6637e+06	2.44214e+06	337714	1.15523e+06
MePC(36:9)	MePC	M+Na	808.489	11.9809	C45 H72 O8 N1 P1 Na1	1.13914e+06	1.13025e+06	1.40425e+06	1.32067e+06	829690	674228	1.11877e+06	791910	1.17273e+06	1.21204e+06	515583	1.30751e+06	995815	942535	1.26333e+06	114311	610763	1.53501e+06	829777	956648	1.22148e+06	1.20113e+06	1.23886e+06	632244	869305	431409	773406	1.14357e+06	443318	571821	940619	736091	535740	567988	248375	523416	441429	929023	459910	110498	900967	710365	454786	408184
MePC(37:2)	MePC	M+Na	836.614	13.4875	C46 H88 O8 N1 P1 Na1	1.07889e+07	1.6605e+07	2.39299e+07	1.58221e+07	1.22504e+07	9.64528e+06	1.35237e+07	1.26541e+07	1.37633e+07	8.21792e+07	1.13736e+07	1.7518e+07	1.75519e+07	1.34706e+07	1.74521e+07	3.81199e+07	4.63989e+07	8.38388e+06	7.84074e+06	6.75194e+06	2.93167e+07	1.30645e+07	1.78278e+07	4.9459e+06	9.12695e+06	1.08176e+07	2.20996e+07	1.60832e+07	1.20321e+07	4.65043e+06	1.01911e+07	1.75839e+07	2.00047e+07	1.16393e+07	1.08262e+07	2.95411e+07	1.65949e+07	1.28038e+07	7.45291e+06	6.46184e+07	1.22059e+07	2.04549e+07	1.22836e+07	9.52598e+06
MePC(38:0)	MePC	M+NH4	849.706	15.9785	C47 H98 O8 N2 P1	6.84878e+06	5.00177e+06	8.13476e+06	9.90979e+06	3.59388e+06	5.59229e+06	5.70806e+06	5.70484e+06	5.64256e+06	3.46647e+06	4.67616e+06	5.5303e+06	7.01566e+06	3.91158e+06	7.16864e+06	1.66838e+06	1.58753e+06	3.17731e+06	1.86702e+06	2.34032e+06	6.93078e+06	2.58992e+06	7.87821e+06	3.02348e+06	3.58234e+06	4.47863e+06	8.43765e+06	6.1559e+06	5.84014e+06	2.34053e+06	6.59007e+06	1.04015e+07	8.87628e+06	1.09412e+07	8.55509e+06	6.38784e+06	8.5322e+06	4.10597e+06	2.27161e+06	3.14794e+06	8.60256e+06	1.22733e+07	7.67192e+06	1.89814e+06
MePC(38:1)	MePC	M+NH4	847.69	14.5692	C47 H96 O8 N2 P1	5.22005e+06	1.92057e+06	7.77349e+06	8.56655e+06	527127	3.69291e+06	2.40969e+06	3.23268e+06	4.47518e+06	714612	3.22227e+06	4.22994e+06	7.28759e+06	2.35813e+06	7.53014e+06	286780	755251	520113	737489	798353	8.6051e+06	1.58327e+06	5.88972e+06	830529	1.27373e+06	4.88384e+06	1.19389e+07	4.80817e+06	3.49001e+06	1.38936e+06	3.73218e+06	1.22087e+07	7.33439e+06	1.00677e+07	7.20101e+06	1.33868e+07	1.20367e+07	531372	1.66407e+06	4.70473e+06	7.17585e+06	1.56467e+07	5.43397e+06	451226
MePC(38:1e)	MePC	M+NH4	833.711	16.837	C47 H98 O7 N2 P1	4.01039e+07	3.54385e+07	4.99632e+07	4.84679e+07	1.87422e+07	4.36552e+07	2.11109e+07	3.69697e+07	2.79733e+07	3.20705e+07	3.17557e+07	6.33722e+07	6.2538e+07	2.58008e+07	6.0338e+07	1.10415e+07	9.78525e+06	2.31672e+07	1.26046e+07	1.70532e+07	4.59365e+07	2.11645e+07	5.54573e+07	1.50089e+07	3.44431e+07	3.84064e+07	6.6945e+07	4.43218e+07	3.59737e+07	2.15612e+07	2.56427e+07	5.78634e+07	4.80396e+07	4.79637e+07	4.35093e+07	6.609e+07	5.62308e+07	2.5282e+07	1.66629e+07	1.94529e+07	4.6046e+07	5.52248e+07	5.41023e+07	1.64073e+07
MePC(38:3e)	MePC	M+NH4	829.679	16.152	C47 H94 O7 N2 P1	717824	355598	1.88015e+06	2.22559e+06	235730	258150	582841	246930	2.6484e+06	558882	1.61533e+06	4.90922e+06	3.09161e+06	1.05801e+06	6.66316e+06	153223	174083	1.62208e+06	654886	409705	2.35986e+06	499992	2.57735e+06	245880	603940	1.27854e+06	2.30999e+06	1.24674e+06	289316	308657	451003	1.80207e+06	377969	740854	386626	6.61412e+06	367731	226155	341124	525130	530200	7.90286e+06	795548	269681
MePC(38:4e)	MePC	M+NH4	827.664	14.501	C47 H92 O7 N2 P1	1.16634e+07	5.617e+06	1.42054e+07	1.5269e+07	4.32113e+06	3.51597e+06	6.18995e+06	3.39532e+06	1.62782e+07	4.68069e+06	1.53795e+07	3.15907e+07	1.49148e+07	1.54699e+07	3.42586e+07	753423	1.77671e+06	1.05042e+07	5.29196e+06	5.37631e+06	1.44142e+07	6.11173e+06	1.62781e+07	2.78661e+06	6.96408e+06	9.37477e+06	1.62743e+07	1.526e+07	2.33965e+06	1.17156e+06	4.11437e+06	5.21025e+06	6.39049e+06	7.46217e+06	4.95654e+06	9.4669e+06	3.90538e+06	1.97507e+06	315780	2.30155e+06	6.62703e+06	7.902e+06	3.95092e+06	2.72205e+06
MePC(38:8e)	MePC	M+Na	824.556	13.682	C47 H80 O7 N1 P1 Na1	253200	1.04457e+07	1.26596e+07	1.07592e+07	6.7858e+06	7.16142e+06	1.03462e+07	7.78812e+06	1.13229e+07	1.86494e+06	176094	1.04235e+07	1.04805e+07	1.31751e+07	7.3897e+06	4.26076e+06	3.32429e+06	8.1066e+06	7.51884e+06	9.13517e+06	1.21259e+07	1.01959e+07	9.69698e+06	6.59573e+06	9.02121e+06	9.30379e+06	6.9084e+06	9.90276e+06	9.12414e+06	9.6124e+06	8.60428e+06	2.42937e+06	8.14455e+06	3.45197e+06	8.16367e+06	1.13166e+07	4.11905e+06	3.6661e+06	2.7459e+06	4.32911e+06	8.73151e+06	4.29478e+06	1.31543e+07	330406
MePC(39:0e)	MePC	M+Na	854.697	16.938	C48 H98 O7 N1 P1 Na1	6.58645e+06	3.71865e+06	6.18781e+06	8.50787e+06	3.51833e+06	3.3508e+06	2.39251e+06	4.50098e+06	6.71123e+06	9.67227e+06	9.14503e+06	1.597e+06	9.08007e+06	6.56115e+06	1.14261e+07	752617	76424.1	5.6257e+06	2.96053e+06	3.09742e+06	1.0075e+07	7.16453e+06	8.40807e+06	3.24743e+06	4.40214e+06	6.83289e+06	1.008e+07	6.54131e+06	6.42088e+06	3.77967e+06	4.28821e+06	8.36141e+06	7.75459e+06	7.27742e+06	6.1152e+06	8.23188e+06	3.07166e+07	3.59098e+06	4.2456e+06	1.58459e+06	6.50515e+06	9.39575e+06	8.60748e+06	1.74627e+06
MePC(40:1e)	MePC	M+NH4	861.742	17.8478	C49 H102 O7 N2 P1	3.19265e+06	9.91579e+06	3.65829e+06	3.83926e+06	741950	4.29392e+06	1.22451e+06	1.06905e+07	2.66097e+06	932922	2.84358e+06	880571	1.03073e+07	2.16904e+06	4.57261e+06	2.39626e+06	1.12705e+06	3.16132e+06	1.69432e+06	377938	3.38769e+06	1.9942e+06	3.77052e+06	468643	3.8832e+06	5.84968e+06	2.16948e+07	4.82348e+06	4.13019e+06	1.45046e+06	9.55857e+06	1.19071e+07	4.06968e+06	3.22141e+06	4.27774e+06	3.36054e+06	1.28056e+07	2.09969e+06	2.71536e+06	1.59738e+06	3.80126e+06	2.26828e+06	1.28675e+07	81181.4
MePC(40:2e)	MePC	M+NH4	859.726	16.7356	C49 H100 O7 N2 P1	3.19941e+06	1.45634e+06	5.92729e+06	5.34629e+06	1.23576e+06	3.84871e+06	1.41717e+06	4.8967e+06	3.01473e+06	1.86937e+06	2.87299e+06	3.69975e+06	4.7844e+06	843218	5.60878e+06	93968.8	121820	547086	74725.1	794738	3.17949e+06	883440	3.59691e+06	718978	2.01034e+06	2.59503e+06	7.85962e+06	3.52399e+06	5.06838e+06	571518	2.7284e+06	7.78058e+06	5.12796e+06	3.82706e+06	4.75684e+06	1.2906e+07	1.48028e+07	1.29594e+06	2.18251e+06	1.43591e+06	3.40615e+06	5.26869e+06	3.36873e+06	376440
MePC(40:4e)	MePC	M+NH4	855.695	16.8273	C49 H96 O7 N2 P1	4.29457e+06	3.64126e+06	6.10832e+06	6.67867e+06	2.36132e+06	3.33771e+06	2.59693e+06	4.8397e+06	5.05444e+06	7.91653e+06	7.2671e+06	7.59399e+06	9.33384e+06	3.85266e+06	9.08116e+06	475117	606727	4.35852e+06	1.79462e+06	2.37643e+06	7.43219e+06	8.89057e+06	1.14983e+07	1.92304e+06	4.92525e+06	5.20316e+06	9.48344e+06	6.53084e+06	5.6342e+06	3.1479e+06	3.52247e+06	9.10737e+06	6.94185e+06	6.1716e+06	6.06521e+06	9.60753e+06	2.15383e+07	2.8218e+06	2.48125e+06	2.00943e+06	7.10143e+06	8.55324e+06	8.13261e+06	1.99621e+06
MePC(40:5e)	MePC	M+NH4	853.679	17.068	C49 H94 O7 N2 P1	1.69126e+07	1.04488e+07	1.47706e+07	2.37415e+07	9.62718e+06	1.06882e+07	7.58473e+06	1.16091e+07	1.07702e+07	8.27538e+06	1.07197e+07	1.58367e+07	1.98498e+07	1.39821e+07	2.30243e+07	2.16105e+06	1.62279e+06	8.16412e+06	6.75016e+06	9.519e+06	1.91678e+07	1.19753e+07	1.57077e+07	7.14564e+06	1.04875e+07	1.78238e+07	2.71863e+07	1.37636e+07	1.96649e+07	1.05556e+07	1.30648e+07	2.3478e+07	2.2417e+07	2.12431e+07	1.52687e+07	2.06792e+07	2.39699e+07	8.4923e+06	8.35242e+06	5.55342e+06	1.65156e+07	2.35619e+07	1.21216e+07	5.23268e+06
MePC(41:0)	MePC	M+NH4	891.752	16.497	C50 H104 O8 N2 P1	9.66582e+06	4.38814e+06	1.71199e+07	7.2947e+06	3.4104e+06	2.22057e+06	4.76973e+06	4.99771e+06	2.28214e+07	5.01323e+06	1.40281e+07	5.70331e+06	1.07143e+07	7.8143e+06	2.07895e+07	354637	1.1473e+06	6.19696e+06	5.86711e+06	3.94914e+06	2.23303e+07	5.41443e+06	1.91223e+07	1.01779e+06	4.33588e+06	2.67567e+06	7.68948e+06	9.07153e+06	569036	3.18057e+06	1.77223e+06	977794	1.06131e+07	701128	4.33374e+06	5.47337e+06	856691	9.21737e+06	1.53812e+06	252671	1.91071e+07	3.11562e+07	1.58209e+06	1.80166e+06
MePC(41:6)	MePC	M+NH4	879.659	16.771	C50 H92 O8 N2 P1	545239	1.59621e+06	2.4262e+06	2.30938e+06	1.14293e+06	1.81738e+06	93444.7	1.89232e+06	443520	388337	983342	1.65972e+06	3.17121e+06	1.73487e+06	1.72923e+06	110588	232499	718365	651923	1.17007e+06	1.79727e+06	788005	2.45629e+06	674263	2.01933e+06	2.81285e+06	4.00522e+06	1.28103e+06	2.50757e+06	1.09304e+06	1.18978e+06	1.55403e+06	2.84332e+06	2.7659e+06	2.03187e+06	3.58711e+06	1.67792e+06	2.10068e+06	1.00314e+06	186098	2.05257e+06	2.07411e+06	1.48325e+06	1.07886e+06
MePC(42:7)	MePC	M+NH4	891.659	13.556	C51 H92 O8 N2 P1	7.5627e+06	4.43359e+06	6.40451e+06	1.29776e+07	4.57152e+06	5.80446e+06	3.06046e+06	5.95405e+06	5.82734e+06	2.86932e+06	6.55232e+06	9.55949e+06	1.04322e+07	7.62335e+06	9.4879e+06	735165	302818	3.6979e+06	5.3569e+06	5.79483e+06	1.3105e+07	8.98787e+06	6.19255e+06	4.92265e+06	5.7226e+06	9.36605e+06	1.33515e+07	6.50999e+06	6.87611e+06	5.44252e+06	4.76641e+06	1.05377e+07	6.39781e+06	8.0897e+06	8.01843e+06	1.25191e+07	1.34331e+07	3.64191e+06	3.0791e+06	567893	7.4217e+06	1.03942e+07	7.51181e+06	3.00577e+06
MePC(43:0)	MePC	M+NH4	919.784	17.4663	C52 H108 O8 N2 P1	1.54277e+06	1.16292e+06	2.70625e+06	1.55614e+06	578888	156664	761139	982637	6.13017e+06	921520	3.67316e+06	928258	2.84653e+06	1.45857e+06	2.22748e+06	0	276627	910896	829514	383312	4.13397e+06	1.2832e+06	4.15027e+06	235127	1.12592e+06	535071	1.1903e+06	1.86922e+06	0	321519	345675	0	2.14509e+06	0	953878	1.17306e+06	0	2.00286e+06	219357	0	5.43935e+06	5.4512e+06	235519	114347
MePC(44:8)	MePC	M+NH4	917.674	13.8717	C53 H94 O8 N2 P1	1.10092e+06	974475	3.04373e+06	1.85533e+06	361363	198373	0	666491	0	0	970237	475104	578603	1.51622e+06	1.21117e+06	0	0	132700	158096	196001	2.99392e+06	910856	1.4426e+06	110997	493012	1.23274e+06	2.54407e+06	1.23031e+06	1.24469e+06	333360	665175	1.54726e+06	824792	1.73575e+06	1.05044e+06	2.35489e+06	1.49339e+06	0	0	0	1.67049e+06	1.98467e+06	650679	93902.2
[truncated: 805 more rows]
[truncated: 20 more columns]

## Sheet: normalized
Supplementary Datasheet 1 List of Sample Identification and Quantification (normalized)
[truncated: 1,268 more rows]
[truncated: 20 more columns]
