# Supplementary material for: Lipidomics random forest algorithm of seminal plasma is a promising method for enhancing the diagnosis of necrozoospermia
Source: Metabolomics. 2024 May 21;20(3):57. doi: 10.1007/s11306-024-02118-x (PMC11108888; doi:10.1007/s11306-024-02118-x)
Supplement: Supplementary file 2 — Supplementary file2 (XLSX 14 KB) Supplementary Datasheet 2: Quantitative identification results of the top five lipids ranked by Random Forest in all samples [file 11306_2024_2118_MOESM2_ESM.xlsx]

## Sheet: Sheet1
Supplementary Datasheet 2. Quantitative identification results of the top five lipids ranked by Random Forest in all samples.
Lipids component/ Sample name	A1	A10	A11	A12	A13	A14	A15	A16	A17	A18	A19	A2	A20	A21	A22	A23	A24	A25	A26	A27	A28	A3	A4	A5	A6	A7	A8	A9	B1	B10	B11	B12	B13	B14	B15	B16	B17	B18	B19	B2	B20	B21	B22	B23	B24	B25	B26	B27	B28
LPE(20:4)	120967	224010	129742	4751.49	241909	236345	207532	21260.8	44121.9	165187	297171	315378	201033	211944	164386	212547	244064	45482.7	42805.9	264097	241406	111389	143538	7475.59	256362	56198.9	139830	234575	263087	609638	736368	186629	633564	644943	360349	852083	433556	417829	326451	140855	318084	475882	765684	762142	407766	319243	440810	305790	14504.1
SM(d36:2)	2.1305e+07	2.02723e+07	1.99091e+07	2.51435e+07	1.53088e+07	1.20517e+07	3.40907e+07	1.48736e+07	1.81351e+07	3.13734e+07	1.57339e+07	1.41705e+07	1.46152e+07	1.23604e+07	1.05792e+07	1.44461e+07	1.11684e+07	1.56398e+07	1.05206e+07	8.58843e+06	1.95619e+07	1.08876e+07	1.03675e+07	1.01789e+07	8.73248e+06	2.68941e+07	7.09008e+06	2.32084e+07	3.87372e+06	9.25765e+06	4.69725e+06	9.75736e+06	1.06836e+07	8.81858e+06	9.16865e+06	9.82245e+06	8.76091e+06	3.16689e+06	9.03949e+06	4.64631e+06	3.57527e+06	6.20011e+06	6.89353e+06	5.04312e+06	1.87782e+07	6.10817e+06	7.10703e+06	5.36161e+06	1.01527e+07
MGMG(32:1)	2.08605e+07	2.02756e+07	1.98574e+07	2.57271e+07	1.51952e+07	1.20443e+07	3.37115e+07	1.52445e+07	1.81631e+07	3.13396e+07	1.56919e+07	1.41794e+07	1.46009e+07	1.23776e+07	1.05758e+07	1.43451e+07	1.11733e+07	1.56374e+07	1.04823e+07	9.916e+06	2.00251e+07	1.07247e+07	1.0356e+07	1.01744e+07	8.71787e+06	2.68949e+07	7.09648e+06	2.3222e+07	3.86906e+06	9.21986e+06	4.70365e+06	9.76148e+06	1.06569e+07	8.59151e+06	9.17216e+06	9.80435e+06	8.77357e+06	3.16983e+06	9.0531e+06	4.4883e+06	3.73246e+06	6.20543e+06	6.88829e+06	5.02982e+06	1.97079e+07	6.08733e+06	7.09979e+06	5.36731e+06	1.01444e+07
SM(t35:2)	682308	1.12214e+06	1.02633e+06	971397	462787	536296	1.74522e+06	281290	453696	1.37667e+06	329706	217349	518410	273549	94249.8	886270	167511	530883	349448	382650	836358	231053	440622	176876	164402	631196	7473.48	1.20817e+06	905.039	97621.1	17095.4	372443	154561	101576	35478.8	119930	136176	56459.4	173361	128162	84576	3065.69	12188	52768.6	98894.7	37196.5	7095.32	55620.2	392252
TG(4:0_14:1_16:0)	1.18882e+06	1.63613e+06	1.28287e+06	1.1758e+06	3.06976e+06	640479	3.4924e+06	911623	1.05814e+06	3.32656e+06	1.10044e+06	813736	600019	1.52559e+06	854462	1.72829e+06	340653	744454	372553	799400	1.15764e+06	911120	628906	1.14718e+06	546556	1.63125e+06	602893	2.05573e+06	386187	184525	127655	141838	367423	373659	152945	432320	275961	208250	356266	171142	33983.2	256617	134465	193275	772417	47223.8	58429.1	47232.9	852914
	Control group: A1-A28; Necrozoospermia group: B1-B28
[truncated: 7 more columns]
